# Supplementary material for: Colorectal cancer cells utilize autophagy to maintain mitochondrial metabolism for cell proliferation under nutrient stress
Source: JCI Insight. 2021 Jun 17;6(14):e138835. doi: 10.1172/jci.insight.138835 (PMC8328084; doi:10.1172/jci.insight.138835)
Supplement: Supplemental Table 1 [file jciinsight-6-138835-s009.xlsx]

## Sheet: Raw
Compound Method	SW480_DMEM_1	SW480_DMEM_2	SW480_DMEM_3	SW480_DMEM_+C_1	SW480_DMEM_+C_2	SW480_DMEM_+C_3	SW480_HI_1	SW480_HI_2	SW480_HI_3	SW480_HI+C_1	SW480_HI+C_2	SW480_HI+C_3
±-Mevalonolactone	8.34953	53.6849	85.7973	15.9469	109.896	36.3144	11.2143	136.495	82.4621	49.5333	17.1494	105.403
2-2-Dimethyl Succinic acid	1.18485e+06	836260	936275	927667	672851	617063	492003	474554	468055	821280	704500	800911
2-3-Dihydroxybenzoic acid	507.829	454.894	370.09	143.359	1700.15	635.779	375.016	216.735	300.543	217.595	216.681	177.383
2-3-Dihydroxyisovalerate	90.5112	161.245	66.4129	155.611	115.093	32.4035	138.816	40.2169	90.0163	75.0477	91.2255	654.776
2-3-Pyridinedicarboxylic acid	66541.2	59423.1	59684.8	57273.3	59125.4	60132.7	66005.9	69509.6	79479.5	50055.9	48232.1	54453.7
2-4-Quinolinediol	21.1594	63.57	113.857	91.605	34.7994	17.5899	13.9641	115.165	60.7685	17.6372	91.0118	12.2007
2-Deoxyadenosine 5-diphosphate	68.8412	139.638	150.632	148.466	286.517	312.747	37.775	197.606	155.943	61.943	69.9438	191.689
2-Deoxyadenosine 5-monophosphate	773.042	1453.57	552.38	1467.91	974.901	1497.07	919.362	1066.35	1171.26	940.476	645.456	2198.28
2-Deoxyadenosine	1815.19	455.35	132.272	2531.77	244.337	1747	502.408	339.062	1512.16	297.301	1016.91	114.88
2-Deoxycytidine 5-diphosphate	26.7889	31.3129	36.6741	67.5034	33.6689	88.1269	728.454	35.9777	56.1689	610.153	855.146	53.12
2-Deoxycytidine 5-monophosphate	6338.15	6378.41	6700.54	6745.59	5872.57	4761.93	7105.33	4329.79	5737.61	3875.83	3044.88	4364.97
2-Deoxycytidine	278.041	303.735	602.156	1408.67	642.528	397.132	458.925	674.135	271.021	1015.43	632.833	308.744
2-Deoxy-D-glucose 6-phosphate	99.6068	242.583	118.07	78.5802	201.171	360.305	359.498	350	62.7876	517.898	159.876	1058.07
2-Deoxy-D-ribose	2078.53	2323.2	1290.73	1509.93	2229.32	1578.39	2239.53	1662.27	1681.98	2440.64	1955.93	2519.52
2-Deoxyguanosine 5-diphosphate	46449.1	29730.8	37095.3	35358.3	38307	26008.9	52920.6	27068.8	42117	22493.8	17921.2	31430.7
2-Deoxyguanosine 5-monophosphate	182939	127564	158948	135815	188113	136541	261150	138697	196780	102726	97104.3	156341
2-Deoxyguanosine	18.041	34.2579	7.34822	29.3448	19.7214	11.0009	10.5274	4.56912	5.76678	2.02678	14.2337	14.1912
2-Deoxyinosine	92.6129	116.091	225.981	49.625	28.9261	3.24711	43.5381	35.9542	8.28005	29.7486	56.8211	83.1126
2-Deoxyribose 5-phosphate	20170.2	18623.8	22335.6	18215	16803.8	16664.4	16363.3	16534.2	15905.1	14979.6	14100.6	13768.7
2-Deoxyuridine 5-triphosphate	22.6723	25.3745	44.0377	20.2763	21.5997	35.9036	17.1171	9.29506	9.53866	25.444	25.8554	27.5003
2-Deoxyuridine	9.13743	39.7101	118.683	18.2373	35.1738	23.6087	79.8395	34.7587	30.7763	16.5658	18.1437	26.8423
2-Isopropylmalic acid	138910	120601	136378	127318	126920	130763	129922	127416	133426	122999	116824	129936
2-Ketobutyrate	12251.3	10376.6	5700.38	13215.9	16607.2	6126.46	12778.1	10338.7	6632.78	9962.25	15491.1	2086.46
2-Methyl-1-butanol	2.03003e+06	1.66804e+06	1.80107e+06	1.76296e+06	1.77899e+06	1.87393e+06	1.88213e+06	1.6703e+06	1.68375e+06	1.21903e+06	1.1516e+06	1.24446e+06
2-Phosphoglyceric acid	307468	198149	217292	200503	208744	166725	307797	207486	250211	197948	166722	210089
3-2-Hydroxyethylindole	46.8872	6.45567	43.3752	28.6072	47.8808	61.2675	38.095	16.6434	15.1488	20.8747	27.4642	55.3911
3-Dehydroshikimic acid	359.098	129.94	600.219	237.051	232.232	334.307	237.213	353.904	313.887	517.867	1012.5	492.106
3-Hydroxyanthranilic acid	1872.89	145.002	144.333	80.8736	1598.72	118.623	4812.16	5071.93	252.098	151.694	380.861	2799.49
3-Hydroxy-DL-kynurenine	6.92135	18.4736	44.9968	31.6001	40.5199	8.76729	17.3539	27.9281	37.6252	19.2414	41.7866	8.41604
3-Hydroxyphenylacetic acid	214.3	90.1734	47.8353	111.412	73.103	122.135	58.6088	140.91	98.8529	38.0545	39.0377	30.5035
3-Indoleacetic acid	67.2456	92.0472	1152.66	824.047	157.927	861.916	1349.77	319.914	1059.86	189.561	524.878	968.677
3-Methylglutaric acid	1.18485e+06	836260	936275	927667	672851	617063	492003	474554	468055	821280	704500	800911
4-Aminobenzoic acid	16.7582	59.4048	96.4284	101.572	60.7076	42.5636	81.3097	15.5623	39.2901	74.4892	25.0609	27.6033
4-Guanidobutyric acid	23.8839	77.0774	36.0217	26.3299	30.5931	33.1047	27.9899	30.1779	3.83899	37.6204	85.3813	67.6638
4-Hydroxybenzoic acid	5925.41	5528.54	5755.73	5606.01	6319.1	5732.22	6335.4	4882.1	5721.38	5269.96	5490.96	5714.14
4-Hydroxy-L-glutamic acid	4187.21	6240.04	4296.62	8598.02	5008.57	4212.29	5318.31	3081.62	8003.02	4906.71	3326.83	9244.62
4-Hydroxyphenyl-pyruvic acid	4647.65	4973.08	4781.73	3760.03	5684.89	5742.94	2108.58	954.857	2809.32	2078.1	1962.22	2488.62
4-Methyl-2-oxovaleric acid	24689.4	20815.7	20565.4	17276.5	9413.3	23637.2	20146.9	20282.8	25942.3	25902.9	15081.8	25733.3
4-Pyridoxic acid	25187.3	23829.2	24336	24347.7	25947.3	24727	40065.8	37923.2	38612.9	24865.9	25800.8	27264.5
4-Quinolinol	10.6521	11.4482	6.68717	17.3538	4.06822	37.1675	25.4485	16.6842	41.1476	11.6372	24.328	30.0465
5-Deoxy-5-(methylthio)adenosine	99618.9	84972	89619.9	94257.8	85330.9	74288.9	75271.6	72101.8	71857.9	66877.4	57865.3	56879.2
5-Hydroxy-3-indoleacetic acid	5493.75	4235.6	4555.43	4917.28	5104.39	4646.33	9017.09	8199.71	8425.34	5825.95	5409.5	6772.96
5-Methoxytryptamine	5.33525	5.68631	44.9488	13.066	40.8648	21.6488	13.9976	70.2246	13.628	7.38362	14.2989	21.5329
6-Hydroxynicotinic acid	70.5643	60.2133	123.07	86.6975	51.4358	45.7598	57.0661	417.45	36.7068	30.5299	68.1272	104.534
Adenine	30804.2	28999.2	29036.5	25350.7	22841.2	21418.9	25943	25776.5	21167.6	22350.8	21605.5	18799.7
Adenosine 3-5-cyclic monophosphate	1320.36	1753.51	644.375	1530.15	1913.62	1368.7	589.299	970.207	1831.17	1607.51	1635.71	1314.99
Adenosine 5-diphosphate	46449.1	29730.8	37095.3	35358.3	38307	26008.9	52920.6	27068.8	42117	22493.8	17921.2	31430.7
Adenosine 5-monophosphate	182939	127564	158948	135815	188113	136541	261150	138697	196780	102726	97104.3	156341
Adenosine 5-triphosphate	954744	810261	925183	1.08615e+06	917996	682760	1.24602e+06	722188	890407	617808	531544	813340
Adenosine	737.548	762.273	830.036	535.427	581.633	733.004	715.471	941.256	421.012	1127.23	929.119	909.129
Adenylosuccinic acid	150.679	51.6636	67.6666	126.93	110.363	31.3127	77.6732	92.4549	93.7708	45.8194	80.2286	56.6151
Adipic acid	1.18485e+06	836260	936275	927667	672851	617063	492003	474554	468055	821280	704500	800911
AICAR	357.658	832.515	396.874	727.508	1334.04	823.153	837.095	823.926	562.77	601.991	1074.8	691.885
Allantoin	7678.4	6357.59	6579.14	6210.51	5994.95	5367.16	5534.54	9513.63	5729.2	8208.59	8157.23	6872.65
alpha-D(+)Mannose 1-phosphate	815223	1.18138e+06	1.32885e+06	1.43685e+06	828349	1.41745e+06	753091	842749	696224	1.47912e+06	1.56575e+06	1.83024e+06
alpha-D-Glucose-1-phosphate	655169	1.05753e+06	1.15234e+06	1.2517e+06	713030	1.16713e+06	661139	400043	607262	1.2313e+06	1.36333e+06	1.56166e+06
alpha-Ketoglutaric acid	1.18485e+06	836260	936275	927667	672851	617063	492003	474554	468055	821280	704500	800911
Arabinose-5-phosphate	172138	109524	147280	109913	125806	85421.1	152353	90028.9	103717	121755	116958	163688
Argininosuccinic acid	5849.86	4940.63	5314.92	5407.01	4435.45	5474.56	6299.56	6154.35	4903.7	4436.27	2688.56	4403.34
beta-Nicotinamide adenine dinucleotide	663316	654835	681694	658319	625715	639170	636330	662147	647260	661166	627301	660145
beta-Nicotinamide mononucleotide	283.126	426.113	4103.9	4847.57	1436.33	583.236	4415.28	127.579	2833.71	1183.92	412.038	8772.78
Cellobiose	19156.5	14984.6	13778.5	10600.8	12162	11433.1	15985.5	17277.3	15824.7	16961.7	11779.3	17350.7
Chorismic acid	13288.3	16231.2	15419.9	17393	19097.7	20124	19032.6	17223	16321.4	19020	16512.7	16576.1
cis-Aconitic acid	1.06826e+06	1.29564e+06	1.47869e+06	1.30242e+06	1.22397e+06	1.14094e+06	1.1963e+06	1.1162e+06	1.10147e+06	839184	748464	830479
Citramalic acid	187936	174724	183982	170493	180987	168750	228852	244542	159430	187870	184964	187877
Citric acid	2.41537e+07	3.21563e+07	3.1529e+07	3.33821e+07	3.09898e+07	2.68947e+07	3.08888e+07	2.86889e+07	2.89616e+07	1.92983e+07	1.75631e+07	2.33577e+07
CoA	1132.89	822.677	1309.98	1005.6	775.951	767.638	642.679	248.334	321.587	521.191	469.274	807.721
Creatine phosphate	26.333	63.2092	40.0151	22.9917	55.1495	18.0689	114.24	21.9866	46.457	25.8945	36.5287	26.0045
Creatine	43735.3	40091.6	35849.7	35221.7	42822.5	35612.8	28888.5	39395.4	34403.2	37257.9	32457.6	55770.4
Creatinine	13887.2	13525.8	10594	11103.7	10950	8988.38	10789	10719.9	12037.2	10545.4	10928	11064.9
Cysteine	35.9442	36.3693	30.459	65.4876	112.281	27.0783	182.829	48.5845	19.8405	10.2289	28.2938	13.4983
Cytidine 5-diphosphate	82.905	1440.29	130.839	270.317	103.422	120.133	108.567	99.3383	58.4734	153.36	114.147	122.563
Cytidine 5-triphosphate	25148.6	18666.2	21077.3	28399.4	23755.6	17218.8	28942	16971.6	22016.3	14046.7	11894.8	16907.6
Cytidine	91.0989	108.683	19.9216	11.185	116.261	89.8004	57.7043	26.9482	30.6217	167.774	34.5255	51.4124
Cytidine-5-monophosphate	30767.3	24491.8	31685.4	31452	27785.1	15555.5	70823.7	22611.3	37524.4	20401.4	17252.5	40166.6
Cytosine	10.4704	50.0244	20.2604	28.6789	22.398	27.0902	26.6887	14.7033	8.79253	0.414048	14.65	28.0908
D-+-Galactosamine	8.36386	17.8484	12.1605	45.7093	26.6757	49.9812	13.9457	26.9056	40.0835	36.9912	29.0346	32.177
Deoxyadenosine 5-triphosphate	1734.52	1681.16	1498.91	1784.78	1819.94	1572.02	945.518	1100.55	1214.71	772.025	739.947	827.989
Deoxycytidine 5-triphosphate	20.1541	114.13	26.9472	10.9856	12.5368	22.2918	17.5887	13.9313	38.5043	14.5122	47.9256	83.3464
Deoxyguanosine 5-triphosphate	954744	810261	925183	1.08615e+06	917996	682760	1.24602e+06	722188	890407	617808	531544	813340
Deoxythymidine 5-triphosphate	42360.7	34118.7	40422.7	41897.1	34546	28285	41727.9	24497.7	28768.1	17665.6	16603.4	21670.6
D-erythro-Dihydrosphingosine	529.097	213.637	496.811	772.737	590.026	843.674	68.4866	39.4957	787.656	236.234	465.057	539.517
D-Fructose 1,6-biphosphate	18072.7	9370.77	11296.8	10898.1	10832.2	5147.66	15265.9	9401.41	10962.8	11103	7424.63	11398.3
D-Fructose 6-phosphate	813254	1.21718e+06	1.32485e+06	1.43309e+06	824903	1.4135e+06	750726	884030	693893	1.47948e+06	1.56618e+06	1.82475e+06
D-Gluconic acid	11578.5	9127.46	13620	10016.9	8200.83	10180.1	15335.7	12368	12077.1	9486.88	10460	11671.7
D-Glucosamine 6-phosphate	132.019	343.976	128.762	495.336	254.507	249.218	493.381	340.268	314.058	186.938	1054.16	542.033
D-Glucose 6-phosphate	124229	205050	195191	407410	78918.7	125214	41139.1	94354.5	79568.9	264590	286932	312561
Dihydroxyacetone phosphate	325406	227894	267524	237159	174861	124846	222172	232391	205031	281576	262081	260307
DL-2-Aminoadipic acid	14075.8	15969.3	16001.4	15898.6	15097.7	17578.4	17316.7	19150.1	17441.2	22359.3	22813.8	25010.5
DL-Glyceraldehyde 3-phosphate	325406	227894	267524	237159	174861	124846	222172	232391	205031	281576	262081	260307
DL-Isocitric acid	2.41537e+07	3.21563e+07	3.1529e+07	3.33821e+07	3.09898e+07	2.68947e+07	3.08888e+07	2.86889e+07	2.89616e+07	1.92983e+07	1.75631e+07	2.33577e+07
D-Maltose	19156.5	14984.6	13778.5	10600.8	12162	11433.1	15985.5	17277.3	15824.7	16961.7	11779.3	17350.7
D-Mannose	1.08942e+06	1.03392e+06	1.05659e+06	1.02547e+06	953538	1.0359e+06	1.08667e+06	1.19711e+06	1.14721e+06	986352	984424	985899
D-pantothenic acid	4.8101e+06	4.1606e+06	4.46643e+06	4.30235e+06	4.18912e+06	4.13951e+06	4.70847e+06	4.60923e+06	4.63885e+06	3.82601e+06	3.68032e+06	3.84453e+06
D-Ribose 5-phosphate	172138	109524	147280	109913	125806	85421.1	152353	90028.9	103717	121755	116958	163688
D-Ribulose 1,5-biphosphate	2470.73	2028.49	2660.54	2668.73	1887.87	2551.01	2137.4	1970.38	2631.78	1460.1	1680.3	2894.44
D-Sedoheptulose-7-phosphate	30242.3	45143.8	48215.3	49987.9	161571	197397	122872	127547	127090	39939.1	41130.2	45566
D-Xylose	26427.8	16089.4	25398.5	14038.6	18711.5	26375.4	19677.3	25310.5	24961.7	26193.8	26171.4	27626.4
D-Xylulose-5-phosphate	39720.7	38408.2	40408.9	34078.4	32067.5	36541.3	41598.7	39960.1	38714.1	35057.9	38691.3	43064.2
Epicatechin	173.943	274.568	650.015	595.947	70.677	184.37	1069.06	625.354	209.995	876.532	1148.43	248.006
Flavin adenine dinucleotide	727.004	408.324	729.209	749.254	749.393	305.051	849.759	582.337	621.801	533.469	538.515	449.284
Folinic acid	31.6213	2.46976	10.8348	1.12516	0.720857	0.464212	1.22294	0.257884	25.2081	1.93709	5.84158	0.990629
Galactonic acid	111291	91906.4	94824	99221.6	86441.4	91344.5	106448	109310	114484	80307.8	77313.9	89591.8
gamma-Aminobutyric acid	3.12974	16.5384	32.7062	17.8652	22.632	9.65764	27.3078	34.8072	10.0643	0.482503	3.92493	6.12355
gamma-Glu-Cys	26492.8	23913.8	28922.5	26127.6	18890.1	21387.7	12897	7398.02	12037.1	16755.5	14387.5	19452.2
Glucoheptonic acid	10669.8	4667.81	8204.95	15218.6	15974.6	5212.46	6412.74	9205.51	4975.49	14823.1	15411.9	20055.3
Glutathone red	4.05952e+06	3.53197e+06	3.96212e+06	3.73601e+06	3.00139e+06	3.23687e+06	2.79172e+06	1.67532e+06	2.27201e+06	3.06318e+06	2.79803e+06	3.50217e+06
Glyceric acid	35174.5	33312.6	33806.6	30355.9	35142	33535.2	46641.8	46319.5	39045.7	33226.3	32312.4	30876.9
Glyoxylic acid	98.0777	820.77	61.2964	26.5678	1267.84	572.374	906.193	663.033	35.909	1194.7	1414.21	54.5841
Guanine	93.8684	28.6831	36.2261	8.36308	2.79982	121.817	33.3946	42.0672	30.131	22.3449	51.1952	62.6363
Guanosine 3,5-cyclic monophosphate	5.03001	20.538	4.85042	1.65848	19.8462	20.7949	9.67544	22.7941	19.8641	3.95051	9.76248	7.65274
Guanosine 5-diphosphate	404.319	162.292	112.903	25.0475	180.909	51.1058	330.731	201.557	241.625	122.841	71.966	211.614
Guanosine 5-triphosphate	3335.66	2522.75	2257.38	4418.07	3397.62	2316.82	5219	2281.37	3087.23	2021.21	1395.48	2190.04
Guanosine	1017.52	496.217	104.665	292.019	483.352	801.962	716.889	343.666	535.182	946.097	560.395	1069.98
Homocitrate	30467.9	25756.1	23955.4	25742.8	21953.3	23953.5	31149.9	30011.7	32175.1	21181.5	20480.9	21008.1
Hypoxanthine	346.297	607.277	34.8394	190.356	131.212	152.875	65.6309	289.708	44.5562	190.986	327.601	89.7582
Indoline-2-carboxylate	8.30907	10.5704	32.5898	42.1698	37.8516	30.5662	13.171	5.59751	19.1066	81.2137	25.46	23.2499
Inosine 5-diphosphate	3789.85	2664.86	2515.82	2835.72	2423.45	2308.43	4266.17	2369.47	3178.04	1789.92	1359.49	2583.7
Inosine 5-monophosphate	3446.61	2255.04	2886.72	2484.14	2652.6	2786.61	3525.78	3401.5	2992.25	3623.99	3052.3	3721.83
Inosine 5-triphosphate	47607.6	40243.2	47665.1	54067.4	46053.2	32861.9	61653.6	37287.9	45695.2	31013.5	26527	40043.9
Inosine	2817.93	1916.09	1344.22	1738.38	1983.33	2097.92	2628.42	2035.8	2690.77	2099.94	1716.36	2758.83
Isopentenyl pyrophosphate	20.5732	20.868	36.9977	189.624	82.2346	111.176	433.598	89.3401	134.725	269.915	13.3739	87.3215
Isopentyl acetate	89148.1	89158.4	92855	95825.4	78700	96834.4	88085.5	78300	79644.6	80260.6	55539.9	80588
Itaconic acid	24689.4	20815.7	20565.4	17276.5	9413.3	23637.2	20146.9	20282.8	25942.3	25902.9	15081.8	25733.3
Ketoisovaleric acid	811.509	663.313	375.399	104.269	395.945	140.644	1964.77	353.757	51.8439	613.462	496.555	273.679
Ketovaleric acid	117773	116493	104537	102712	115109	108170	86982.3	110499	114207	99513.1	85361.1	74594.3
Lactic acid	777744	714386	650545	699996	726559	863587	723975	773294	788898	544252	611824	623674
L-Arabinose	26398.8	22277.4	25266.9	22590.5	19243.2	27320.1	29058.4	25461.3	25004.6	26778.1	26454.7	28002.8
L-Arabitol	3060.66	4057.88	4379.38	3220.35	3388.32	3682.38	1352.98	2241.13	3395.84	2433.25	1386.33	4916.15
L-Arginine	25627.8	24535.4	24835.3	23495.9	25638.9	25289.8	29198.2	26842	26193.7	24470	23630.3	24035.1
L-asparagine	4486.85	4257.29	4415.79	4440.55	3138.48	3725.43	3179.09	3490.51	3129.23	3604.17	2479.51	4826.61
L-Aspartic Acid	2.70374e+06	2.51256e+06	2.67223e+06	2.68994e+06	2.56174e+06	2.79676e+06	2.70095e+06	2.80343e+06	2.7411e+06	2.18117e+06	2.179e+06	2.44023e+06
L-Canavanine	26.5016	72.6054	9.09254	44.7428	42.8606	33.5541	26.2566	57.9263	28.1729	40.8508	71.6423	34.6666
L-Carnitine	247.14	350.152	307.453	334.964	469.418	194.841	394.293	311.853	152.124	255.461	575.875	494.345
L-Citrulline	4338.05	3492.63	4730.23	2164.4	2976.29	3017.75	3722.17	4527.03	3520.81	4283.86	3585.63	4807.7
L-Cystathionine	95.5734	46.056	183.78	22.1966	74.2526	148.413	41.4312	49.5053	35.4351	16.7993	138.197	61.9175
L-Cystine	212.647	461.673	437.942	221.223	388.941	252.228	276.362	275.997	221.466	303.738	298.245	489.104
L-Dihydroorotic acid	4812.04	11417.5	5669.09	3568.38	18316.6	5205.22	7287.56	7968.79	10543	14422.4	6660.02	6485.68
L-Glutamic acid	6.75017e+06	6.7018e+06	1.04562e+07	6.50806e+06	6.25365e+06	9.66585e+06	6.17424e+06	6.43697e+06	6.27635e+06	8.73754e+06	8.39194e+06	9.50801e+06
L-Glutamine	443756	454322	363567	469345	413178	440654	386305	399052	408684	347320	375623	391496
L-Gluthathione (oxidized)	1.71473e+06	1.67711e+06	1.67426e+06	1.66747e+06	1.57292e+06	1.69002e+06	1.68561e+06	1.83211e+06	1.85722e+06	1.5903e+06	1.54731e+06	1.68431e+06
L-Histidine	15936.1	17322.8	17221.4	20389.2	13433	18422.2	17484.9	18952.8	19021.9	18985.7	15388.4	20469
L-Homocysteine	38.6496	135.62	324.443	72.2214	451.576	53.8616	129.379	89.9477	34.2209	33.325	144.972	133.391
L-Homocystine	5.89861	19.9661	25.1861	15.3978	24.7458	23.1182	34.7122	14.3341	11.7074	18.4928	10.6407	23.2549
L-Homoserine	347.905	435.922	276.11	309.18	444.882	299.812	308.736	279.02	205.27	460.822	206.835	412.372
L-Hydroxyglutaric acid	508472	466422	494382	466701	479377	468727	538023	528319	536799	434495	414472	437212
Lipoamide	716.652	484.366	618.115	592.035	744.902	693.977	1010.46	1131.02	766.881	720.978	642.378	741.687
L-Isoleucine	24198.3	22824.4	28311.8	24848.1	24784.9	25250.8	26941.3	24877.6	25096	23314.6	9753.19	21602.8
L-Kynurenine	22219.5	19949.4	18924.7	20408.9	20290.7	19451.6	25662	25147	25066.6	18652.2	18458.8	19416.1
L-Leucine	24198.3	22824.4	28311.8	24848.1	24784.9	25250.8	26941.3	24877.6	25096	23314.6	9753.19	21602.8
L-Malic acid	1.42759e+07	1.06941e+07	1.16074e+07	1.12824e+07	1.08424e+07	1.07033e+07	1.17182e+07	1.179e+07	1.17071e+07	1.02976e+07	9.71417e+06	1.0831e+07
L-Methionine	707438	691226	742196	697127	698878	715875	755230	748905	694935	635503	620253	631474
L-Phenylalanine	4.07066e+06	3.56035e+06	3.62475e+06	3.83281e+06	3.64715e+06	3.50893e+06	3.83282e+06	3.9632e+06	4.34557e+06	3.13571e+06	3.01788e+06	3.41379e+06
L-Proline	718.1	437.696	715.977	631.79	745.859	387.211	1471.64	1328.95	928.637	1400.54	1248.47	1224.55
L-Serine	26937.7	20074.2	19675.2	30443.6	23162.8	21244.4	30452.6	19667.7	29813.6	32239.5	23879.5	28673.6
L-Sorbose	733465	802916	748145	583125	645247	887574	841081	818296	717145	730274	691413	726632
L-Threonine	270923	228282	258876	233194	237922	232434	272732	288859	226913	237403	243254	243218
L-Tryptophan	927871	842534	858531	846015	843671	842091	845128	837798	775270	677735	704798	750799
L-Tyrosine	1.04271e+06	1.08776e+06	1.16182e+06	980713	1.11281e+06	1.17935e+06	1.17543e+06	1.1672e+06	1.03322e+06	961639	918040	902535
Maleic acid	19278.1	21424.3	14722.6	31435.3	50989.5	22030.8	13109.5	27135.7	10812.9	9215.91	20969	15939.3
Malonic acid	89929.7	80406.6	91786.8	85581.8	96987.6	84887.9	86401.9	83038.3	73584.1	77615.3	83231.4	77587.6
Melibiose	6012.87	5224.76	5485.86	1557.41	2990.87	2775.59	7049.29	6602.56	2133.99	5477.42	3817.05	4684.94
Mevalonic acid 5-phosphate	10364	20242.7	21440.7	21266	20757.3	19084.2	19323.1	18929.9	18738.6	25769.8	23827.7	28207.5
Mevalonic acid	1524.61	692.557	863.92	901.51	1326.06	629.638	846.775	942.465	823.933	484.241	1002.22	671.631
m-Hydroxybenzoic acid	3243.67	2386.37	2122.84	2301.98	3059.93	2746.88	1005.65	1545.86	1882.64	621.347	1250.46	820.563
myo-Inositol	8.00177e+06	8.0471e+06	7.70575e+06	7.49141e+06	7.909e+06	7.88169e+06	7.84685e+06	8.56642e+06	8.37561e+06	7.40677e+06	7.20076e+06	7.4104e+06
N-Acetyl D-galactosamine	212.99	597.265	572.182	761.897	785.82	607.434	790.558	620.566	623.196	395.861	954.39	722.468
N-Acetyl-alpha-D-glucosamine 1-phosphate	66913.4	56528.5	61564.9	61558.9	55498.3	59375.2	61345.6	60161.4	59475.6	58976.9	58018.3	64839
N-acetylaspartate	8.1807e+06	7.06956e+06	7.71993e+06	7.60249e+06	7.23716e+06	7.29396e+06	7.42777e+06	7.50996e+06	7.45173e+06	7.16411e+06	6.84367e+06	7.58113e+06
N-acetylaspartylglutamate	67707.8	61101.9	69699.6	63899.8	72180.5	66306.3	83614	79122	88117.2	87787.8	73860	96163.7
N-Acetyl-D-glucosamine 6-phosphate	120604	104407	112752	112182	100684	102245	106194	85710.9	100571	103765	108295	110122
N-Acetylglutamic acid	1.72355e+06	1.50457e+06	1.66522e+06	1.59826e+06	1.42892e+06	1.48903e+06	2.20433e+06	2.23389e+06	2.27332e+06	1.84137e+06	1.83318e+06	2.05678e+06
N-Acetylneuraminic acid	92803.1	149711	157570	102299	169011	165741	188978	190101	90777.7	134354	128348	98375.1
N-Carbamoyl-DL-aspartic acid	611776	1.64434e+06	775852	249443	2.01909e+06	526754	821250	758970	1.12523e+06	1.54558e+06	619409	583603
N-Carbamyl-L-glutamic acid	4766.76	4242.67	4356.31	4380.79	4164.91	4099.79	6912.92	6459.96	7951.07	5076.65	5743.15	5636.82
N-Formyl-L-Tyrosine	6011.31	6831.13	6435.18	4615.66	7358.25	8261.91	7120.54	6038.92	7099.85	6134.02	6232.75	7497.43
Nicotinic acid mononucleotide	1765.43	1030.19	886.965	1125.95	1028.46	1367.68	790.904	827.108	826.147	698.137	992.74	1230.05
Nicotinic acid	552791	488427	559269	576635	928393	581594	1.13077e+06	566865	1.02223e+06	404262	362247	676974
o-Hydroxy hippuric acid	11471.9	9047.71	10090.9	9188.09	10286.7	9515.91	22837.8	22649	23366.6	15589.6	15700.7	16569.9
o-Phospho-L-Serine	64247.1	44344.3	50045.4	49817.2	16241.3	17389.1	27710	20221.8	23815	36113.6	37778.7	42543.6
O-Phosphorylethanolamine	1771.28	2407.75	1603.01	393.709	773.875	1547.87	13325.9	11473.6	15052.8	5917.42	9081.05	8385.99
Orotic acid	58562.8	76274.7	61167.7	43749.6	92986.2	46539.9	67219.4	63629.2	72705	78474.1	54608.1	53983.5
O-Succinyl-L-homoserine	1198.61	983.306	581.763	1002.92	632.713	1261.41	697.549	433.56	1044.05	1291.66	1224.65	766.472
Oxamic acid	47.7192	956.187	1019.18	416.815	1217.13	1246.42	126.554	1079.24	13.3522	846.153	309.141	397.092
Phenylpyruvic acid	16059.9	13955.5	13706.1	11937.4	12920.6	13888.4	10761.4	9672.18	11363	7502.54	6417.89	7870.31
Phosphoenolpyruvic acid	179052	137133	137234	123504	132703	126432	181026	167685	163228	127551	109648	126877
Prephenic acid	209.453	19.3027	242.659	80.3947	75.526	30.1049	38.1891	11.5438	46.1382	153.722	35.1583	40.4862
Pyridoxal 5 phosphate	5674.97	4151.44	4729.66	4306.75	3211.89	1152.67	3887.96	3591.19	4074.78	5032.85	5478.59	5624.62
Pyridoxal hydrochloride	50291.1	50357	53734.3	46900.4	52388.9	55238.3	56114	56236.7	49508.4	38756.7	15945	39314.8
Pyridoxamine	24.4869	25.6537	21.7744	16.3532	4.22839	26.3659	23.2208	25.4503	21.5956	19.5722	22.7991	36.9739
Pyridoxine	1.11609e+06	1.09107e+06	1.14621e+06	993546	1.13959e+06	1.20617e+06	1.20756e+06	1.17051e+06	1.09896e+06	789444	779407	782451
Pyruvic acid	2.03003e+06	1.66804e+06	1.80107e+06	1.76296e+06	1.77899e+06	1.87393e+06	1.88213e+06	1.6703e+06	1.68375e+06	1.21903e+06	1.1516e+06	1.24446e+06
Quinic acid	9.86638	14.6943	100.852	35.3649	22.277	1.9763	19.5976	10.5815	95.9408	13.1827	15.027	3.45427
Remove	8.76592	9.15596	11.6152	18.6836	2.65196	2.21682	4.19971	6.59975	25.0314	11.0433	15.7235	4.52091
Riboflavin	43843.6	39931.3	39866.4	42032.1	42505.5	45955.8	27764.6	23777.5	30579.4	17527.5	17638.1	21347.9
Ribonic acid gamma lactone	43.768	127.268	31.1777	107.29	576.397	52.7729	27.1351	213.57	62.0573	231.091	143.501	73.0723
S-2-Aminoethyl-L-cysteine	0.792167	0.511334	0.38049	0.438245	0.508326	2.14906	0.245999	0.32895	0.645017	0.240205	0.31363	0.52091
S-5-Adenosyl-L-homocysteine	2163.5	1752.85	1707.6	1907.75	1192.37	1284.07	1221.24	1198.38	1161.08	1064.59	1102.39	1242.39
Salicylic acid	29369.9	23677.5	25177.9	29801.1	23701.2	23448	72631.7	64338.7	65488	46005.5	45138.7	47246.8
Shikimic acid	10.5495	40.2987	35.9062	18.7384	24.904	22.7244	22.1015	30.2692	4.06418	22.7376	21.8512	8.22512
Succinic acid	8.20216e+06	7.90093e+06	8.11335e+06	8.08675e+06	9.63697e+06	1.01896e+07	1.04242e+07	1.08092e+07	1.09113e+07	7.38613e+06	7.25696e+06	7.67867e+06
Succinic semialdehyde	148.405	446.288	198.742	79.2708	92.225	78.4631	87.3799	44.477	68.0879	157.379	104.18	55.6148
Taurine	305540	300614	319247	321136	313531	305858	243079	243315	233538	264784	261349	338888
Taurocholic acid	11922.6	10319.1	10929.9	10449.7	11658.8	11493.5	12828.1	11829.3	11471.1	8194.78	7764.39	7640.44
Thiamine	27820.5	25095.4	27343.7	28205	28128.3	27558.4	18833.3	17222.1	19316.6	15987.9	17433.2	17874.6
Thymidine 5-diphosphate	3964.9	3442.54	3529.24	3915.53	3899.19	4217.04	5041.73	4957.2	4401.39	4393.23	3714.23	4783.98
Thymidine	60.2125	35.8816	23.2168	10.2652	18.8783	5.90803	40.9944	70.7754	57.4994	9.94787	10.1026	28.7655
Thymine	25845.5	21363.4	22712.5	20462.9	24108.2	21840.8	25975.9	24679.4	22629	16180	15977.6	17321.1
trans-4-Hydroxy-L-proline	860.779	1642.27	2280.54	797.632	840.401	573.23	806.586	1134.2	382.721	2048.43	1274	625.236
trans-Aconitic acid	1.06826e+06	1.29564e+06	1.47869e+06	1.30242e+06	1.22397e+06	1.14094e+06	1.1963e+06	1.1162e+06	1.10147e+06	839184	748464	830479
trans-trans Muconic acid	1.23243	2.72836	59.0688	4.5263	39.6033	41.9667	15.0788	12.6928	11.1955	5.34651	20.4893	7.73289
Trehalose 6-phosphate	15.9633	21.2069	5.14231	27.4382	39.0218	10.2728	16.2226	49.5188	19.5185	10.7772	22.8606	36.6491
Trehalose	5723.91	4108.36	3900.83	4921.85	5835.81	1941.64	5426.17	5206.33	5151.49	7012.25	5620.23	3569.14
Uracil	116484	107002	109680	102307	112866	109840	125426	121651	117902	93306	94949.3	97261.8
Uric acid	524541	435320	473709	444625	484880	455368	771510	752587	781857	514032	475468	544228
Uridine 5′-diphosphogalactose	1.9642e+06	1.65424e+06	1.8629e+06	1.66576e+06	1.09369e+06	1.07054e+06	1.23725e+06	1.13898e+06	1.18231e+06	1.44362e+06	1.31365e+06	1.56331e+06
Uridine	1761.56	1385.85	1334.13	1445.13	852.532	1532.16	1329.49	1391.7	1092.68	1366.86	1399.69	1441.34
Uridine 5-diphosphate	19636.9	14325.6	16097.1	15049.9	15137.8	10934.3	20207.2	12304.8	17075.9	8320.87	7495.13	10460.1
Uridine 5-diphosphoglucose	1.9642e+06	1.65424e+06	1.8629e+06	1.66576e+06	1.09369e+06	1.07054e+06	1.23725e+06	1.13898e+06	1.18231e+06	1.44362e+06	1.31365e+06	1.56331e+06
Uridine 5-monophosphate	200254	147954	170259	149518	103842	101915	115764	99440.4	104882	101746	87917.1	100722
Uridine 5-triphosphate	777249	648230	745682	860252	758630	533969	1.12013e+06	586588	776371	480898	390640	624912
Vanillic acid	553.828	1362.4	1298.1	70.3117	510.158	511.283	94.7834	234.641	1097.19	737.601	326.487	1462.23
Xanthine	137475	330780	358378	151162	366109	372755	508751	490136	178561	340508	334944	326001
Xanthosine	67494.4	57213.1	58231.2	60418	63329.1	61008.2	71309.9	69204.5	71104.6	51587.8	48155.4	54594.9
Xylitol	3060.66	4057.88	4379.38	3220.35	3388.32	3682.38	1352.98	2241.13	3395.84	2433.25	1386.33	4916.15
SUM	1.48081e+08	1.55503e+08	1.62442e+08	1.59788e+08	1.52445e+08	1.47607e+08	1.56646e+08	1.4931e+08	1.50989e+08	1.25714e+08	1.17703e+08	1.38726e+08

## Sheet: Filtered 
Compound Method	SW480_DMEM_1	SW480_DMEM_2	SW480_DMEM_3	SW480_DMEM_+C_1	SW480_DMEM_+C_2	SW480_DMEM_+C_3	SW480_HI_1	SW480_HI_2	SW480_HI_3	SW480_HI+C_1	SW480_HI+C_2	SW480_HI+C_3
Citric acid	2.41537e+07	3.21563e+07	3.1529e+07	3.33821e+07	3.09898e+07	2.68947e+07	3.08888e+07	2.86889e+07	2.89616e+07	1.92983e+07	1.75631e+07	2.33577e+07
DL-Isocitric acid	2.41537e+07	3.21563e+07	3.1529e+07	3.33821e+07	3.09898e+07	2.68947e+07	3.08888e+07	2.86889e+07	2.89616e+07	1.92983e+07	1.75631e+07	2.33577e+07
L-Malic acid	1.42759e+07	1.06941e+07	1.16074e+07	1.12824e+07	1.08424e+07	1.07033e+07	1.17182e+07	1.179e+07	1.17071e+07	1.02976e+07	9.71417e+06	1.0831e+07
N-acetylaspartate	8.1807e+06	7.06956e+06	7.71993e+06	7.60249e+06	7.23716e+06	7.29396e+06	7.42777e+06	7.50996e+06	7.45173e+06	7.16411e+06	6.84367e+06	7.58113e+06
L-Glutamic acid	6.75017e+06	6.7018e+06	1.04562e+07	6.50806e+06	6.25365e+06	9.66585e+06	6.17424e+06	6.43697e+06	6.27635e+06	8.73754e+06	8.39194e+06	9.50801e+06
Succinic acid	8.20216e+06	7.90093e+06	8.11335e+06	8.08675e+06	9.63697e+06	1.01896e+07	1.04242e+07	1.08092e+07	1.09113e+07	7.38613e+06	7.25696e+06	7.67867e+06
myo-Inositol	8.00177e+06	8.0471e+06	7.70575e+06	7.49141e+06	7.909e+06	7.88169e+06	7.84685e+06	8.56642e+06	8.37561e+06	7.40677e+06	7.20076e+06	7.4104e+06
2-2-Dimethyl Succinic acid	1.18485e+06	836260	936275	927667	672851	617063	492003	474554	468055	821280	704500	800911
3-Methylglutaric acid	1.18485e+06	836260	936275	927667	672851	617063	492003	474554	468055	821280	704500	800911
Adipic acid	1.18485e+06	836260	936275	927667	672851	617063	492003	474554	468055	821280	704500	800911
alpha-Ketoglutaric acid	1.18485e+06	836260	936275	927667	672851	617063	492003	474554	468055	821280	704500	800911
alpha-D(+)Mannose 1-phosphate	815223	1.18138e+06	1.32885e+06	1.43685e+06	828349	1.41745e+06	753091	842749	696224	1.47912e+06	1.56575e+06	1.83024e+06
D-Fructose 6-phosphate	813254	1.21718e+06	1.32485e+06	1.43309e+06	824903	1.4135e+06	750726	884030	693893	1.47948e+06	1.56618e+06	1.82475e+06
D-pantothenic acid	4.8101e+06	4.1606e+06	4.46643e+06	4.30235e+06	4.18912e+06	4.13951e+06	4.70847e+06	4.60923e+06	4.63885e+06	3.82601e+06	3.68032e+06	3.84453e+06
alpha-D-Glucose-1-phosphate	655169	1.05753e+06	1.15234e+06	1.2517e+06	713030	1.16713e+06	661139	400043	607262	1.2313e+06	1.36333e+06	1.56166e+06
cis-Aconitic acid	1.06826e+06	1.29564e+06	1.47869e+06	1.30242e+06	1.22397e+06	1.14094e+06	1.1963e+06	1.1162e+06	1.10147e+06	839184	748464	830479
trans-Aconitic acid	1.06826e+06	1.29564e+06	1.47869e+06	1.30242e+06	1.22397e+06	1.14094e+06	1.1963e+06	1.1162e+06	1.10147e+06	839184	748464	830479
N-Carbamoyl-DL-aspartic acid	611776	1.64434e+06	775852	249443	2.01909e+06	526754	821250	758970	1.12523e+06	1.54558e+06	619409	583603
Glutathone red	4.05952e+06	3.53197e+06	3.96212e+06	3.73601e+06	3.00139e+06	3.23687e+06	2.79172e+06	1.67532e+06	2.27201e+06	3.06318e+06	2.79803e+06	3.50217e+06
Adenosine 5-triphosphate	954744	810261	925183	1.08615e+06	917996	682760	1.24602e+06	722188	890407	617808	531544	813340
Deoxyguanosine 5-triphosphate	954744	810261	925183	1.08615e+06	917996	682760	1.24602e+06	722188	890407	617808	531544	813340
L-Phenylalanine	4.07066e+06	3.56035e+06	3.62475e+06	3.83281e+06	3.64715e+06	3.50893e+06	3.83282e+06	3.9632e+06	4.34557e+06	3.13571e+06	3.01788e+06	3.41379e+06
2-Methyl-1-butanol	2.03003e+06	1.66804e+06	1.80107e+06	1.76296e+06	1.77899e+06	1.87393e+06	1.88213e+06	1.6703e+06	1.68375e+06	1.21903e+06	1.1516e+06	1.24446e+06
Pyruvic acid	2.03003e+06	1.66804e+06	1.80107e+06	1.76296e+06	1.77899e+06	1.87393e+06	1.88213e+06	1.6703e+06	1.68375e+06	1.21903e+06	1.1516e+06	1.24446e+06
L-Aspartic Acid	2.70374e+06	2.51256e+06	2.67223e+06	2.68994e+06	2.56174e+06	2.79676e+06	2.70095e+06	2.80343e+06	2.7411e+06	2.18117e+06	2.179e+06	2.44023e+06
Uridine 5′-diphosphogalactose	1.9642e+06	1.65424e+06	1.8629e+06	1.66576e+06	1.09369e+06	1.07054e+06	1.23725e+06	1.13898e+06	1.18231e+06	1.44362e+06	1.31365e+06	1.56331e+06
Uridine 5-diphosphoglucose	1.9642e+06	1.65424e+06	1.8629e+06	1.66576e+06	1.09369e+06	1.07054e+06	1.23725e+06	1.13898e+06	1.18231e+06	1.44362e+06	1.31365e+06	1.56331e+06
L-Gluthathione (oxidized)	1.71473e+06	1.67711e+06	1.67426e+06	1.66747e+06	1.57292e+06	1.69002e+06	1.68561e+06	1.83211e+06	1.85722e+06	1.5903e+06	1.54731e+06	1.68431e+06
Uridine 5-triphosphate	777249	648230	745682	860252	758630	533969	1.12013e+06	586588	776371	480898	390640	624912
N-Acetylglutamic acid	1.72355e+06	1.50457e+06	1.66522e+06	1.59826e+06	1.42892e+06	1.48903e+06	2.20433e+06	2.23389e+06	2.27332e+06	1.84137e+06	1.83318e+06	2.05678e+06
L-Hydroxyglutaric acid	508472	466422	494382	466701	479377	468727	538023	528319	536799	434495	414472	437212
N-acetylaspartylglutamate	67707.8	61101.9	69699.6	63899.8	72180.5	66306.3	83614	79122	88117.2	87787.8	73860	96163.7
Lactic acid	777744	714386	650545	699996	726559	863587	723975	773294	788898	544252	611824	623674
Taurine	305540	300614	319247	321136	313531	305858	243079	243315	233538	264784	261349	338888
D-Glucose 6-phosphate	124229	205050	195191	407410	78918.7	125214	41139.1	94354.5	79568.9	264590	286932	312561
L-Tyrosine	1.04271e+06	1.08776e+06	1.16182e+06	980713	1.11281e+06	1.17935e+06	1.17543e+06	1.1672e+06	1.03322e+06	961639	918040	902535
2-Deoxyguanosine 5-monophosphate	182939	127564	158948	135815	188113	136541	261150	138697	196780	102726	97104.3	156341
Adenosine 5-monophosphate	182939	127564	158948	135815	188113	136541	261150	138697	196780	102726	97104.3	156341
beta-Nicotinamide adenine dinucleotide	663316	654835	681694	658319	625715	639170	636330	662147	647260	661166	627301	660145
Pyridoxine	1.11609e+06	1.09107e+06	1.14621e+06	993546	1.13959e+06	1.20617e+06	1.20756e+06	1.17051e+06	1.09896e+06	789444	779407	782451
Dihydroxyacetone phosphate	325406	227894	267524	237159	174861	124846	222172	232391	205031	281576	262081	260307
DL-Glyceraldehyde 3-phosphate	325406	227894	267524	237159	174861	124846	222172	232391	205031	281576	262081	260307
L-Tryptophan	927871	842534	858531	846015	843671	842091	845128	837798	775270	677735	704798	750799
L-Methionine	707438	691226	742196	697127	698878	715875	755230	748905	694935	635503	620253	631474
D-Mannose	1.08942e+06	1.03392e+06	1.05659e+06	1.02547e+06	953538	1.0359e+06	1.08667e+06	1.19711e+06	1.14721e+06	986352	984424	985899
Salicylic acid	29369.9	23677.5	25177.9	29801.1	23701.2	23448	72631.7	64338.7	65488	46005.5	45138.7	47246.8
D-Fructose 1,6-biphosphate	18072.7	9370.77	11296.8	10898.1	10832.2	5147.66	15265.9	9401.41	10962.8	11103	7424.63	11398.3
2-Phosphoglyceric acid	307468	198149	217292	200503	208744	166725	307797	207486	250211	197948	166722	210089
Nicotinic acid	552791	488427	559269	576635	928393	581594	1.13077e+06	566865	1.02223e+06	404262	362247	676974
Citramalic acid	187936	174724	183982	170493	180987	168750	228852	244542	159430	187870	184964	187877
L-Glutamine	443756	454322	363567	469345	413178	440654	386305	399052	408684	347320	375623	391496
Galactonic acid	111291	91906.4	94824	99221.6	86441.4	91344.5	106448	109310	114484	80307.8	77313.9	89591.8
Uridine 5-monophosphate	200254	147954	170259	149518	103842	101915	115764	99440.4	104882	101746	87917.1	100722
L-Threonine	270923	228282	258876	233194	237922	232434	272732	288859	226913	237403	243254	243218
L-Sorbose	733465	802916	748145	583125	645247	887574	841081	818296	717145	730274	691413	726632
Creatine	43735.3	40091.6	35849.7	35221.7	42822.5	35612.8	28888.5	39395.4	34403.2	37257.9	32457.6	55770.4
Arabinose-5-phosphate	172138	109524	147280	109913	125806	85421.1	152353	90028.9	103717	121755	116958	163688
D-Ribose 5-phosphate	172138	109524	147280	109913	125806	85421.1	152353	90028.9	103717	121755	116958	163688
5-Deoxy-5-(methylthio)adenosine	99618.9	84972	89619.9	94257.8	85330.9	74288.9	75271.6	72101.8	71857.9	66877.4	57865.3	56879.2
Xanthine	137475	330780	358378	151162	366109	372755	508751	490136	178561	340508	334944	326001
2-Isopropylmalic acid	138910	120601	136378	127318	126920	130763	129922	127416	133426	122999	116824	129936
Ketovaleric acid	117773	116493	104537	102712	115109	108170	86982.3	110499	114207	99513.1	85361.1	74594.3
Uric acid	524541	435320	473709	444625	484880	455368	771510	752587	781857	514032	475468	544228
2-Deoxyguanosine 5-diphosphate	46449.1	29730.8	37095.3	35358.3	38307	26008.9	52920.6	27068.8	42117	22493.8	17921.2	31430.7
Adenosine 5-diphosphate	46449.1	29730.8	37095.3	35358.3	38307	26008.9	52920.6	27068.8	42117	22493.8	17921.2	31430.7
Phosphoenolpyruvic acid	179052	137133	137234	123504	132703	126432	181026	167685	163228	127551	109648	126877
Uracil	116484	107002	109680	102307	112866	109840	125426	121651	117902	93306	94949.3	97261.8
Inosine 5-triphosphate	47607.6	40243.2	47665.1	54067.4	46053.2	32861.9	61653.6	37287.9	45695.2	31013.5	26527	40043.9
Deoxythymidine 5-triphosphate	42360.7	34118.7	40422.7	41897.1	34546	28285	41727.9	24497.7	28768.1	17665.6	16603.4	21670.6
Malonic acid	89929.7	80406.6	91786.8	85581.8	96987.6	84887.9	86401.9	83038.3	73584.1	77615.3	83231.4	77587.6
D-Xylulose-5-phosphate	39720.7	38408.2	40408.9	34078.4	32067.5	36541.3	41598.7	39960.1	38714.1	35057.9	38691.3	43064.2
Isopentyl acetate	89148.1	89158.4	92855	95825.4	78700	96834.4	88085.5	78300	79644.6	80260.6	55539.9	80588
Cytidine 5-triphosphate	25148.6	18666.2	21077.3	28399.4	23755.6	17218.8	28942	16971.6	22016.3	14046.7	11894.8	16907.6
Xanthosine	67494.4	57213.1	58231.2	60418	63329.1	61008.2	71309.9	69204.5	71104.6	51587.8	48155.4	54594.9
D-Sedoheptulose-7-phosphate	30242.3	45143.8	48215.3	49987.9	161571	197397	122872	127547	127090	39939.1	41130.2	45566
Cytidine-5-monophosphate	30767.3	24491.8	31685.4	31452	27785.1	15555.5	70823.7	22611.3	37524.4	20401.4	17252.5	40166.6
Maleic acid	19278.1	21424.3	14722.6	31435.3	50989.5	22030.8	13109.5	27135.7	10812.9	9215.91	20969	15939.3
Adenine	30804.2	28999.2	29036.5	25350.7	22841.2	21418.9	25943	25776.5	21167.6	22350.8	21605.5	18799.7
4-Hydroxybenzoic acid	5925.41	5528.54	5755.73	5606.01	6319.1	5732.22	6335.4	4882.1	5721.38	5269.96	5490.96	5714.14
Uridine 5-diphosphate	19636.9	14325.6	16097.1	15049.9	15137.8	10934.3	20207.2	12304.8	17075.9	8320.87	7495.13	10460.1
N-Acetyl-alpha-D-glucosamine 1-phosphate	66913.4	56528.5	61564.9	61558.9	55498.3	59375.2	61345.6	60161.4	59475.6	58976.9	58018.3	64839
L-Dihydroorotic acid	4812.04	11417.5	5669.09	3568.38	18316.6	5205.22	7287.56	7968.79	10543	14422.4	6660.02	6485.68
D-Gluconic acid	11578.5	9127.46	13620	10016.9	8200.83	10180.1	15335.7	12368	12077.1	9486.88	10460	11671.7
o-Phospho-L-Serine	64247.1	44344.3	50045.4	49817.2	16241.3	17389.1	27710	20221.8	23815	36113.6	37778.7	42543.6
DL-2-Aminoadipic acid	14075.8	15969.3	16001.4	15898.6	15097.7	17578.4	17316.7	19150.1	17441.2	22359.3	22813.8	25010.5
Thymine	25845.5	21363.4	22712.5	20462.9	24108.2	21840.8	25975.9	24679.4	22629	16180	15977.6	17321.1
Pyridoxal hydrochloride	50291.1	50357	53734.3	46900.4	52388.9	55238.3	56114	56236.7	49508.4	38756.7	15945	39314.8
2-3-Pyridinedicarboxylic acid	66541.2	59423.1	59684.8	57273.3	59125.4	60132.7	66005.9	69509.6	79479.5	50055.9	48232.1	54453.7
L-Serine	26937.7	20074.2	19675.2	30443.6	23162.8	21244.4	30452.6	19667.7	29813.6	32239.5	23879.5	28673.6
O-Phosphorylethanolamine	1771.28	2407.75	1603.01	393.709	773.875	1547.87	13325.9	11473.6	15052.8	5917.42	9081.05	8385.99
Glyceric acid	35174.5	33312.6	33806.6	30355.9	35142	33535.2	46641.8	46319.5	39045.7	33226.3	32312.4	30876.9
N-Acetylneuraminic acid	92803.1	149711	157570	102299	169011	165741	188978	190101	90777.7	134354	128348	98375.1
Chorismic acid	13288.3	16231.2	15419.9	17393	19097.7	20124	19032.6	17223	16321.4	19020	16512.7	16576.1
2-Deoxycytidine 5-monophosphate	6338.15	6378.41	6700.54	6745.59	5872.57	4761.93	7105.33	4329.79	5737.61	3875.83	3044.88	4364.97
Mevalonic acid	1524.61	692.557	863.92	901.51	1326.06	629.638	846.775	942.465	823.933	484.241	1002.22	671.631
Thymidine 5-diphosphate	3964.9	3442.54	3529.24	3915.53	3899.19	4217.04	5041.73	4957.2	4401.39	4393.23	3714.23	4783.98
N-Carbamyl-L-glutamic acid	4766.76	4242.67	4356.31	4380.79	4164.91	4099.79	6912.92	6459.96	7951.07	5076.65	5743.15	5636.82
L-Cystathionine	95.5734	46.056	183.78	22.1966	74.2526	148.413	41.4312	49.5053	35.4351	16.7993	138.197	61.9175
L-Isoleucine	24198.3	22824.4	28311.8	24848.1	24784.9	25250.8	26941.3	24877.6	25096	23314.6	9753.19	21602.8
L-Leucine	24198.3	22824.4	28311.8	24848.1	24784.9	25250.8	26941.3	24877.6	25096	23314.6	9753.19	21602.8
4-Hydroxy-L-glutamic acid	4187.21	6240.04	4296.62	8598.02	5008.57	4212.29	5318.31	3081.62	8003.02	4906.71	3326.83	9244.62
gamma-Glu-Cys	26492.8	23913.8	28922.5	26127.6	18890.1	21387.7	12897	7398.02	12037.1	16755.5	14387.5	19452.2
Homocitrate	30467.9	25756.1	23955.4	25742.8	21953.3	23953.5	31149.9	30011.7	32175.1	21181.5	20480.9	21008.1
Mevalonic acid 5-phosphate	10364	20242.7	21440.7	21266	20757.3	19084.2	19323.1	18929.9	18738.6	25769.8	23827.7	28207.5
Guanosine 5-triphosphate	3335.66	2522.75	2257.38	4418.07	3397.62	2316.82	5219	2281.37	3087.23	2021.21	1395.48	2190.04
L-Kynurenine	22219.5	19949.4	18924.7	20408.9	20290.7	19451.6	25662	25147	25066.6	18652.2	18458.8	19416.1
L-Histidine	15936.1	17322.8	17221.4	20389.2	13433	18422.2	17484.9	18952.8	19021.9	18985.7	15388.4	20469
L-Arabinose	26398.8	22277.4	25266.9	22590.5	19243.2	27320.1	29058.4	25461.3	25004.6	26778.1	26454.7	28002.8
D-Xylose	26427.8	16089.4	25398.5	14038.6	18711.5	26375.4	19677.3	25310.5	24961.7	26193.8	26171.4	27626.4
Creatinine	13887.2	13525.8	10594	11103.7	10950	8988.38	10789	10719.9	12037.2	10545.4	10928	11064.9
4-Pyridoxic acid	25187.3	23829.2	24336	24347.7	25947.3	24727	40065.8	37923.2	38612.9	24865.9	25800.8	27264.5
Phenylpyruvic acid	16059.9	13955.5	13706.1	11937.4	12920.6	13888.4	10761.4	9672.18	11363	7502.54	6417.89	7870.31
2-Ketobutyrate	12251.3	10376.6	5700.38	13215.9	16607.2	6126.46	12778.1	10338.7	6632.78	9962.25	15491.1	2086.46
Inosine 5-diphosphate	3789.85	2664.86	2515.82	2835.72	2423.45	2308.43	4266.17	2369.47	3178.04	1789.92	1359.49	2583.7
Orotic acid	58562.8	76274.7	61167.7	43749.6	92986.2	46539.9	67219.4	63629.2	72705	78474.1	54608.1	53983.5
S-5-Adenosyl-L-homocysteine	2163.5	1752.85	1707.6	1907.75	1192.37	1284.07	1221.24	1198.38	1161.08	1064.59	1102.39	1242.39
2-Deoxyribose 5-phosphate	20170.2	18623.8	22335.6	18215	16803.8	16664.4	16363.3	16534.2	15905.1	14979.6	14100.6	13768.7
N-Acetyl-D-glucosamine 6-phosphate	120604	104407	112752	112182	100684	102245	106194	85710.9	100571	103765	108295	110122
Deoxyadenosine 5-triphosphate	1734.52	1681.16	1498.91	1784.78	1819.94	1572.02	945.518	1100.55	1214.71	772.025	739.947	827.989
Thiamine	27820.5	25095.4	27343.7	28205	28128.3	27558.4	18833.3	17222.1	19316.6	15987.9	17433.2	17874.6
Inosine 5-monophosphate	3446.61	2255.04	2886.72	2484.14	2652.6	2786.61	3525.78	3401.5	2992.25	3623.99	3052.3	3721.83
L-Arabitol	3060.66	4057.88	4379.38	3220.35	3388.32	3682.38	1352.98	2241.13	3395.84	2433.25	1386.33	4916.15
Xylitol	3060.66	4057.88	4379.38	3220.35	3388.32	3682.38	1352.98	2241.13	3395.84	2433.25	1386.33	4916.15
L-Arginine	25627.8	24535.4	24835.3	23495.9	25638.9	25289.8	29198.2	26842	26193.7	24470	23630.3	24035.1
N-Formyl-L-Tyrosine	6011.31	6831.13	6435.18	4615.66	7358.25	8261.91	7120.54	6038.92	7099.85	6134.02	6232.75	7497.43
Taurocholic acid	11922.6	10319.1	10929.9	10449.7	11658.8	11493.5	12828.1	11829.3	11471.1	8194.78	7764.39	7640.44
Glucoheptonic acid	10669.8	4667.81	8204.95	15218.6	15974.6	5212.46	6412.74	9205.51	4975.49	14823.1	15411.9	20055.3
2-3-Dihydroxybenzoic acid	507.829	454.894	370.09	143.359	1700.15	635.779	375.016	216.735	300.543	217.595	216.681	177.383
L-Proline	718.1	437.696	715.977	631.79	745.859	387.211	1471.64	1328.95	928.637	1400.54	1248.47	1224.55
4-Methyl-2-oxovaleric acid	24689.4	20815.7	20565.4	17276.5	9413.3	23637.2	20146.9	20282.8	25942.3	25902.9	15081.8	25733.3
Itaconic acid	24689.4	20815.7	20565.4	17276.5	9413.3	23637.2	20146.9	20282.8	25942.3	25902.9	15081.8	25733.3
Riboflavin	43843.6	39931.3	39866.4	42032.1	42505.5	45955.8	27764.6	23777.5	30579.4	17527.5	17638.1	21347.9
o-Hydroxy hippuric acid	11471.9	9047.71	10090.9	9188.09	10286.7	9515.91	22837.8	22649	23366.6	15589.6	15700.7	16569.9
D-Ribulose 1,5-biphosphate	2470.73	2028.49	2660.54	2668.73	1887.87	2551.01	2137.4	1970.38	2631.78	1460.1	1680.3	2894.44
Allantoin	7678.4	6357.59	6579.14	6210.51	5994.95	5367.16	5534.54	9513.63	5729.2	8208.59	8157.23	6872.65
Cellobiose	19156.5	14984.6	13778.5	10600.8	12162	11433.1	15985.5	17277.3	15824.7	16961.7	11779.3	17350.7
D-Maltose	19156.5	14984.6	13778.5	10600.8	12162	11433.1	15985.5	17277.3	15824.7	16961.7	11779.3	17350.7
Inosine	2817.93	1916.09	1344.22	1738.38	1983.33	2097.92	2628.42	2035.8	2690.77	2099.94	1716.36	2758.83
3-Hydroxyanthranilic acid	1872.89	145.002	144.333	80.8736	1598.72	118.623	4812.16	5071.93	252.098	151.694	380.861	2799.49
Uridine	1761.56	1385.85	1334.13	1445.13	852.532	1532.16	1329.49	1391.7	1092.68	1366.86	1399.69	1441.34
m-Hydroxybenzoic acid	3243.67	2386.37	2122.84	2301.98	3059.93	2746.88	1005.65	1545.86	1882.64	621.347	1250.46	820.563
Guanosine	1017.52	496.217	104.665	292.019	483.352	801.962	716.889	343.666	535.182	946.097	560.395	1069.98
L-asparagine	4486.85	4257.29	4415.79	4440.55	3138.48	3725.43	3179.09	3490.51	3129.23	3604.17	2479.51	4826.61
Epicatechin	173.943	274.568	650.015	595.947	70.677	184.37	1069.06	625.354	209.995	876.532	1148.43	248.006
L-Citrulline	4338.05	3492.63	4730.23	2164.4	2976.29	3017.75	3722.17	4527.03	3520.81	4283.86	3585.63	4807.7
Argininosuccinic acid	5849.86	4940.63	5314.92	5407.01	4435.45	5474.56	6299.56	6154.35	4903.7	4436.27	2688.56	4403.34
2-Deoxy-D-ribose	2078.53	2323.2	1290.73	1509.93	2229.32	1578.39	2239.53	1662.27	1681.98	2440.64	1955.93	2519.52
Adenosine	737.548	762.273	830.036	535.427	581.633	733.004	715.471	941.256	421.012	1127.23	929.119	909.129
Adenosine 3-5-cyclic monophosphate	1320.36	1753.51	644.375	1530.15	1913.62	1368.7	589.299	970.207	1831.17	1607.51	1635.71	1314.99
Nicotinic acid mononucleotide	1765.43	1030.19	886.965	1125.95	1028.46	1367.68	790.904	827.108	826.147	698.137	992.74	1230.05
trans-4-Hydroxy-L-proline	860.779	1642.27	2280.54	797.632	840.401	573.23	806.586	1134.2	382.721	2048.43	1274	625.236
2-Deoxyadenosine	1815.19	455.35	132.272	2531.77	244.337	1747	502.408	339.062	1512.16	297.301	1016.91	114.88
Flavin adenine dinucleotide	727.004	408.324	729.209	749.254	749.393	305.051	849.759	582.337	621.801	533.469	538.515	449.284
L-Carnitine	247.14	350.152	307.453	334.964	469.418	194.841	394.293	311.853	152.124	255.461	575.875	494.345
Guanosine 5-diphosphate	404.319	162.292	112.903	25.0475	180.909	51.1058	330.731	201.557	241.625	122.841	71.966	211.614
Vanillic acid	553.828	1362.4	1298.1	70.3117	510.158	511.283	94.7834	234.641	1097.19	737.601	326.487	1462.23
Pyridoxal 5 phosphate	5674.97	4151.44	4729.66	4306.75	3211.89	1152.67	3887.96	3591.19	4074.78	5032.85	5478.59	5624.62
Ketoisovaleric acid	811.509	663.313	375.399	104.269	395.945	140.644	1964.77	353.757	51.8439	613.462	496.555	273.679
Indoline-2-carboxylate	8.30907	10.5704	32.5898	42.1698	37.8516	30.5662	13.171	5.59751	19.1066	81.2137	25.46	23.2499
CoA	1132.89	822.677	1309.98	1005.6	775.951	767.638	642.679	248.334	321.587	521.191	469.274	807.721
Hypoxanthine	346.297	607.277	34.8394	190.356	131.212	152.875	65.6309	289.708	44.5562	190.986	327.601	89.7582
Trehalose	5723.91	4108.36	3900.83	4921.85	5835.81	1941.64	5426.17	5206.33	5151.49	7012.25	5620.23	3569.14
O-Succinyl-L-homoserine	1198.61	983.306	581.763	1002.92	632.713	1261.41	697.549	433.56	1044.05	1291.66	1224.65	766.472
Adenylosuccinic acid	150.679	51.6636	67.6666	126.93	110.363	31.3127	77.6732	92.4549	93.7708	45.8194	80.2286	56.6151
2-Deoxyadenosine 5-monophosphate	773.042	1453.57	552.38	1467.91	974.901	1497.07	919.362	1066.35	1171.26	940.476	645.456	2198.28
AICAR	357.658	832.515	396.874	727.508	1334.04	823.153	837.095	823.926	562.77	601.991	1074.8	691.885
4-Hydroxyphenyl-pyruvic acid	4647.65	4973.08	4781.73	3760.03	5684.89	5742.94	2108.58	954.857	2809.32	2078.1	1962.22	2488.62
2-Deoxycytidine	278.041	303.735	602.156	1408.67	642.528	397.132	458.925	674.135	271.021	1015.43	632.833	308.744
Melibiose	6012.87	5224.76	5485.86	1557.41	2990.87	2775.59	7049.29	6602.56	2133.99	5477.42	3817.05	4684.94
5-Hydroxy-3-indoleacetic acid	5493.75	4235.6	4555.43	4917.28	5104.39	4646.33	9017.09	8199.71	8425.34	5825.95	5409.5	6772.96
