# Supplementary material for: Colorectal cancer cells utilize autophagy to maintain mitochondrial metabolism for cell proliferation under nutrient stress
Source: JCI Insight. 2021 Jun 17;6(14):e138835. doi: 10.1172/jci.insight.138835 (PMC8328084; doi:10.1172/jci.insight.138835)
Supplement: Supplemental Table 2 [file jciinsight-6-138835-s010.xlsx]

## Sheet: Explanations
The Excel file contains the following worksheets. DO NOT CHANGE THE FILE NAME (It contains the sample ID that we will need if you need anything else later on).
1. Proteins&Peptides: If you click on the “+” sign on the extreme left of each protein, it opens up to display the peptides identified for the protein. DO NOT DO ANYTHING WITH THIS. JUST KEEP IT AS A REFERENCE FOR THE COMPLETE DATA.
2. Proteins Only: Same info, but without the peptide sequences. USE THIS FOR SORTING/FILTERING etc (the embedded peptide sequence info in the 1st worksheet messes up these actions in some Excel versions).
The data were searched against Human protein database and filtered for high confidence proteins (Column A= FDR confidence. High (≤1%)-medium-low (≤5%)).
Below are explanations for some of the columns:
Accession, description columns are self-explanatory.
Exp.q-value and Sum PEP score: are scoring options. All these proteins are of high quality, so don’t worry about these columns. Lower Exp q-value and higher Sum PEP score are good.
Coverage: We don’t really worry about it. Of course, higher the coverage, better the confidence in protein ID and quantitation. However, 2 peptides are enough for a positive ID.
Following 3 columns are sum of the all your samples.
#peptides: Number of peptides assigned for the protein. Higher the number of peptides, more the confidence in both ID and quantitation. Single Peptide IDs may be OK, but MS/MS may need to validated manually.
#PSMs: Peptide to spectrum matches. Total number of times the peptides have been sequenced.
#Unique peptides: Of the peptides identified, how many of them can be assigned to the reported protein accession number. The #Peptides and #unique peptides might differ in cases where there is ambiguity (ex. In case of isoforms, only some of the identified peptides can be assigned to the isoform that is reported. If you want to know what other proteins have the same peptide, you can click on the …
Next 3 columns (AAs, MW, pI) are from the database (not mass spec).
QUANTITATION: Area (columns M-O) and #PSMs (Columns S,V and Y) columns provide you an idea about the relative abundance of the proteins in each sample. I have highlighted these columns in the "Proteins Only" worksheet. The highlighted #PSMs columns are for the individual samples (unlike Column H which is sum of all your samples). The relative abundance of proteins can be determined using two appr…

## Sheet: Proteins&Peptides
Protein FDR Confidence	Accession	Description	Exp. q-value	Sum PEP Score	Coverage	# Peptides	# PSMs	# Unique Peptides	# AAs	MW [kDa]	calc. pI	Area: F1: Sample, Control Bound 1	Area: F2: Sample, HI Bound 3	Area: F3: Sample, Beads Hct116	emPAI	Score A2 Sequest HT (Control Bound 1)	# Peptides A2 Sequest HT (Control Bound 1)	# PSMs A2 Sequest HT (Control Bound 1)	Score B2 Sequest HT (HI Bound 3)	# Peptides B2 Sequest HT (HI Bound 3)	# PSMs B2 Sequest HT (HI Bound 3)	Score C2 Sequest HT (Beads Hct116)	# Peptides C2 Sequest HT (Beads Hct116)	# PSMs C2 Sequest HT (Beads Hct116)
High	Q15149	Plectin OS=Homo sapiens OX=9606 GN=PLEC PE=1 SV=3	0	416.92	22.0111	103	341	99	4684	531.5	5.96	3.51909e+08	1.21739e+09	553793	1.257	258.47	57	116	597.04	101	221	0	4	4
	Checked	Confidence	Annotated Sequence	Modifications	Modifications in Master Proteins	Qvality PEP	Qvality q-value	# Protein Groups	# Proteins	# PSMs	Master Protein Accessions	Positions in Master Proteins	# Missed Cleavages	Theo. MH+ [Da]	Area: F1: Sample, Control Bound 1	Area: F2: Sample, HI Bound 3	Area: F3: Sample, Beads Hct116	XCorr A2 Sequest HT (Control Bound 1)	Confidence A2 Sequest HT (Control Bound 1)	Percolator q-Value A2 Sequest HT (Control Bound 1)	Percolator PEP A2 Sequest HT (Control Bound 1)	XCorr B2 Sequest HT (HI Bound 3)	Confidence B2 Sequest HT (HI Bound 3)	Percolator q-Value B2 Sequest HT (HI Bound 3)	Percolator PEP B2 Sequest HT (HI Bound 3)	XCorr C2 Sequest HT (Beads Hct116)	Confidence C2 Sequest HT (Beads Hct116)	Percolator q-Value C2 Sequest HT (Beads Hct116)	Percolator PEP C2 Sequest HT (Beads Hct116)
	FALSE	High	[R].QLAEEDLAQQR.[A]			0.000169665	0	1	1	7	Q15149	Q15149 [2432-2442]	0	1300.65	1.03663e+08	5.16115e+08		3.68	High	0.0004383	0.0007298	3.75	High	0	4.617e-05
	FALSE	High	[R].LEDLLQDAQDEK.[E]			8.02576e-05	0	1	1	1	Q15149	Q15149 [897-908]	0	1416.69		6.44422e+07						2.86	High	0	1.679e-05
	FALSE	High	[R].QQEELLAEENQR.[L]			3.84331e-05	0	1	1	9	Q15149	Q15149 [2719-2730]	0	1486.71	60054944	3.84774e+08		3.05	High	0	0.0004761	3.31	High	0	6.267e-06
	FALSE	High	[R].AALAHSEEVTASQVAATK.[T]			3.10512e-09	0	1	1	11	Q15149	Q15149 [2744-2761]	0	1783.92	3.41352e+08	1.37926e+09		5.55	High	0	1.466e-08	8.14	High	0	2.435e-09	0.97	High	0.003317	0.09482
	FALSE	High	[K].DTHDQLSEPSEVR.[S]			6.48468e-05	0	1	1	4	Q15149	Q15149 [3969-3981]	0	1512.69		2.4497e+08						3.49	High	0.000362	0.003016
	FALSE	High	[R].DSQDAGGFGPEDR.[L]			0.000141141	0	1	1	3	Q15149	Q15149 [1076-1088]	0	1350.56	8.54824e+07	9.74063e+07		3.61	High	0.0004383	0.0007653	3.31	High	0	3.584e-05
	FALSE	High	[K].GGELVYTDSEAR.[D]			0.000197978	0	1	1	4	Q15149	Q15149 [3028-3039]	0	1296.61	5.72249e+07	6.02136e+08		2.98	High	0	0.0001783	3.19	High	0.0001049	0.0002607
	FALSE	High	[R].QVQVALETAQR.[S]			0.000101277	0	1	1	8	Q15149	Q15149 [1699-1709]	0	1242.68	1.01596e+08	5.85351e+08		2.86	High	0.0004383	0.0006772	3.33	High	0.0001951	0.001554	0.57	Low	0.07454	0.4371
	FALSE	High	[R].LSVAAQEAAR.[L]			0.000157912	0	1	1	6	Q15149	Q15149 [2420-2429]	0	1015.55	127410600	5.10741e+08		3.32	High	0	0.0002575	2.84	High	0	9.768e-05
	FALSE	High	[R].KQEELQQLEQQR.[R]			6.95343e-05	0	1	1	2	Q15149	Q15149 [2706-2717]	1	1556.8		1.84644e+07						3.11	High	0	1.383e-05
	FALSE	High	[R].LAQGHTTVDELAR.[R]			0.000127611	0	1	1	1	Q15149	Q15149 [2809-2821]	0	1410.73		3.56889e+06						2.43	High	0	3.122e-05
	FALSE	High	[K].AYSDPSTGEPATYGELQQR.[C]			3.82941e-07	0	1	1	9	Q15149	Q15149 [3317-3335]	0	2069.94	8.30687e+07	581611811		4.68	High	0	1.29e-08	5.22	High	0	9.437e-08
	FALSE	High	[K].AQVEQELTTLR.[L]			0.00013612	0	1	1	4	Q15149	Q15149 [2319-2329]	0	1287.69	6.91548e+07	419157896		2.97	High	0.0004383	0.0006259	3.36	High	0	0.0001803
	FALSE	High	[R].SQVMDEATALQLR.[E]	1xOxidation [M4]		9.2218e-05	0	1	1	4	Q15149	Q15149 [4037-4049]	0	1477.73	8.43251e+06	4.39626e+07		2.01	High	0.0004383	0.0006129	3.21	High	0	2.016e-05
	FALSE	High	[K].GYYSPYSVSGSGSTAGSR.[T]			9.41816e-07	0	1	1	5	Q15149	Q15149 [4610-4627]	0	1782.79	3.27867e+07	2.14966e+08		4	High	0	2.403e-05	4.37	High	0	4.5e-08	0.46	Low	0.5895	1
	FALSE	High	[R].SSSVGSSSSYPISPAVSR.[T]			5.15038e-05	0	1	1	7	Q15149	Q15149 [4384-4401]	0	1754.86	501723421	6.77872e+08		4.34	High	0	1.716e-05	3.93	High	0	2e-05	0.49	Low	0.3864	0.8841
	FALSE	High	[K].TPVEVPVGGFK.[G]			0.00014001	0	1	1	7	Q15149	Q15149 [3374-3384]	0	1129.63	215392419	1.52678e+09		3.14	High	0	0.0001705	3.13	High	0	0.0001085	1.22	Medium	0.02333	0.216
	FALSE	High	[R].QEQIQAMPLADSQAVR.[E]			1.0924e-05	0	1	1	6	Q15149	Q15149 [1367-1382]	0	1784.9	3.65297e+07	1.88241e+08		2.99	High	0.0007631	0.0009438	4.49	High	0	1.171e-06
	FALSE	High	[R].SDEGQLSPATR.[G]			0.000157282	0	1	1	6	Q15149	Q15149 [714-724]	0	1160.55	1.44803e+08	5.00452e+07		3.12	High	0.0007631	0.001043	2.93	High	0	4.156e-05
	FALSE	High	[K].AEVVETTQVYTEEETR.[R]			3.29887e-05	0	1	1	1	Q15149	Q15149 [3686-3701]	0	1883.89		5.7765e+07						4.34	High	0	5.085e-06
	FALSE	High	[R].LKQSAEEQAQAR.[A]			0.000274234	0.000225896	1	1	1	Q15149	Q15149 [2254-2265]	1	1358.7		7.75186e+07						3.7	High	0	8.947e-05
	FALSE	High	[R].EGLTSIEEVTK.[N]			0.000215804	0.000225896	1	1	5	Q15149	Q15149 [4050-4060]	0	1205.63	232760589	1435092689		3.62	High	0	0.0002861	3.41	High	0	0.000113
	FALSE	High	[R].EEAAVDAQQQK.[R]			0.000325994	0.000225896	1	1	3	Q15149	Q15149 [1542-1552]	0	1216.58	2.45721e+07	141325862		2.85	High	0	0.0001479	2.79	High	0.0001049	0.0002082
	FALSE	High	[R].AQAEAQQPTFDALR.[D]			0.00023874	0.000225896	1	1	2	Q15149	Q15149 [1274-1287]	0	1545.77		45268601		0.65	Low	0.116	0.8543	3.08	High	0	0.0001375
	FALSE	High	[R].GGAEGELQALR.[A]			0.000250058	0.000225896	1	1	5	Q15149	Q15149 [1606-1616]	0	1100.57	3.20461e+07	4.45622e+08		2.14	High	0.0004383	0.000773	3.44	High	0	7.87e-05
	FALSE	High	[K].LEQLFQDEVAK.[A]			0.00047941	0.000225896	1	1	3	Q15149	Q15149 [2653-2663]	0	1319.68	3.65493e+06	1.52079e+08		2.14	High	0	0.0004984	2.7	High	0.0001951	0.0003625
	FALSE	High	[R].LAEVEAALEK.[Q]			0.000399051	0.000225896	1	1	5	Q15149	Q15149 [1499-1508]	0	1072.59	6.66333e+07	363103133		2.99	High	0	0.0005609	3.48	High	0.0001049	0.0002083
	FALSE	High	[R].QLAEGTAQQR.[L]			0.000275289	0.000225896	1	1	4	Q15149	Q15149 [1836-1845]	0	1101.56	6.74977e+07	3.51165e+08		2.93	High	0	0.0002277	2.76	High	0	9.712e-05
	FALSE	High	[R].VLADPSDDTK.[G]			0.000307711	0.000225896	2	2	8	P58107; Q15149	P58107 [2375-2384]; [2911-2920]; [3442-3451]; [3976-3985]; [5043-5052]; Q15149 [2979-2988]; [3638-3647]	0	1060.52	5.2285e+08	1.91376e+08		2.5	High	0.0004383	0.0007302	2.32	High	0	0.0001675
	FALSE	High	[R].QLQLAQEAAQK.[R]			0.000454946	0.000225896	1	1	5	Q15149	Q15149 [2172-2182]	0	1227.67	76106423	6.04591e+08		3.23	High	0.000855	0.001358	3.26	High	0	0.0001747
	FALSE	High	[K].AEVVETTQVYTEEETRR.[A]			0.000411842	0.000225896	1	1	1	Q15149	Q15149 [3686-3702]	1	2039.99		6.61418e+07						3.23	High	0	0.0001539
	FALSE	High	[R].CVEDPETGLR.[L]	1xCarbamidomethyl [C1]		0.000237818	0.000225896	1	1	2	Q15149	Q15149 [3667-3676]	0	1175.54		2.97356e+08						2.82	High	0	7.344e-05
	FALSE	High	[K].AQLEPVASPAK.[K]			0.000291604	0.000225896	1	1	7	Q15149	Q15149 [1428-1438]	0	1110.62	1.59311e+08	8.57773e+07		2.91	High	0.000855	0.00132	2.82	High	0	9.723e-05	1.38	High	0.0006497	0.0521
	FALSE	High	[R].VPLDVACAR.[G]	1xCarbamidomethyl [C7]		0.000464179	0.000225896	1	1	3	Q15149	Q15149 [3289-3297]	0	1000.52	1.58951e+07	453681472		1.68	High	0.000855	0.002	2.45	High	0.0001951	0.0003327
	FALSE	High	[R].LLEAAAQSTK.[G]			0.000235985	0.000225896	1	1	8	Q15149	Q15149 [4600-4609]	0	1031.57	4.50019e+08	7.48738e+08		2.65	High	0.0004383	0.0008075	2.72	High	0	7.25e-05	0.7	Low	0.1649	0.6379
	FALSE	High	[R].VPVDVAYQR.[G]			0.000308896	0.000225896	2	2	3	P58107; Q15149	P58107 [2893-2901]; Q15149 [3620-3628]	0	1046.56	8.17942e+07	738299186		2.66	High	0.0009284	0.002426	2.84	High	0	0.000105
	FALSE	High	[R].SMVEEGTGLR.[L]			0.000749801	0.000378242	1	1	2	Q15149	Q15149 [4590-4599]	0	1078.52		158657422						2.32	High	0.0001951	0.0003065
	FALSE	High	[K].QSAEEQAQAR.[A]			0.000770091	0.000378242	1	1	1	Q15149	Q15149 [2256-2265]	0	1117.52		7.20388e+07						3.22	High	0.0001951	0.0003154
	FALSE	High	[R].QYDIDDAIAK.[N]			0.000701939	0.000378242	1	1	1	Q15149	Q15149 [4339-4348]	0	1151.56		102114765						3.09	High	0.0001049	0.0002856
	FALSE	High	[R].VPLDEALQR.[G]			0.00066924	0.000378242	1	1	2	Q15149	Q15149 [4543-4551]	0	1040.57		5.2084e+07						1.95	High	0.0007252	0.005379
	FALSE	High	[K].MQAVQEATR.[L]	1xOxidation [M1]		0.000672134	0.000378242	1	1	2	Q15149	Q15149 [2453-2461]	0	1049.5	7.49262e+06	30794733		1.63	High	0.001302	0.005155	2.03	High	0.0001049	0.0002728
	FALSE	High	[R].GTQGAEEVLR.[A]			0.000632975	0.000378242	1	1	4	Q15149	Q15149 [1234-1243]	0	1059.54	4.06179e+07	6.7799e+07		2.39	High	0.0007631	0.001182	3.04	High	0.0001951	0.0003235
	FALSE	High	[R].VVIVDPETGK.[E]			0.000632975	0.000378242	1	1	5	Q15149	Q15149 [4278-4287]	0	1056.59	81757702	2.0015e+08		2.28	High	0	0.0005515	2.61	High	0.0001049	0.0002556
	FALSE	High	[R].LQAEEVAQQK.[S]			0.000692829	0.000378242	1	1	6	Q15149	Q15149 [1783-1792]	0	1143.6	2.33689e+08	1.41781e+08		2.64	High	0.0007631	0.001013	2.87	High	0.0001049	0.0002825
	FALSE	High	[K].AQVEQELTTLR.[L]	1xDeamidated [Q5]		0.000635678	0.000378242	1	1	1	Q15149	Q15149 [2319-2329]	0	1288.67								2.34	High	0.0001049	0.0002567
	FALSE	High	[R].SLQEEHVAVAQLR.[E]			0.00146617	0.00045126	1	1	1	Q15149	Q15149 [1732-1744]	0	1479.79		47013828						2.2	High	0.0001951	0.0005976
	FALSE	High	[R].QSSEAEIQAK.[A]			0.000895134	0.00045126	1	1	2	Q15149	Q15149 [1564-1573]	0	1090.54		3.86382e+08						3.13	High	0.0001951	0.000512
	FALSE	High	[R].QQQQMEQER.[Q]			0.00111173	0.00045126	1	1	3	Q15149	Q15149 [2674-2682]	0	1204.54	1.15175e+07	1.41459e+08		1.94	High	0.0009284	0.003676	3.1	High	0.0001951	0.0007479
	FALSE	High	[R].FPVTDAVNK.[G]			0.00101761	0.00045126	1	1	4	Q15149	Q15149 [4467-4475]	0	990.525	9.7951e+07	1.31218e+07		2.36	High	0.0009284	0.002689	2.07	High	0.0001951	0.0004158	0.57	Low	0.3786	0.8781
	FALSE	High	[R].DVAEVDTVR.[R]			0.00092932	0.00045126	1	1	3	Q15149	Q15149 [3146-3154]	0	1003.51	4.46921e+07	1.15951e+08		2.27	High	0.0009284	0.003483	2.42	High	0.0001951	0.001682
	FALSE	High	[R].QAEVELASR.[V]			0.000791081	0.00045126	1	1	3	Q15149	Q15149 [1649-1657]	0	1002.52		1.40328e+08						2.65	High	0.0001951	0.000803
	FALSE	High	[R].LAAEQELIR.[L]			0.00100296	0.00045126	1	1	2	Q15149	Q15149 [1846-1854]	0	1042.59		31336257						1.91	High	0.0001951	0.0004108
	FALSE	High	[R].LQLEACETR.[T]	1xCarbamidomethyl [C6]		0.00149053	0.00045126	1	1	3	Q15149	Q15149 [1131-1139]	0	1119.55	2.12649e+07	4.59513e+08		1.87	High	0.0009284	0.003115	2.43	High	0.0001951	0.0007394
	FALSE	High	[R].AEMEVLLASK.[A]			0.000916305	0.00045126	1	1	2	Q15149	Q15149 [1899-1908]	0	1090.58		3.44002e+07						1.98	High	0.0001951	0.0008938
	FALSE	High	[K].QAADAEMEK.[H]			0.00138132	0.00045126	1	1	2	Q15149	Q15149 [2298-2306]	0	992.435	2.64077e+07	153158460		2.18	High	0.0004383	0.0008745	3.12	High	0.0003149	0.002197
	FALSE	High	[R].LAEDEAFQR.[R]			0.0010127	0.00045126	1	1	1	Q15149	Q15149 [2006-2014]	0	1078.52		33857894						2.32	High	0.0001951	0.0004131
	FALSE	High	[K].MQAVQEATR.[L]			0.00109527	0.00045126	1	1	5	Q15149	Q15149 [2453-2461]	0	1033.51	6.75509e+07	352820476		2.65	High	0.0007631	0.001155	2.52	High	0.0001951	0.0004466	0.12	Low	0.7115	1
	FALSE	High	[R].QAQEEAER.[L]			0.000890976	0.00045126	1	1	1	Q15149	Q15149 [1628-1635]	0	960.438								1.94	High	0.0001951	0.0003654
	FALSE	High	[R].SYVDPSTDER.[L]			0.000862558	0.00045126	1	1	3	Q15149	Q15149 [3982-3991]	0	1168.51	4.19435e+07	2.59757e+07		1.77	High	0.006601	0.05204	2.29	High	0.0001951	0.0003533
	FALSE	High	[R].QLAEAHAQAK.[A]			0.00108985	0.00045126	1	1	1	Q15149	Q15149 [1511-1520]	0	1066.56		2.09477e+07						2.99	High	0.0001951	0.000444
	FALSE	High	[K].SLAAEEEAAR.[Q]			0.000988587	0.00045126	1	1	3	Q15149	Q15149 [2130-2139]	0	1046.51	3.87945e+07	1.93405e+08		2.53	High	0.0009284	0.002796	2.85	High	0.0001951	0.0004748
	FALSE	High	[R].NLVDNITGQR.[L]			0.00106854	0.00045126	1	1	3	Q15149	Q15149 [4438-4447]	0	1129.6	3.6061e+06	111040848		1.7	High	0.002072	0.006891	3.07	High	0.0001951	0.0004354
	FALSE	High	[K].MSAAQALK.[K]	1xOxidation [M1]		0.00200199	0.000552365	1	1	1	Q15149	Q15149 [4505-4512]	0	835.434		1.73782e+07						1.59	High	0.0001951	0.0008329
	FALSE	High	[K].MSAAQALK.[K]			0.00211559	0.000552365	1	1	1	Q15149	Q15149 [4505-4512]	0	819.439		1.14803e+08						2.03	High	0.0001951	0.0008847
	FALSE	High	[K].ATVSAPFGK.[F]			0.00186278	0.000552365	1	1	4	Q15149	Q15149 [3045-3053]	0	877.478	1.29716e+08	7.1492e+08		1.92	High	0.0009284	0.00247	2.57	High	0.0001951	0.0007673	0.35	Low	0.9513	1
	FALSE	High	[R].VPVDVAYR.[RC]			0.00186278	0.000552365	2	2	1	P58107; Q15149	P58107 [738-745]; [1699-1706]; [2357-2364]; [3424-3431]; [3958-3965]; [4492-4499]; [5025-5032]; Q15149 [2961-2968]	0	918.504		140455540						2.31	High	0.0001951	0.0007692
	FALSE	High	[R].ELAEQELEK.[Q]			0.00164864	0.000552365	1	1	3	Q15149	Q15149 [1825-1833]	0	1088.55		437069633						2.93	High	0.000362	0.002698
	FALSE	High	[R].QEQIQAMPLADSQAVR.[E]	1xOxidation [M7]		0.00198987	0.000552365	1	1	2	Q15149	Q15149 [1367-1382]	0	1800.89		2.80594e+07						2.49	High	0.004902	0.06088
	FALSE	High	[K].LAAIGEATR.[L]			0.00154949	0.000552365	1	1	2	Q15149	Q15149 [1976-1984]	0	901.51		6.36037e+07		2.29	Medium	0.02262	0.2067	2.8	High	0.0001951	0.0006346
	FALSE	High	[R].SAEAELQSK.[R]			0.00196593	0.000552365	1	1	6	Q15149	Q15149 [1710-1718]	0	962.479	5.32116e+07	5.97286e+08		2.31	High	0.0009284	0.002847	2.41	High	0.0001951	0.0008162	1.53	High	0.0006497	0.01247
	FALSE	High	[K].AQAEVEGLGK.[G]			0.00193072	0.000552365	1	1	3	Q15149	Q15149 [1166-1175]	0	1001.53	200383513	9.97062e+08	553793	2.58	High	0.0009284	0.003956	2.52	High	0.0001951	0.0007982	1.35	High	0.0006497	0.05792
	FALSE	High	[R].LVASMEEAR.[R]			0.00173616	0.000552365	1	1	3	Q15149	Q15149 [2685-2693]	0	1005.5	1.50129e+07	39496259		1.3	High	0.003215	0.02078	2.36	High	0.0001951	0.0007136
	FALSE	High	[R].AAEEAEEAR.[V]			0.00177706	0.000552365	1	1	1	Q15149	Q15149 [2226-2234]	0	975.438		122748266						2.58	High	0.0001951	0.0007321
	FALSE	High	[R].QLAEEDAAR.[Q]			0.00226631	0.000599984	1	1	3	Q15149	Q15149 [1955-1963]	0	1002.49	3.93684e+07	282228620		1.57	High	0.001302	0.005159	2.94	High	0.0001951	0.0009496
	FALSE	High	[KR].LTVEEAVR.[MH]			0.00309357	0.000599984	2	2	2	Q15149; Q9UPN3	Q15149 [4122-4129]; Q9UPN3 [1789-1796]	0	916.51		1.4309e+08						2.23	High	0.0001951	0.001345
	FALSE	High	[R].LQAEEAER.[R]			0.0021824	0.000599984	1	1	4	Q15149	Q15149 [1680-1687]	0	945.464		198067236						2.47	High	0.0003149	0.002023
	FALSE	High	[R].VPDVQDGVR.[A]			0.00311505	0.000599984	1	1	7	Q15149	Q15149 [402-410]	0	984.511	5.37012e+07	4.78515e+08		2.3	High	0.0009284	0.002586	2.4	High	0.000362	0.002979
	FALSE	High	[R].VQMEELSK.[L]			0.00358692	0.000599984	1	1	3	Q15149	Q15149 [2372-2379]	0	963.482	2.08726e+07	89987667		1.79	High	0.000855	0.001845	2.01	High	0.0005187	0.003925
	FALSE	High	[R].LKAEAELLQQQK.[E]			0.00266504	0.000599984	1	1	2	Q15149	Q15149 [2462-2473]	1	1398.8		1.57407e+08						3.77	High	0.0001951	0.00114
	FALSE	High	[K].QVAEEAAR.[L]			0.00501456	0.000812511	1	1	2	Q15149	Q15149 [2412-2419]	0	873.442	1.4027e+07	1.94007e+08		2.69	High	0.000855	0.002353	3.2	High	0.001349	0.009275
	FALSE	High	[R].GCLDEETSR.[A]	1xCarbamidomethyl [C2]		0.00430831	0.000812511	1	1	3	Q15149	Q15149 [3298-3306]	0	1066.45	1.29766e+08	3.46357e+08		2.42	High	0.002179	0.01162	2.41	High	0.0004713	0.003605
	FALSE	High	[K].QAEEIGEK.[L]			0.00595445	0.00100075	1	1	4	Q15149	Q15149 [2546-2553]	0	903.442	3.80042e+07	1.6642e+08		2.1	High	0.002179	0.01377	2.72	High	0.001928	0.01954
	FALSE	High	[R].AQAEQAALR.[Q]			0.00554714	0.00100075	1	1	1	Q15149	Q15149 [2287-2295]	0	957.511		2.3342e+08						2.27	High	0.000362	0.002597
	FALSE	High	[R].QLAAEEER.[R]			0.00586103	0.00100075	1	1	2	Q15149	Q15149 [2111-2118]	0	945.464		1.34444e+08						2.78	High	0.000362	0.002745
	FALSE	High	[K].ELAQEQAR.[R]			0.00581496	0.00100075	1	1	2	Q15149	Q15149 [2474-2481]	0	944.48		334409314						2.47	High	0.000362	0.002718
	FALSE	High	[K].QEELQQLEQQR.[R]			0.00634557	0.00100075	1	1	1	Q15149	Q15149 [2707-2717]	0	1428.71		9.38647e+06						2.62	High	0.000362	0.003007
	FALSE	High	[R].LTVDEAVR.[AK]			0.00639649	0.00100075	1	1	7	Q15149	Q15149 [3213-3220]; [3879-3886]	0	902.494	6.6708e+07	3.71531e+08		2.28	High	0.002179	0.008323	2.39	High	0.0004156	0.003232
	FALSE	High	[R].SELELTLGK.[L]			0.0062451	0.00100075	1	1	1	Q15149	Q15149 [1202-1210]	0	989.551		2.18393e+07						1.54	High	0.000362	0.002955
	FALSE	High	[K].ELIPTEEALR.[L]			0.0056348	0.00100075	1	1	2	Q15149	Q15149 [3926-3935]	0	1170.64		1.14391e+08						2.6	High	0.001967	0.02064
	FALSE	High	[R].SMVEEGTGLR.[L]	1xOxidation [M2]		0.00676625	0.00109234	1	1	1	Q15149	Q15149 [4590-4599]	0	1094.51		2.90243e+07						1.9	High	0.0004156	0.003241
	FALSE	High	[R].QLEMSAEAER.[L]			0.00758034	0.00119264	1	1	1	Q15149	Q15149 [2512-2521]	0	1163.54	1.00335e+07			1.66	High	0.0009284	0.003197
	FALSE	High	[K].ASDSELER.[Q]			0.00764254	0.00124406	1	1	5	Q15149	Q15149 [2038-2045]	0	906.416	1.11371e+07	137490985		2.21	High	0.001302	0.005937	2.64	High	0.001601	0.01284
	FALSE	High	[R].ELAEEAAR.[L]			0.00893783	0.00124406	1	1	2	Q15149	Q15149 [1935-1942]	0	888.442		8.09394e+07						2.31	High	0.001267	0.007996
	FALSE	High	[R].VAQLLER.[W]			0.0114895	0.00181204	1	1	2	Q15149	Q15149 [1318-1324]	0	828.494		2.86278e+07						2.02	High	0.0009361	0.00572
	FALSE	High	[R].REEAAVDAQQQK.[R]			0.0139593	0.0020589	1	1	2	Q15149	Q15149 [1541-1552]	1	1372.68		1.38733e+08						2.96	High	0.001021	0.006995
	FALSE	High	[K].IIITVVEEQEQK.[G]			0.0146907	0.00224202	1	1	1	Q15149	Q15149 [3095-3106]	0	1428.79								1.62	High	0.001124	0.007383
	FALSE	High	[R].SNAEDTLR.[S]			0.0171369	0.00286453	1	1	2	Q15149	Q15149 [2090-2097]	0	905.432	26707684	2.45892e+08		1.98	High	0.002179	0.008335	2.35	High	0.00131	0.008711
	FALSE	High	[K].EQAELEAAR.[Q]			0.017434	0.00286453	1	1	1	Q15149	Q15149 [2100-2108]	0	1016.5	1.12408e+07			2.09	High	0.002072	0.006406
	FALSE	High	[R].TELATQEK.[V]			0.0188402	0.00293438	1	1	2	Q15149	Q15149 [2557-2564]	0	919.473	8.91007e+07	4.45734e+08		2.25	High	0.003785	0.02501	2.29	High	0.001349	0.00962
	FALSE	High	[R].QVQDESQR.[K]			0.0182009	0.00293438	1	1	1	Q15149	Q15149 [1639-1646]	0	989.465		1.59401e+06						1.62	High	0.001349	0.009229
	FALSE	High	[R].LQLEATER.[Q]			0.0195032	0.00301426	1	1	1	Q15149	Q15149 [1596-1603]	0	959.516								2.33	High	0.001369	0.00998
	FALSE	High	[R].FLQEEAEK.[M]			0.0216451	0.00305613	1	1	1	Q15149	Q15149 [2402-2409]	0	993.489		167092004						1.95	High	0.001369	0.01113
	FALSE	High	[K].ELQNAGDR.[L]			0.0260179	0.00337576	1	1	3	Q15149	Q15149 [811-818]	0	902.433	1.05186e+07	184512533		2.04	High	0.00486	0.03574	2.6	High	0.001601	0.01375
	FALSE	High	[K].EMELPAK.[E]			0.028929	0.00360707	1	1	3	Q15149	Q15149 [463-469]	0	817.412	3.35621e+06	1.0314e+08		1.39	High	0.002179	0.01014	1.79	High	0.004508	0.05288
	FALSE	High	[R].QELEAELAK.[V]			0.0406424	0.0041696	1	1	1	Q15149	Q15149 [1888-1896]	0	1030.54		1.35022e+08						2.37	High	0.002146	0.0224
	FALSE	High	[R].YASGSSASLGGPESAVA.[-]			0.0410109	0.00424404	1	1	1	Q15149	Q15149 [4668-4684]	0	1510.7		292205387		2.83	Low	0.1072	0.8251	3.36	High	0.002146	0.02255
	FALSE	High	[R].NTNMTAK.[K]			0.0747365	0.00777043	1	1	1	Q15149	Q15149 [785-791]	0	779.372		6.81984e+07						2.02	High	0.003892	0.04434
	FALSE	High	[R].QVEEAER.[L]			0.0897028	0.00907999	1	1	1	Q15149	Q15149 [2247-2253]	0	860.411		3.78432e+07						2.51	High	0.004544	0.05417
High	P02545	Prelamin-A/C OS=Homo sapiens OX=9606 GN=LMNA PE=1 SV=1	0	284.008	55.5723	36	298	35	664	74.1	7.02	7.69289e+08	8.0058e+09	6.634e+06	28.286	135.45	19	51	594.57	36	200	118.36	16	47
	Checked	Confidence	Annotated Sequence	Modifications	Modifications in Master Proteins	Qvality PEP	Qvality q-value	# Protein Groups	# Proteins	# PSMs	Master Protein Accessions	Positions in Master Proteins	# Missed Cleavages	Theo. MH+ [Da]	Area: F1: Sample, Control Bound 1	Area: F2: Sample, HI Bound 3	Area: F3: Sample, Beads Hct116	XCorr A2 Sequest HT (Control Bound 1)	Confidence A2 Sequest HT (Control Bound 1)	Percolator q-Value A2 Sequest HT (Control Bound 1)	Percolator PEP A2 Sequest HT (Control Bound 1)	XCorr B2 Sequest HT (HI Bound 3)	Confidence B2 Sequest HT (HI Bound 3)	Percolator q-Value B2 Sequest HT (HI Bound 3)	Percolator PEP B2 Sequest HT (HI Bound 3)	XCorr C2 Sequest HT (Beads Hct116)	Confidence C2 Sequest HT (Beads Hct116)	Percolator q-Value C2 Sequest HT (Beads Hct116)	Percolator PEP C2 Sequest HT (Beads Hct116)
	FALSE	High	[K].AQNTWGCGNSLR.[T]	1xCarbamidomethyl [C7]		0.000102939	0	1	1	5	P02545	P02545 [516-527]	0	1363.62	2.50317e+07	1108958912		1.53	High	0.001138	0.004788	3.31	High	0	2.342e-05	1.29	High	0.002903	0.08062
	FALSE	High	[R].NSNLVGAAHEELQQSR.[I]			3.25754e-07	0	1	1	11	P02545	P02545 [281-296]	0	1752.86	2.97736e+07	2038431344		2.67	High	0	0.0003922	5.33	High	0	2.228e-06	2.88	High	0.0006497	0.0002026
	FALSE	High	[R].NSNLVGAAHEELQQSR.[I]	1xDeamidated [Q/N]		1.03508e-05	0	1	1	7	P02545	P02545 [281-296]	0	1753.85		4.00003e+07						4.68	High	0	8.512e-06
	FALSE	High	[R].NSNLVGAAHEELQQSR.[I]	2xDeamidated [N3; Q13]		0.000165659	0	1	1	1	P02545	P02545 [281-296]	0	1754.83		7.22663e+06						4.49	High	0	4.447e-05
	FALSE	High	[K].AAYEAELGDAR.[K]			0.000128128	0	1	1	7	P02545	P02545 [79-89]	0	1165.55	6.58768e+07	3.0273e+09	1.07703e+06	2.39	High	0.000855	0.001703	2.59	High	0	0.0001925	2.59	High	0.0006497	0.0003177
	FALSE	High	[R].VAVEEVDEEGK.[F]			0.000102939	0	1	1	10	P02545	P02545 [440-450]	0	1203.57	51890273	4.04425e+09	1.58929e+07	2.65	High	0	0.0002148	2.95	High	0	2.346e-05	3.08	High	0.0006497	0.0006113
	FALSE	High	[R].SGAQASSTPLSPTR.[I]			9.29733e-05	0	1	1	16	P02545	P02545 [12-25]	0	1359.69	1.12265e+09	12085203403	2.15837e+06	3.65	High	0	0.0001829	3.66	High	0	0.000198	3.5	High	0.0006497	0.006171
	FALSE	High	[R].SGAQASSTPLSPTR.[I]	1xDeamidated [Q4]		0.000192595	0	1	1	2	P02545	P02545 [12-25]	0	1360.67		80911407						3.13	High	0	5.481e-05
	FALSE	High	[K].EAALSTALSEKR.[T]			9.96416e-05	0	1	1	6	P02545	P02545 [145-156]	1	1275.69		8.66416e+07						3.74	High	0	0.0001291
	FALSE	High	[R].LQEKEDLQELNDR.[L]	1xDeamidated [N11]		0.000135027	0	1	1	1	P02545	P02545 [29-41]	1	1630.79		8.81257e+07						3.65	High	0	3.383e-05
	FALSE	High	[R].LQEKEDLQELNDR.[L]			1.35514e-05	0	1	1	7	P02545	P02545 [29-41]	1	1629.81		1.33475e+09						4.64	High	0.0001951	0.0004837
	FALSE	High	[K].SNEDQSMGNWQIK.[R]			3.15233e-05	0	1	1	8	P02545	P02545 [458-470]	0	1536.67	6.46029e+07	1.41081e+09		3.25	High	0	2.47e-05	3.52	High	0.0001951	0.0003583	1.68	High	0.001233	0.06944
	FALSE	High	[K].SNEDQSMGNWQIK.[R]	1xOxidation [M7]		0.000113018	0	1	1	5	P02545	P02545 [458-470]	0	1552.67		2.99023e+08						3.52	High	0	2.653e-05
	FALSE	High	[R].SVGGSGGGSFGDNLVTR.[S]			5.53896e-07	0	1	1	19	P02545	P02545 [628-644]	0	1566.75	633619316	6687363255	8.28933e+06	4.05	High	0	3.997e-06	4.37	High	0	1.609e-07	4.16	High	0	3.279e-06
	FALSE	High	[R].SVGGSGGGSFGDNLVTR.[S]	1xDeamidated [N13]		2.94621e-06	0	1	1	4	P02545	P02545 [628-644]	0	1567.73		1.12357e+08						4.36	High	0	2.574e-07
	FALSE	High	[K].ASASGSGAQVGGPISSGSSASSVTVTR.[S]			3.37365e-09	0	1	1	27	P02545	P02545 [598-624]	0	2365.16	4.90854e+08	3339456104	1.36949e+06	8.33	High	0	6.217e-08	7.8	High	0	2.423e-10	6.78	High	0	1.582e-07
	FALSE	High	[K].ASASGSGAQVGGPISSGSSASSVTVTR.[S]	1xDeamidated [Q9]		2.63411e-06	0	1	1	2	P02545	P02545 [598-624]	0	2366.14		3.10753e+07						5.07	High	0	1.761e-07
	FALSE	High	[R].TALINSTGEEVAMR.[K]	1xDeamidated [N5]; 1xOxidation [M13]		5.43361e-05	0	1	1	2	P02545	P02545 [528-541]	0	1508.73		2.84012e+07		0.67	Low	0.5519	1	2.89	High	0	9.905e-06
	FALSE	High	[R].TALINSTGEEVAMR.[K]			7.97116e-06	0	1	1	16	P02545	P02545 [528-541]	0	1491.75	3.70301e+08	2750697260	805811	3.54	High	0	1.063e-05	3.87	High	0	1.743e-05	3.54	High	0	6.352e-06
	FALSE	High	[R].TALINSTGEEVAMR.[K]	1xDeamidated [N5]		4.1224e-06	0	1	1	5	P02545	P02545 [528-541]	0	1492.73		4.19674e+08						3.45	High	0	1.168e-06	0.36	Low	0.5441	0.9964
	FALSE	High	[R].TALINSTGEEVAMR.[K]	1xOxidation [M13]		2.11075e-05	0	1	1	16	P02545	P02545 [528-541]	0	1507.74	9.78174e+07	1.35114e+09		3.2	High	0	0.0001779	3.23	High	0	0.0001992	1.79	High	0.0006497	0.02437
	FALSE	High	[R].ASSHSSQTQGGGSVTK.[K]			0.000175844	0	1	1	2	P02545	P02545 [402-417]	0	1518.71		9.58887e+07						2.85	High	0	4.839e-05
	FALSE	High	[R].VAVEEVDEEGKFVR.[L]			4.08869e-05	0	1	1	5	P02545	P02545 [440-453]	1	1605.81		1.06485e+09						3.79	High	0	5.475e-05
	FALSE	High	[R].QNGDDPLLTYR.[F]			0.000103779	0	1	1	3	P02545	P02545 [472-482]	0	1291.63		3.75168e+08						3.37	High	0	2.36e-05
	FALSE	High	[R].LKDLEALLNSK.[E]			0.000174453	0	1	1	1	P02545	P02545 [134-144]	1	1243.73		11920271						3.51	High	0	4.796e-05
	FALSE	High	[R].TVLCGTCGQPADK.[A]	2xCarbamidomethyl [C4; C7]		6.86835e-05	0	1	1	16	P02545	P02545 [585-597]	0	1406.64	4.65749e+08	2.7848e+09	3.11682e+06	2.88	High	0.0004383	0.0008767	3.06	High	0.0001049	0.0002114	3.02	High	0.0006497	0.008736
	FALSE	High	[R].MQQQLDEYQELLDIK.[L]			9.2218e-05	0	1	1	1	P02545	P02545 [352-366]	0	1893.93		3.00202e+07						3.05	High	0	2.021e-05
	FALSE	High	[K].EAALSTALSEK.[R]			0.000294982	0.000225896	1	1	13	P02545	P02545 [145-155]	0	1119.59	8.6195e+08	8635044973	2.24792e+06	3.28	High	0	0.000553	3.49	High	0	9.892e-05	2.99	High	0.0006497	0.003943
	FALSE	High	[R].TLEGELHDLR.[G]			0.000244338	0.000225896	1	1	1	P02545	P02545 [157-166]	0	1182.61		1.27113e+07						2.74	High	0	7.598e-05
	FALSE	High	[R].QNGDDPLLTYR.[F]	1xDeamidated [Q/N]		0.000380703	0.000225896	1	1	6	P02545	P02545 [472-482]	0	1292.61		7.75221e+07						3.27	High	0	0.0001393
	FALSE	High	[K].EGDLIAAQAR.[L]			0.000323491	0.000225896	1	1	9	P02545	P02545 [124-133]	0	1043.55	1.37082e+08	2726178048	2.58545e+06	2.93	High	0.0007631	0.0009906	2.98	High	0	0.0001121	2.83	High	0.0006497	0.01113
	FALSE	High	[R].ITESEEVVSR.[E]			0.000338818	0.000225896	1	1	10	P02545	P02545 [63-72]	0	1148.58	591728712	5.40783e+09	2.10729e+06	3.04	High	0.000855	0.001653	3.15	High	0	0.0001586	3.1	High	0.0006497	0.001654
	FALSE	High	[R].TVLCGTCGQPADK.[A]	2xCarbamidomethyl [C4; C7]; 1xDeamidated [Q9]		0.0006223	0.000378242	1	1	1	P02545	P02545 [585-597]	0	1407.62		5.23165e+07						2.22	High	0.0001049	0.0002511
	FALSE	High	[K].LEAALGEAK.[K]			0.0013098	0.00045126	1	1	7	P02545	P02545 [172-180]	0	901.499		1.72056e+09	1.2707e+06	2.88	High	0.002179	0.009348	2.7	High	0.0001951	0.0005347	2.47	High	0.0006497	0.03047
	FALSE	High	[K].EDLQELNDR.[L]			0.000846843	0.00045126	1	1	4	P02545	P02545 [33-41]	0	1131.53	1.55742e+07	506516611		2.13	High	0.000855	0.002208	2.72	High	0.0001951	0.0003467
	FALSE	High	[K].AQNTWGCGNSLR.[T]	1xCarbamidomethyl [C7]; 1xDeamidated [N9]		0.00145023	0.00045126	1	1	1	P02545	P02545 [516-527]	0	1364.6		7.13409e+06						2.04	High	0.0001951	0.0005907
	FALSE	High	[K].LRDLEDSLAR.[E]			0.0013521	0.00045126	1	1	1	P02545	P02545 [320-329]	1	1187.64		1.58005e+07						3.21	High	0.0001951	0.0005502
	FALSE	High	[K].LEAALGEAKK.[Q]			0.00191917	0.000552365	1	1	2	P02545	P02545 [172-181]	1	1029.59		7.77632e+06						2.73	High	0.0001951	0.0007936
	FALSE	High	[R].LSPSPTSQR.[S]			0.00226631	0.000599984	1	1	7	P02545	P02545 [389-397]	0	972.511	6.36494e+08	7.21354e+09	2.03861e+06	2.08	High	0.002179	0.01015	2.1	High	0.0001951	0.0009515	2.07	High	0.0006497	0.01035
	FALSE	High	[K].LLEGEEER.[L]			0.0021824	0.000599984	3	3	2	P20700; P02545; Q03252	P20700 [380-387]; P02545 [379-386]; Q03252 [394-401]	0	974.479		403501916						2.02	High	0.0001951	0.0009128
	FALSE	High	[R].SLETENAGLR.[L]			0.00369175	0.000599984	1	1	4	P02545	P02545 [51-60]	0	1089.55	6.40283e+07	1.20283e+09		2.26	High	0.002179	0.0119	1.95	High	0.0001951	0.001638
	FALSE	High	[R].LADALQELR.[A]			0.00430831	0.000812511	1	1	1	P02545	P02545 [241-249]	0	1028.57		206325118						3.32	High	0.0003149	0.001952
	FALSE	High	[R].LVEIDNGK.[Q]	1xDeamidated [N6]		0.00482586	0.000812511	1	1	3	P02545	P02545 [226-233]	0	888.467		490387159						1.99	High	0.0003149	0.002222
	FALSE	High	[R].LVEIDNGK.[Q]			0.00693208	0.00109234	1	1	7	P02545	P02545 [226-233]	0	887.483		1092722000	3.28552e+06					2	High	0.0009727	0.006915	1.76	High	0.001233	0.06863
	FALSE	High	[R].AQHEDQVEQYKK.[E]			0.00886399	0.00124406	1	1	1	P02545	P02545 [250-261]	1	1502.72		3.01316e+07						2.84	High	0.0005736	0.004313
	FALSE	High	[K].QLQDEMLR.[R]			0.0103865	0.0013349	1	1	1	P02545	P02545 [182-189]	0	1032.51		121930526						2.5	High	0.0006731	0.005132
	FALSE	High	[R].LQLELSK.[V]			0.0108319	0.00143016	1	1	4	P02545	P02545 [102-108]	0	830.498	1.02881e+07	427550924		1.6	High	0.004499	0.02961	2.28	High	0.00709	0.09749
	FALSE	High	[K].QLQDEMLR.[R]	1xOxidation [M6]		0.0139593	0.0020589	1	1	1	P02545	P02545 [182-189]	0	1048.51		69756152						2.1	High	0.001021	0.006986
	FALSE	High	[R].LSPSPTSQR.[S]	1xDeamidated [Q8]		0.0214574	0.00305613	1	1	1	P02545	P02545 [389-397]	0	973.495		4.08288e+07						1.99	High	0.001369	0.01101
	FALSE	High	[R].LQTMKEELDFQK.[N]	1xOxidation [M4]		0.0226102	0.00305613	1	1	1	P02545	P02545 [197-208]	1	1525.76		1.30249e+08						1.78	High	0.001369	0.01169
	FALSE	High	[K].LESTESR.[S]			0.0262482	0.00337576	1	1	3	P02545	P02545 [421-427]	0	821.4	6.00936e+06	7.98261e+08		1.56	High	0.002512	0.01476	2.01	High	0.003303	0.03579
	FALSE	High	[R].DLEDSLAR.[E]			0.0361555	0.00383456	1	1	2	P02545	P02545 [322-329]	0	918.453		90722478						1.9	High	0.001967	0.01992
High	P07437	Tubulin beta chain OS=Homo sapiens OX=9606 GN=TUBB PE=1 SV=2	0	86.29	28.8288	12	277	1	444	49.6	4.89	1.00806e+09	573050460		10.053	203.95	8	92	252.42	11	100	201.58	7	85
	Checked	Confidence	Annotated Sequence	Modifications	Modifications in Master Proteins	Qvality PEP	Qvality q-value	# Protein Groups	# Proteins	# PSMs	Master Protein Accessions	Positions in Master Proteins	# Missed Cleavages	Theo. MH+ [Da]	Area: F1: Sample, Control Bound 1	Area: F2: Sample, HI Bound 3	Area: F3: Sample, Beads Hct116	XCorr A2 Sequest HT (Control Bound 1)	Confidence A2 Sequest HT (Control Bound 1)	Percolator q-Value A2 Sequest HT (Control Bound 1)	Percolator PEP A2 Sequest HT (Control Bound 1)	XCorr B2 Sequest HT (HI Bound 3)	Confidence B2 Sequest HT (HI Bound 3)	Percolator q-Value B2 Sequest HT (HI Bound 3)	Percolator PEP B2 Sequest HT (HI Bound 3)	XCorr C2 Sequest HT (Beads Hct116)	Confidence C2 Sequest HT (Beads Hct116)	Percolator q-Value C2 Sequest HT (Beads Hct116)	Percolator PEP C2 Sequest HT (Beads Hct116)
	FALSE	High	[R].EIVHIQAGQCGNQIGAK.[F]	1xCarbamidomethyl [C10]		8.15322e-08	0	4	6	40	Q13885; P04350; P07437; P68371	Q13885 [3-19]; P04350 [3-19]; P07437 [3-19]; P68371 [3-19]	0	1822.92	1.07983e+09	4.01749e+09	6.53484e+06	4.97	High	0	1.683e-06	6.72	High	0	9.953e-09	6.61	High	0.0006497	0.0003303
	FALSE	High	[R].EIVHIQAGQCGNQIGAK.[F]	1xCarbamidomethyl [C10]; 1xDeamidated [Q/N]		0.000138888	0	4	6	10	Q13885; P04350; P07437; P68371	Q13885 [3-19]; P04350 [3-19]; P07437 [3-19]; P68371 [3-19]	0	1823.91	1.41457e+07	1.54609e+08		1.52	High	0.003215	0.02012	3.84	High	0	3.501e-05
	FALSE	High	[K].EVDEQMLNVQNK.[N]	1xOxidation [M6]		0.000105053	0	3	4	30	Q13885; P07437; P68371	Q13885 [325-336]; P07437 [325-336]; P68371 [325-336]	0	1462.68	8.90027e+08	3.70474e+08	1.2371e+07	3.44	High	0	0.0005167	3.37	High	0	5.449e-05	3.25	High	0.0006497	0.001805
	FALSE	High	[R].IMNTFSVVPSPK.[V]	1xOxidation [M2]		6.24926e-05	0	3	4	16	P04350; P07437; P68371	P04350 [163-174]; P07437 [163-174]; P68371 [163-174]	0	1335.7	161813683	1.37626e+09	1.98862e+07	2.88	High	0	0.0001716	3.14	High	0	1.194e-05	2.98	High	0.0006497	0.001686
	FALSE	High	[R].ISVYYNEATGGK.[Y]			7.01072e-05	0	1	1	12	P07437	P07437 [47-58]	0	1301.64	1.00806e+09	573050460		2.97	High	0	0.000263	3.39	High	0	3.143e-05	3.13	High	0.0006497	0.002038
	FALSE	High	[R].ISVYYNEATGGK.[Y]	1xDeamidated [N6]		0.000274234	0.000225896	1	1	1	P07437	P07437 [47-58]	0	1302.62	5.01967e+06			2.44	High	0	0.000115					1.3	Medium	0.01092	0.1484
	FALSE	High	[R].FPGQLNADLR.[K]			0.000310086	0.000225896	5	10	1	Q13885; P04350; Q9BUF5; P07437; P68371	Q13885 [242-251]; P04350 [242-251]; Q9BUF5 [242-251]; P07437 [242-251]; P68371 [242-251]	0	1130.6		2.01708e+07						3.14	High	0	0.0001057
	FALSE	High	[K].TAVCDIPPR.[G]	1xCarbamidomethyl [C4]		0.000411842	0.000225896	4	7	125	Q13885; P04350; P07437; P68371	Q13885 [351-359]; P04350 [351-359]; P07437 [351-359]; P68371 [351-359]	0	1028.52	111539170	340897430	1.04845e+07	2.76	High	0.000855	0.001476	2.69	High	0.0001049	0.0002474	2.62	High	0.0006497	0.004039
	FALSE	High	[K].EVDEQMLNVQNK.[N]	1xDeamidated [N/Q]		0.000453125	0.000225896	3	4	5	Q13885; P07437; P68371	Q13885 [325-336]; P07437 [325-336]; P68371 [325-336]	0	1447.67	1.78579e+07		1.3796e+06	2.36	High	0.0004383	0.0006479					2.51	High	0.0006497	0.0006609
	FALSE	High	[K].EVDEQMLNVQNK.[N]			0.000290487	0.000225896	3	4	16	Q13885; P07437; P68371	Q13885 [325-336]; P07437 [325-336]; P68371 [325-336]	0	1446.69	6.2292e+09	10043908529		3.73	High	0.0004383	0.0006042	3.49	High	0	9.663e-05	3.49	High	0.0006497	0.0003384
	FALSE	High	[K].LAVNMVPFPR.[L]			0.000528732	0.000378242	5	10	1	Q13885; P04350; Q9BUF5; P07437; P68371	Q13885 [253-262]; P04350 [253-262]; Q9BUF5 [253-262]; P07437 [253-262]; P68371 [253-262]	0	1143.63		37012363						2.75	High	0.0001049	0.0002087
	FALSE	High	[R].ISEQFTAMFR.[R]	1xOxidation [M8]		0.000698886	0.000378242	4	6	4	Q13885; P04350; P07437; P68371	Q13885 [381-390]; P04350 [381-390]; P07437 [381-390]; P68371 [381-390]	0	1245.59		2.81908e+08						2.55	High	0.0001049	0.0002853
	FALSE	High	[R].YLTVAAVFR.[G]			0.00168679	0.000552365	3	3	3	P04350; P07437; P68371	P04350 [310-318]; P07437 [310-318]; P68371 [310-318]	0	1039.59	15238251	32467346		2.47	High	0.0009284	0.003724	2.41	High	0.0001951	0.0006921	2.25	High	0.0006497	0.01808
	FALSE	High	[K].EVDEQMLNVQNK.[N]	2xDeamidated [Q5; Q10]		0.00188507	0.000552365	3	4	1	Q13885; P07437; P68371	Q13885 [325-336]; P07437 [325-336]; P68371 [325-336]	0	1448.66		22233167						3.84	High	0.0001951	0.0007781
	FALSE	High	[KR].NMMAACDPR.[H]	1xCarbamidomethyl [C6]; 1xOxidation [M]		0.00371855	0.000599984	5	9	7	Q13885; P04350; Q9BUF5; P07437; P68371	Q13885 [298-306]; P04350 [298-306]; Q9BUF5 [298-306]; P07437 [298-306]; P68371 [298-306]	0	1081.42		421012389	2.98912e+06					2.58	High	0.0001951	0.001659	2.08	High	0.003863	0.09878
	FALSE	High	[R].IMNTFSVVPSPK.[V]	1xDeamidated [N3]; 1xOxidation [M2]		0.00305115	0.000599984	3	4	3	P04350; P07437; P68371	P04350 [163-174]; P07437 [163-174]; P68371 [163-174]	0	1336.68	13503195	50859059		1.45	High	0.005584	0.03941	1.71	High	0.0001951	0.001322	1.09	Medium	0.01228	0.153
	FALSE	High	[KR].NMMAACDPR.[H]	1xCarbamidomethyl [C6]		0.00246316	0.000599984	5	9	10	Q13885; P04350; Q9BUF5; P07437; P68371	Q13885 [298-306]; P04350 [298-306]; Q9BUF5 [298-306]; P07437 [298-306]; P68371 [298-306]	0	1065.43	46904559	1.26524e+09	3.16676e+06	1.92	High	0.001302	0.005366	2.6	High	0.0001951	0.00104	2.34	High	0.008733	0.1291
	FALSE	High	[KR].NMMAACDPR.[H]	1xCarbamidomethyl [C6]; 2xOxidation [M2; M3]		0.00369175	0.000599984	5	9	12	Q13885; P04350; Q9BUF5; P07437; P68371	Q13885 [298-306]; P04350 [298-306]; Q9BUF5 [298-306]; P07437 [298-306]; P68371 [298-306]	0	1097.42	4.00722e+07	6.28102e+07	1.32423e+06	1.83	High	0.0009284	0.003652	2.13	High	0.0006217	0.00482	2.22	High	0.0006497	0.007732
	FALSE	High	[R].MSMKEVDEQMLNVQNK.[N]	1xOxidation [M]		0.0102138	0.0013349	3	4	2	Q13885; P07437; P68371	Q13885 [321-336]; P07437 [321-336]; P68371 [321-336]	1	1939.89		1.72171e+07						1.79	High	0.0009727	0.006541
	FALSE	High	[R].LHFFMPGFAPLTSR.[G]			0.0171369	0.00286453	5	8	1	Q13885; P04350; Q9BUF5; P07437; P68371	Q13885 [263-276]; P04350 [263-276]; Q9BUF5 [263-276]; P07437 [263-276]; P68371 [263-276]	0	1620.84	1.41459e+07			4.2	High	0.002072	0.006288
	FALSE	High	[KR].NMMAACDPR.[H]	1xCarbamidomethyl [C6]; 1xDeamidated [N1]		0.0514745	0.0056793	5	9	2	Q13885; P04350; Q9BUF5; P07437; P68371	Q13885 [298-306]; P04350 [298-306]; Q9BUF5 [298-306]; P07437 [298-306]; P68371 [298-306]	0	1066.41		5.12014e+07						2.19	High	0.002851	0.02926
High	P68371	Tubulin beta-4B chain OS=Homo sapiens OX=9606 GN=TUBB4B PE=1 SV=1	0	84.241	28.764	12	273	1	445	49.8	4.89	358256676	195573758	1.842e+06	10.053	199.44	8	91	245.02	11	98	196.29	7	84
	Checked	Confidence	Annotated Sequence	Modifications	Modifications in Master Proteins	Qvality PEP	Qvality q-value	# Protein Groups	# Proteins	# PSMs	Master Protein Accessions	Positions in Master Proteins	# Missed Cleavages	Theo. MH+ [Da]	Area: F1: Sample, Control Bound 1	Area: F2: Sample, HI Bound 3	Area: F3: Sample, Beads Hct116	XCorr A2 Sequest HT (Control Bound 1)	Confidence A2 Sequest HT (Control Bound 1)	Percolator q-Value A2 Sequest HT (Control Bound 1)	Percolator PEP A2 Sequest HT (Control Bound 1)	XCorr B2 Sequest HT (HI Bound 3)	Confidence B2 Sequest HT (HI Bound 3)	Percolator q-Value B2 Sequest HT (HI Bound 3)	Percolator PEP B2 Sequest HT (HI Bound 3)	XCorr C2 Sequest HT (Beads Hct116)	Confidence C2 Sequest HT (Beads Hct116)	Percolator q-Value C2 Sequest HT (Beads Hct116)	Percolator PEP C2 Sequest HT (Beads Hct116)
	FALSE	High	[R].EIVHIQAGQCGNQIGAK.[F]	1xCarbamidomethyl [C10]		8.15322e-08	0	4	6	40	Q13885; P04350; P07437; P68371	Q13885 [3-19]; P04350 [3-19]; P07437 [3-19]; P68371 [3-19]	0	1822.92	1.07983e+09	4.01749e+09	6.53484e+06	4.97	High	0	1.683e-06	6.72	High	0	9.953e-09	6.61	High	0.0006497	0.0003303
	FALSE	High	[R].EIVHIQAGQCGNQIGAK.[F]	1xCarbamidomethyl [C10]; 1xDeamidated [Q/N]		0.000138888	0	4	6	10	Q13885; P04350; P07437; P68371	Q13885 [3-19]; P04350 [3-19]; P07437 [3-19]; P68371 [3-19]	0	1823.91	1.41457e+07	1.54609e+08		1.52	High	0.003215	0.02012	3.84	High	0	3.501e-05
	FALSE	High	[K].EVDEQMLNVQNK.[N]	1xOxidation [M6]		0.000105053	0	3	4	30	Q13885; P07437; P68371	Q13885 [325-336]; P07437 [325-336]; P68371 [325-336]	0	1462.68	8.90027e+08	3.70474e+08	1.2371e+07	3.44	High	0	0.0005167	3.37	High	0	5.449e-05	3.25	High	0.0006497	0.001805
	FALSE	High	[R].IMNTFSVVPSPK.[V]	1xOxidation [M2]		6.24926e-05	0	3	4	16	P04350; P07437; P68371	P04350 [163-174]; P07437 [163-174]; P68371 [163-174]	0	1335.7	161813683	1.37626e+09	1.98862e+07	2.88	High	0	0.0001716	3.14	High	0	1.194e-05	2.98	High	0.0006497	0.001686
	FALSE	High	[R].INVYYNEATGGK.[Y]			0.000120588	0	1	1	7	P68371	P68371 [47-58]	0	1328.65	358256676	195573758	1.842e+06	3.18	High	0	8.811e-05	2.54	High	0	2.891e-05	2.99	High	0.0006497	0.0003591
	FALSE	High	[R].FPGQLNADLR.[K]			0.000310086	0.000225896	5	10	1	Q13885; P04350; Q9BUF5; P07437; P68371	Q13885 [242-251]; P04350 [242-251]; Q9BUF5 [242-251]; P07437 [242-251]; P68371 [242-251]	0	1130.6		2.01708e+07						3.14	High	0	0.0001057
	FALSE	High	[K].TAVCDIPPR.[G]	1xCarbamidomethyl [C4]		0.000411842	0.000225896	4	7	125	Q13885; P04350; P07437; P68371	Q13885 [351-359]; P04350 [351-359]; P07437 [351-359]; P68371 [351-359]	0	1028.52	111539170	340897430	1.04845e+07	2.76	High	0.000855	0.001476	2.69	High	0.0001049	0.0002474	2.62	High	0.0006497	0.004039
	FALSE	High	[K].EVDEQMLNVQNK.[N]	1xDeamidated [N/Q]		0.000453125	0.000225896	3	4	5	Q13885; P07437; P68371	Q13885 [325-336]; P07437 [325-336]; P68371 [325-336]	0	1447.67	1.78579e+07		1.3796e+06	2.36	High	0.0004383	0.0006479					2.51	High	0.0006497	0.0006609
	FALSE	High	[K].EVDEQMLNVQNK.[N]			0.000290487	0.000225896	3	4	16	Q13885; P07437; P68371	Q13885 [325-336]; P07437 [325-336]; P68371 [325-336]	0	1446.69	6.2292e+09	10043908529		3.73	High	0.0004383	0.0006042	3.49	High	0	9.663e-05	3.49	High	0.0006497	0.0003384
	FALSE	High	[K].LAVNMVPFPR.[L]			0.000528732	0.000378242	5	10	1	Q13885; P04350; Q9BUF5; P07437; P68371	Q13885 [253-262]; P04350 [253-262]; Q9BUF5 [253-262]; P07437 [253-262]; P68371 [253-262]	0	1143.63		37012363						2.75	High	0.0001049	0.0002087
	FALSE	High	[R].ISEQFTAMFR.[R]	1xOxidation [M8]		0.000698886	0.000378242	4	6	4	Q13885; P04350; P07437; P68371	Q13885 [381-390]; P04350 [381-390]; P07437 [381-390]; P68371 [381-390]	0	1245.59		2.81908e+08						2.55	High	0.0001049	0.0002853
	FALSE	High	[R].YLTVAAVFR.[G]			0.00168679	0.000552365	3	3	3	P04350; P07437; P68371	P04350 [310-318]; P07437 [310-318]; P68371 [310-318]	0	1039.59	15238251	32467346		2.47	High	0.0009284	0.003724	2.41	High	0.0001951	0.0006921	2.25	High	0.0006497	0.01808
	FALSE	High	[K].EVDEQMLNVQNK.[N]	2xDeamidated [Q5; Q10]		0.00188507	0.000552365	3	4	1	Q13885; P07437; P68371	Q13885 [325-336]; P07437 [325-336]; P68371 [325-336]	0	1448.66		22233167						3.84	High	0.0001951	0.0007781
	FALSE	High	[KR].NMMAACDPR.[H]	1xCarbamidomethyl [C6]; 1xOxidation [M]		0.00371855	0.000599984	5	9	7	Q13885; P04350; Q9BUF5; P07437; P68371	Q13885 [298-306]; P04350 [298-306]; Q9BUF5 [298-306]; P07437 [298-306]; P68371 [298-306]	0	1081.42		421012389	2.98912e+06					2.58	High	0.0001951	0.001659	2.08	High	0.003863	0.09878
	FALSE	High	[R].IMNTFSVVPSPK.[V]	1xDeamidated [N3]; 1xOxidation [M2]		0.00305115	0.000599984	3	4	3	P04350; P07437; P68371	P04350 [163-174]; P07437 [163-174]; P68371 [163-174]	0	1336.68	13503195	50859059		1.45	High	0.005584	0.03941	1.71	High	0.0001951	0.001322	1.09	Medium	0.01228	0.153
	FALSE	High	[KR].NMMAACDPR.[H]	1xCarbamidomethyl [C6]		0.00246316	0.000599984	5	9	10	Q13885; P04350; Q9BUF5; P07437; P68371	Q13885 [298-306]; P04350 [298-306]; Q9BUF5 [298-306]; P07437 [298-306]; P68371 [298-306]	0	1065.43	46904559	1.26524e+09	3.16676e+06	1.92	High	0.001302	0.005366	2.6	High	0.0001951	0.00104	2.34	High	0.008733	0.1291
	FALSE	High	[KR].NMMAACDPR.[H]	1xCarbamidomethyl [C6]; 2xOxidation [M2; M3]		0.00369175	0.000599984	5	9	12	Q13885; P04350; Q9BUF5; P07437; P68371	Q13885 [298-306]; P04350 [298-306]; Q9BUF5 [298-306]; P07437 [298-306]; P68371 [298-306]	0	1097.42	4.00722e+07	6.28102e+07	1.32423e+06	1.83	High	0.0009284	0.003652	2.13	High	0.0006217	0.00482	2.22	High	0.0006497	0.007732
	FALSE	High	[R].MSMKEVDEQMLNVQNK.[N]	1xOxidation [M]		0.0102138	0.0013349	3	4	2	Q13885; P07437; P68371	Q13885 [321-336]; P07437 [321-336]; P68371 [321-336]	1	1939.89		1.72171e+07						1.79	High	0.0009727	0.006541
	FALSE	High	[R].LHFFMPGFAPLTSR.[G]			0.0171369	0.00286453	5	8	1	Q13885; P04350; Q9BUF5; P07437; P68371	Q13885 [263-276]; P04350 [263-276]; Q9BUF5 [263-276]; P07437 [263-276]; P68371 [263-276]	0	1620.84	1.41459e+07			4.2	High	0.002072	0.006288
	FALSE	High	[R].INVYYNEATGGK.[Y]	1xDeamidated [N]		0.0168451	0.00286453	1	1	2	P68371	P68371 [47-58]	0	1329.63	41828738			1.88	High	0.002072	0.006212
	FALSE	High	[KR].NMMAACDPR.[H]	1xCarbamidomethyl [C6]; 1xDeamidated [N1]		0.0514745	0.0056793	5	9	2	Q13885; P04350; Q9BUF5; P07437; P68371	Q13885 [298-306]; P04350 [298-306]; Q9BUF5 [298-306]; P07437 [298-306]; P68371 [298-306]	0	1066.41		5.12014e+07						2.19	High	0.002851	0.02926
High	P10809	60 kDa heat shock protein, mitochondrial OS=Homo sapiens OX=9606 GN=HSPD1 PE=1 SV=2	0	160.566	41.1867	19	252	19	573	61	5.87	2.08181e+09	8.83391e+09	1.38831e+07	8.38	260.09	12	121	308.11	17	117	36.31	5	14
	Checked	Confidence	Annotated Sequence	Modifications	Modifications in Master Proteins	Qvality PEP	Qvality q-value	# Protein Groups	# Proteins	# PSMs	Master Protein Accessions	Positions in Master Proteins	# Missed Cleavages	Theo. MH+ [Da]	Area: F1: Sample, Control Bound 1	Area: F2: Sample, HI Bound 3	Area: F3: Sample, Beads Hct116	XCorr A2 Sequest HT (Control Bound 1)	Confidence A2 Sequest HT (Control Bound 1)	Percolator q-Value A2 Sequest HT (Control Bound 1)	Percolator PEP A2 Sequest HT (Control Bound 1)	XCorr B2 Sequest HT (HI Bound 3)	Confidence B2 Sequest HT (HI Bound 3)	Percolator q-Value B2 Sequest HT (HI Bound 3)	Percolator PEP B2 Sequest HT (HI Bound 3)	XCorr C2 Sequest HT (Beads Hct116)	Confidence C2 Sequest HT (Beads Hct116)	Percolator q-Value C2 Sequest HT (Beads Hct116)	Percolator PEP C2 Sequest HT (Beads Hct116)
	FALSE	High	[K].NAGVEGSLIVEK.[I]			0.000116744	0	1	1	14	P10809	P10809 [482-493]	0	1215.66	2615351787	4.04903e+09		3.57	High	0.0007631	0.0009886	3.56	High	0	5.5e-05	2.91	High	0.0006497	0.03638
	FALSE	High	[K].NAGVEGSLIVEK.[I]	1xDeamidated [N1]		0.000119132	0	1	1	7	P10809	P10809 [482-493]	0	1216.64	144343832	5.92804e+08		3.1	High	0	5.34e-05	3.36	High	0	0.0001629
	FALSE	High	[R].ALMLQGVDLLADAVAVTMGPK.[G]			2.79631e-05	0	1	1	1	P10809	P10809 [38-58]	0	2113.14	56722328			5.92	High	0	4.669e-06
	FALSE	High	[R].KPLVIIAEDVDGEALSTLVLNR.[L]			4.78224e-05	0	1	1	1	P10809	P10809 [269-290]	0	2365.33	7.40123e+06			4.57	High	0	9.791e-06
	FALSE	High	[K].LVQDVANNTNEEAGDGTTTATVLAR.[S]			2.64141e-09	0	1	1	38	P10809	P10809 [97-121]	0	2560.25	2.06389e+09	16947645198	32891364	7.78	High	0	3.119e-09	7.53	High	0	1.816e-11	5.48	High	0	3.239e-07
	FALSE	High	[K].LVQDVANNTNEEAGDGTTTATVLAR.[S]	1xDeamidated [N/Q]		3.91687e-09	0	1	1	86	P10809	P10809 [97-121]	0	2561.23	5.22163e+08	1.65139e+09		6.63	High	0	5.323e-07	6.82	High	0	1.357e-09	2.1	High	0.0006497	0.02498
	FALSE	High	[K].LVQDVANNTNEEAGDGTTTATVLAR.[S]	2xDeamidated [Q/N]		1.57965e-05	0	1	1	14	P10809	P10809 [97-121]	0	2562.22	1.7186e+07	1.80462e+07		4.04	High	0	2.123e-06	3.15	High	0	6.641e-05	0.81	Medium	0.04984	0.3668
	FALSE	High	[R].TVIIEQSWGSPK.[V]			0.000168991	0	1	1	1	P10809	P10809 [61-72]	0	1344.72		410279466						2.64	High	0	4.57e-05
	FALSE	High	[K].VGGTSDVEVNEKK.[D]			2.37001e-05	0	1	1	7	P10809	P10809 [406-418]	1	1361.69	1.38321e+08	777514150		3.3	High	0.0009284	0.003121	4.08	High	0	3.271e-06
	FALSE	High	[K].VGGTSDVEVNEKK.[D]	1xDeamidated [N10]		5.7796e-05	0	1	1	2	P10809	P10809 [406-418]	1	1362.67		7.73699e+07						2.98	High	0	9.916e-05
	FALSE	High	[K].VGGTSDVEVNEK.[K]	1xDeamidated [N10]		1.84124e-05	0	1	1	6	P10809	P10809 [406-417]	0	1234.58	6.07672e+07	3.66617e+07		3.66	High	0	4.005e-05	4.09	High	0	5.51e-06
	FALSE	High	[K].VGGTSDVEVNEK.[K]			7.03954e-05	0	1	1	14	P10809	P10809 [406-417]	0	1233.6	4.5601e+09	12316694493	6.74408e+06	3.79	High	0	4.843e-05	4.02	High	0	2.063e-05	3.47	High	0.0006497	0.0002105
	FALSE	High	[R].AAVEEGIVLGGGCALLR.[C]	1xCarbamidomethyl [C13]		3.61258e-05	0	1	1	1	P10809	P10809 [430-446]	0	1684.91								2.84	High	0	5.751e-06
	FALSE	High	[K].ISSIQSIVPALEIANAHR.[K]			9.64634e-06	0	1	1	1	P10809	P10809 [251-268]	0	1919.07		16213705						3.14	High	0	9.903e-07
	FALSE	High	[R].GVMLAVDAVIAELKK.[Q]			0.000308896	0.000225896	1	1	2	P10809	P10809 [143-157]	1	1556.91	5.49346e+07			4.85	High	0	0.0001369
	FALSE	High	[R].ALMLQGVDLLADAVAVTMGPK.[G]	1xOxidation [M18]		0.000301857	0.000225896	1	1	1	P10809	P10809 [38-58]	0	2129.13		1.08497e+07						3.16	High	0	0.000102
	FALSE	High	[R].CIPALDSLTPANEDQK.[I]	1xCarbamidomethyl [C1]; 1xDeamidated [N12]		0.000405389	0.000225896	1	1	1	P10809	P10809 [447-462]	0	1772.84		1.3911e+07						2.33	High	0	0.0001511
	FALSE	High	[R].VTDALNATR.[A]			0.000528732	0.000378242	1	1	12	P10809	P10809 [421-429]	0	960.511	8.68793e+08	5.65523e+09	2.01399e+06	3.2	High	0.0009284	0.002691	3.27	High	0.0001951	0.0007794	3.01	High	0.0006497	0.005853
	FALSE	High	[K].LVQDVANNTNEEAGDGTTTATVLAR.[S]	3xDeamidated [N7; N8; N10]		0.000581706	0.000378242	1	1	1	P10809	P10809 [97-121]	0	2563.2	4.84974e+06			2.18	High	0	0.0003322
	FALSE	High	[K].VGLQVVAVK.[A]			0.000524401	0.000378242	1	1	6	P10809	P10809 [293-301]	0	912.588	3.00923e+08	1.48892e+09		3.79	High	0.0009284	0.00383	3.79	High	0.0001049	0.0002067
	FALSE	High	[R].VTDALNATR.[A]	1xDeamidated [N6]		0.000831494	0.00045126	1	1	4	P10809	P10809 [421-429]	0	961.495	76231714	106932261		2.64	High	0.000855	0.001372	2.85	High	0.0001951	0.000479
	FALSE	High	[K].LSDGVAVLK.[V]			0.00418173	0.000599984	1	1	6	P10809	P10809 [397-405]	0	901.535	1.48557e+07	2.63089e+09		1.43	High	0.001138	0.004634	2.5	High	0.008386	0.1237	1.51	High	0.0006497	0.008582
	FALSE	High	[K].IPAMTIAK.[N]	1xOxidation [M4]		0.00931714	0.00124406	1	1	13	P10809	P10809 [474-481]	0	860.491	2.08903e+08	5.84783e+08		1.77	High	0.005875	0.04035	2.05	High	0.001225	0.007742	1.1	Low	0.2048	0.6897
	FALSE	High	[K].IPAMTIAK.[N]			0.00816099	0.00124406	1	1	4	P10809	P10809 [474-481]	0	844.496		5.20096e+09						2.11	High	0.002851	0.02905
	FALSE	High	[K].GANPVEIR.[R]			0.010474	0.0013349	1	1	5	P10809	P10809 [134-141]	0	855.468	8.7832e+07	1.19363e+09		2.11	High	0.002179	0.01267	2.26	High	0.001643	0.01384
	FALSE	High	[K].IGIEIIK.[R]			0.0168451	0.00286453	1	1	1	P10809	P10809 [463-469]	0	785.513		1.06053e+07						2.19	High	0.00131	0.008548
	FALSE	High	[K].APGFGDNR.[K]			0.0274326	0.00344994	1	1	1	P10809	P10809 [302-309]	0	833.39		107432276						1.89	High	0.001686	0.01444
	FALSE	High	[K].DDAMLLK.[G]	1xOxidation [M4]		0.0478463	0.00503664	1	1	2	P10809	P10809 [353-359]	0	821.407		6.51168e+07						2.14	High	0.002492	0.02686
High	Q13885	Tubulin beta-2A chain OS=Homo sapiens OX=9606 GN=TUBB2A PE=1 SV=1	0	70.595	26.7416	11	246	1	445	49.9	4.89		5.31634e+06		7.185	178.42	6	81	222.27	9	89	174.24	5	76
	Checked	Confidence	Annotated Sequence	Modifications	Modifications in Master Proteins	Qvality PEP	Qvality q-value	# Protein Groups	# Proteins	# PSMs	Master Protein Accessions	Positions in Master Proteins	# Missed Cleavages	Theo. MH+ [Da]	Area: F1: Sample, Control Bound 1	Area: F2: Sample, HI Bound 3	Area: F3: Sample, Beads Hct116	XCorr A2 Sequest HT (Control Bound 1)	Confidence A2 Sequest HT (Control Bound 1)	Percolator q-Value A2 Sequest HT (Control Bound 1)	Percolator PEP A2 Sequest HT (Control Bound 1)	XCorr B2 Sequest HT (HI Bound 3)	Confidence B2 Sequest HT (HI Bound 3)	Percolator q-Value B2 Sequest HT (HI Bound 3)	Percolator PEP B2 Sequest HT (HI Bound 3)	XCorr C2 Sequest HT (Beads Hct116)	Confidence C2 Sequest HT (Beads Hct116)	Percolator q-Value C2 Sequest HT (Beads Hct116)	Percolator PEP C2 Sequest HT (Beads Hct116)
	FALSE	High	[R].EIVHIQAGQCGNQIGAK.[F]	1xCarbamidomethyl [C10]		8.15322e-08	0	4	6	40	Q13885; P04350; P07437; P68371	Q13885 [3-19]; P04350 [3-19]; P07437 [3-19]; P68371 [3-19]	0	1822.92	1.07983e+09	4.01749e+09	6.53484e+06	4.97	High	0	1.683e-06	6.72	High	0	9.953e-09	6.61	High	0.0006497	0.0003303
	FALSE	High	[R].EIVHIQAGQCGNQIGAK.[F]	1xCarbamidomethyl [C10]; 1xDeamidated [Q/N]		0.000138888	0	4	6	10	Q13885; P04350; P07437; P68371	Q13885 [3-19]; P04350 [3-19]; P07437 [3-19]; P68371 [3-19]	0	1823.91	1.41457e+07	1.54609e+08		1.52	High	0.003215	0.02012	3.84	High	0	3.501e-05
	FALSE	High	[K].EVDEQMLNVQNK.[N]	1xOxidation [M6]		0.000105053	0	3	4	30	Q13885; P07437; P68371	Q13885 [325-336]; P07437 [325-336]; P68371 [325-336]	0	1462.68	8.90027e+08	3.70474e+08	1.2371e+07	3.44	High	0	0.0005167	3.37	High	0	5.449e-05	3.25	High	0.0006497	0.001805
	FALSE	High	[R].FPGQLNADLR.[K]			0.000310086	0.000225896	5	10	1	Q13885; P04350; Q9BUF5; P07437; P68371	Q13885 [242-251]; P04350 [242-251]; Q9BUF5 [242-251]; P07437 [242-251]; P68371 [242-251]	0	1130.6		2.01708e+07						3.14	High	0	0.0001057
	FALSE	High	[K].TAVCDIPPR.[G]	1xCarbamidomethyl [C4]		0.000411842	0.000225896	4	7	125	Q13885; P04350; P07437; P68371	Q13885 [351-359]; P04350 [351-359]; P07437 [351-359]; P68371 [351-359]	0	1028.52	111539170	340897430	1.04845e+07	2.76	High	0.000855	0.001476	2.69	High	0.0001049	0.0002474	2.62	High	0.0006497	0.004039
	FALSE	High	[K].EVDEQMLNVQNK.[N]	1xDeamidated [N/Q]		0.000453125	0.000225896	3	4	5	Q13885; P07437; P68371	Q13885 [325-336]; P07437 [325-336]; P68371 [325-336]	0	1447.67	1.78579e+07		1.3796e+06	2.36	High	0.0004383	0.0006479					2.51	High	0.0006497	0.0006609
	FALSE	High	[K].EVDEQMLNVQNK.[N]			0.000290487	0.000225896	3	4	16	Q13885; P07437; P68371	Q13885 [325-336]; P07437 [325-336]; P68371 [325-336]	0	1446.69	6.2292e+09	10043908529		3.73	High	0.0004383	0.0006042	3.49	High	0	9.663e-05	3.49	High	0.0006497	0.0003384
	FALSE	High	[K].LAVNMVPFPR.[L]			0.000528732	0.000378242	5	10	1	Q13885; P04350; Q9BUF5; P07437; P68371	Q13885 [253-262]; P04350 [253-262]; Q9BUF5 [253-262]; P07437 [253-262]; P68371 [253-262]	0	1143.63		37012363						2.75	High	0.0001049	0.0002087
	FALSE	High	[R].ISEQFTAMFR.[R]	1xOxidation [M8]		0.000698886	0.000378242	4	6	4	Q13885; P04350; P07437; P68371	Q13885 [381-390]; P04350 [381-390]; P07437 [381-390]; P68371 [381-390]	0	1245.59		2.81908e+08						2.55	High	0.0001049	0.0002853
	FALSE	High	[K].EVDEQMLNVQNK.[N]	2xDeamidated [Q5; Q10]		0.00188507	0.000552365	3	4	1	Q13885; P07437; P68371	Q13885 [325-336]; P07437 [325-336]; P68371 [325-336]	0	1448.66		22233167						3.84	High	0.0001951	0.0007781
	FALSE	High	[KR].NMMAACDPR.[H]	1xCarbamidomethyl [C6]; 1xOxidation [M]		0.00371855	0.000599984	5	9	7	Q13885; P04350; Q9BUF5; P07437; P68371	Q13885 [298-306]; P04350 [298-306]; Q9BUF5 [298-306]; P07437 [298-306]; P68371 [298-306]	0	1081.42		421012389	2.98912e+06					2.58	High	0.0001951	0.001659	2.08	High	0.003863	0.09878
	FALSE	High	[KR].NMMAACDPR.[H]	1xCarbamidomethyl [C6]		0.00246316	0.000599984	5	9	10	Q13885; P04350; Q9BUF5; P07437; P68371	Q13885 [298-306]; P04350 [298-306]; Q9BUF5 [298-306]; P07437 [298-306]; P68371 [298-306]	0	1065.43	46904559	1.26524e+09	3.16676e+06	1.92	High	0.001302	0.005366	2.6	High	0.0001951	0.00104	2.34	High	0.008733	0.1291
	FALSE	High	[KR].NMMAACDPR.[H]	1xCarbamidomethyl [C6]; 2xOxidation [M2; M3]		0.00369175	0.000599984	5	9	12	Q13885; P04350; Q9BUF5; P07437; P68371	Q13885 [298-306]; P04350 [298-306]; Q9BUF5 [298-306]; P07437 [298-306]; P68371 [298-306]	0	1097.42	4.00722e+07	6.28102e+07	1.32423e+06	1.83	High	0.0009284	0.003652	2.13	High	0.0006217	0.00482	2.22	High	0.0006497	0.007732
	FALSE	High	[R].MSMKEVDEQMLNVQNK.[N]	1xOxidation [M]		0.0102138	0.0013349	3	4	2	Q13885; P07437; P68371	Q13885 [321-336]; P07437 [321-336]; P68371 [321-336]	1	1939.89		1.72171e+07						1.79	High	0.0009727	0.006541
	FALSE	High	[R].LHFFMPGFAPLTSR.[G]			0.0171369	0.00286453	5	8	1	Q13885; P04350; Q9BUF5; P07437; P68371	Q13885 [263-276]; P04350 [263-276]; Q9BUF5 [263-276]; P07437 [263-276]; P68371 [263-276]	0	1620.84	1.41459e+07			4.2	High	0.002072	0.006288
	FALSE	High	[R].IMNTFSVMPSPK.[V]	1xOxidation [M2]		0.0210872	0.00305613	2	3	2	Q13885; Q9BUF5	Q13885 [163-174]; Q9BUF5 [163-174]	0	1367.67	5.40779e+06			1.2	High	0.002179	0.007546
	FALSE	High	[R].INVYYNEAAGNK.[Y]			0.0224136	0.00305613	1	1	2	Q13885	Q13885 [47-58]	0	1355.66		5.31634e+06		0.73	Low	0.2175	1	1.51	High	0.001369	0.01152	1.11	High	0.002903	0.08532
	FALSE	High	[KR].NMMAACDPR.[H]	1xCarbamidomethyl [C6]; 1xDeamidated [N1]		0.0514745	0.0056793	5	9	2	Q13885; P04350; Q9BUF5; P07437; P68371	Q13885 [298-306]; P04350 [298-306]; Q9BUF5 [298-306]; P07437 [298-306]; P68371 [298-306]	0	1066.41		5.12014e+07						2.19	High	0.002851	0.02926
High	P04350	Tubulin beta-4A chain OS=Homo sapiens OX=9606 GN=TUBB4A PE=1 SV=2	0	61.183	25.2252	10	217	1	444	49.6	4.88	8.0275e+07	1.60675e+08	1.7576e+06	4.484	155.78	7	70	196.88	9	79	157.99	6	68
	Checked	Confidence	Annotated Sequence	Modifications	Modifications in Master Proteins	Qvality PEP	Qvality q-value	# Protein Groups	# Proteins	# PSMs	Master Protein Accessions	Positions in Master Proteins	# Missed Cleavages	Theo. MH+ [Da]	Area: F1: Sample, Control Bound 1	Area: F2: Sample, HI Bound 3	Area: F3: Sample, Beads Hct116	XCorr A2 Sequest HT (Control Bound 1)	Confidence A2 Sequest HT (Control Bound 1)	Percolator q-Value A2 Sequest HT (Control Bound 1)	Percolator PEP A2 Sequest HT (Control Bound 1)	XCorr B2 Sequest HT (HI Bound 3)	Confidence B2 Sequest HT (HI Bound 3)	Percolator q-Value B2 Sequest HT (HI Bound 3)	Percolator PEP B2 Sequest HT (HI Bound 3)	XCorr C2 Sequest HT (Beads Hct116)	Confidence C2 Sequest HT (Beads Hct116)	Percolator q-Value C2 Sequest HT (Beads Hct116)	Percolator PEP C2 Sequest HT (Beads Hct116)
	FALSE	High	[R].EIVHIQAGQCGNQIGAK.[F]	1xCarbamidomethyl [C10]		8.15322e-08	0	4	6	40	Q13885; P04350; P07437; P68371	Q13885 [3-19]; P04350 [3-19]; P07437 [3-19]; P68371 [3-19]	0	1822.92	1.07983e+09	4.01749e+09	6.53484e+06	4.97	High	0	1.683e-06	6.72	High	0	9.953e-09	6.61	High	0.0006497	0.0003303
	FALSE	High	[R].EIVHIQAGQCGNQIGAK.[F]	1xCarbamidomethyl [C10]; 1xDeamidated [Q/N]		0.000138888	0	4	6	10	Q13885; P04350; P07437; P68371	Q13885 [3-19]; P04350 [3-19]; P07437 [3-19]; P68371 [3-19]	0	1823.91	1.41457e+07	1.54609e+08		1.52	High	0.003215	0.02012	3.84	High	0	3.501e-05
	FALSE	High	[K].EVDEQMLSVQSK.[N]			0.00016369	0	1	1	6	P04350	P04350 [325-336]	0	1392.67	8.0275e+07	1.60675e+08	1.7576e+06	3.28	High	0.0004383	0.0006331	3.07	High	0	4.382e-05	2.77	High	0	0.0001719
	FALSE	High	[R].IMNTFSVVPSPK.[V]	1xOxidation [M2]		6.24926e-05	0	3	4	16	P04350; P07437; P68371	P04350 [163-174]; P07437 [163-174]; P68371 [163-174]	0	1335.7	161813683	1.37626e+09	1.98862e+07	2.88	High	0	0.0001716	3.14	High	0	1.194e-05	2.98	High	0.0006497	0.001686
	FALSE	High	[R].FPGQLNADLR.[K]			0.000310086	0.000225896	5	10	1	Q13885; P04350; Q9BUF5; P07437; P68371	Q13885 [242-251]; P04350 [242-251]; Q9BUF5 [242-251]; P07437 [242-251]; P68371 [242-251]	0	1130.6		2.01708e+07						3.14	High	0	0.0001057
	FALSE	High	[K].TAVCDIPPR.[G]	1xCarbamidomethyl [C4]		0.000411842	0.000225896	4	7	125	Q13885; P04350; P07437; P68371	Q13885 [351-359]; P04350 [351-359]; P07437 [351-359]; P68371 [351-359]	0	1028.52	111539170	340897430	1.04845e+07	2.76	High	0.000855	0.001476	2.69	High	0.0001049	0.0002474	2.62	High	0.0006497	0.004039
	FALSE	High	[K].LAVNMVPFPR.[L]			0.000528732	0.000378242	5	10	1	Q13885; P04350; Q9BUF5; P07437; P68371	Q13885 [253-262]; P04350 [253-262]; Q9BUF5 [253-262]; P07437 [253-262]; P68371 [253-262]	0	1143.63		37012363						2.75	High	0.0001049	0.0002087
	FALSE	High	[R].ISEQFTAMFR.[R]	1xOxidation [M8]		0.000698886	0.000378242	4	6	4	Q13885; P04350; P07437; P68371	Q13885 [381-390]; P04350 [381-390]; P07437 [381-390]; P68371 [381-390]	0	1245.59		2.81908e+08						2.55	High	0.0001049	0.0002853
	FALSE	High	[R].YLTVAAVFR.[G]			0.00168679	0.000552365	3	3	3	P04350; P07437; P68371	P04350 [310-318]; P07437 [310-318]; P68371 [310-318]	0	1039.59	15238251	32467346		2.47	High	0.0009284	0.003724	2.41	High	0.0001951	0.0006921	2.25	High	0.0006497	0.01808
	FALSE	High	[KR].NMMAACDPR.[H]	1xCarbamidomethyl [C6]; 1xOxidation [M]		0.00371855	0.000599984	5	9	7	Q13885; P04350; Q9BUF5; P07437; P68371	Q13885 [298-306]; P04350 [298-306]; Q9BUF5 [298-306]; P07437 [298-306]; P68371 [298-306]	0	1081.42		421012389	2.98912e+06					2.58	High	0.0001951	0.001659	2.08	High	0.003863	0.09878
	FALSE	High	[R].IMNTFSVVPSPK.[V]	1xDeamidated [N3]; 1xOxidation [M2]		0.00305115	0.000599984	3	4	3	P04350; P07437; P68371	P04350 [163-174]; P07437 [163-174]; P68371 [163-174]	0	1336.68	13503195	50859059		1.45	High	0.005584	0.03941	1.71	High	0.0001951	0.001322	1.09	Medium	0.01228	0.153
	FALSE	High	[KR].NMMAACDPR.[H]	1xCarbamidomethyl [C6]		0.00246316	0.000599984	5	9	10	Q13885; P04350; Q9BUF5; P07437; P68371	Q13885 [298-306]; P04350 [298-306]; Q9BUF5 [298-306]; P07437 [298-306]; P68371 [298-306]	0	1065.43	46904559	1.26524e+09	3.16676e+06	1.92	High	0.001302	0.005366	2.6	High	0.0001951	0.00104	2.34	High	0.008733	0.1291
	FALSE	High	[KR].NMMAACDPR.[H]	1xCarbamidomethyl [C6]; 2xOxidation [M2; M3]		0.00369175	0.000599984	5	9	12	Q13885; P04350; Q9BUF5; P07437; P68371	Q13885 [298-306]; P04350 [298-306]; Q9BUF5 [298-306]; P07437 [298-306]; P68371 [298-306]	0	1097.42	4.00722e+07	6.28102e+07	1.32423e+06	1.83	High	0.0009284	0.003652	2.13	High	0.0006217	0.00482	2.22	High	0.0006497	0.007732
	FALSE	High	[R].LHFFMPGFAPLTSR.[G]			0.0171369	0.00286453	5	8	1	Q13885; P04350; Q9BUF5; P07437; P68371	Q13885 [263-276]; P04350 [263-276]; Q9BUF5 [263-276]; P07437 [263-276]; P68371 [263-276]	0	1620.84	1.41459e+07			4.2	High	0.002072	0.006288
	FALSE	High	[KR].NMMAACDPR.[H]	1xCarbamidomethyl [C6]; 1xDeamidated [N1]		0.0514745	0.0056793	5	9	2	Q13885; P04350; Q9BUF5; P07437; P68371	Q13885 [298-306]; P04350 [298-306]; Q9BUF5 [298-306]; P07437 [298-306]; P68371 [298-306]	0	1066.41		5.12014e+07						2.19	High	0.002851	0.02926
	FALSE	High	[K].EVDEQMLSVQSK.[N]	1xOxidation [M6]		0.0950882	0.00933727	1	1	1	P04350	P04350 [325-336]	0	1408.66			421811	0.79	Low	0.6587	1					1.75	High	0.001784	0.07929
High	P08727	Keratin, type I cytoskeletal 19 OS=Homo sapiens OX=9606 GN=KRT19 PE=1 SV=4	0	151.165	48.5	19	187	15	400	44.1	5.14	3.19445e+09	4.8658e+09	2.99226e+06	15.298	159.98	11	65	295.2	18	108	33.16	5	14
	Checked	Confidence	Annotated Sequence	Modifications	Modifications in Master Proteins	Qvality PEP	Qvality q-value	# Protein Groups	# Proteins	# PSMs	Master Protein Accessions	Positions in Master Proteins	# Missed Cleavages	Theo. MH+ [Da]	Area: F1: Sample, Control Bound 1	Area: F2: Sample, HI Bound 3	Area: F3: Sample, Beads Hct116	XCorr A2 Sequest HT (Control Bound 1)	Confidence A2 Sequest HT (Control Bound 1)	Percolator q-Value A2 Sequest HT (Control Bound 1)	Percolator PEP A2 Sequest HT (Control Bound 1)	XCorr B2 Sequest HT (HI Bound 3)	Confidence B2 Sequest HT (HI Bound 3)	Percolator q-Value B2 Sequest HT (HI Bound 3)	Percolator PEP B2 Sequest HT (HI Bound 3)	XCorr C2 Sequest HT (Beads Hct116)	Confidence C2 Sequest HT (Beads Hct116)	Percolator q-Value C2 Sequest HT (Beads Hct116)	Percolator PEP C2 Sequest HT (Beads Hct116)
	FALSE	High	[K].AALEDTLAETEAR.[F]			1.75199e-05	0	1	1	17	P08727	P08727 [318-330]	0	1389.69	4.13161e+09	2799493816		3.76	High	0	6.924e-05	4.11	High	0	0.0001383
	FALSE	High	[R].SLLEGQEDHYNNLSASK.[V]	1xDeamidated [N]		8.07095e-06	0	1	1	10	P08727	P08727 [382-398]	0	1905.88		2.03473e+08						4.98	High	0	7.811e-07
	FALSE	High	[R].SLLEGQEDHYNNLSASK.[V]			4.3951e-08	0	1	1	11	P08727	P08727 [382-398]	0	1904.9	1.07662e+08	2.05128e+09		4.13	High	0	5.532e-05	6.66	High	0	6.282e-09
	FALSE	High	[R].FGAQLAHIQALISGIEAQLGDVR.[A]			0.000117218	0	1	1	1	P08727	P08727 [331-353]	0	2407.31	3.18795e+07			5.65	High	0	3.398e-05
	FALSE	High	[R].QSSATSSFGGLGGGSVR.[F]			3.24107e-06	0	1	1	17	P08727	P08727 [8-24]	0	1554.75	4.76467e+09	8543991760		4.71	High	0	2.417e-07	4.74	High	0	5.494e-07	3.85	High	0	0.0001172
	FALSE	High	[R].QSSATSSFGGLGGGSVR.[F]	1xDeamidated [Q1]		2.37001e-05	0	1	1	2	P08727	P08727 [8-24]	0	1555.73		8.50533e+07						4.29	High	0	3.285e-06
	FALSE	High	[R].ALEAANGELEVK.[I]			0.000150506	0	1	1	15	P08727	P08727 [100-111]	0	1243.65	5193951954	4852226323	2.39396e+06	3.81	High	0.000855	0.002121	3.72	High	0.0001049	0.0002981	3.48	High	0.0006497	0.0005989
	FALSE	High	[R].ALEAANGELEVK.[I]	1xDeamidated [N6]		8.39509e-05	0	1	1	26	P08727	P08727 [100-111]	0	1244.64	3.56516e+09	6.8823e+09	5.4331e+06	3.37	High	0	0.0002846	3.65	High	0	8.32e-05	3.02	High	0.0006497	0.005436
	FALSE	High	[R].SQYEVMAEQNR.[K]	1xDeamidated [Q/N]		0.000129689	0	1	1	4	P08727	P08727 [254-264]	0	1355.59		2.56375e+07						2.68	High	0	3.203e-05
	FALSE	High	[R].SQYEVMAEQNR.[K]			0.000142854	0	1	1	12	P08727	P08727 [254-264]	0	1354.61	757819994	2259121194	1.33411e+06	3.24	High	0	0.000461	2.99	High	0	0.0001691	1.66	High	0.0006497	0.00686
	FALSE	High	[R].EVAGHTEQLQMSR.[S]	1xOxidation [M11]		8.74523e-05	0	1	1	6	P08727	P08727 [281-293]	0	1501.71	1.0787e+08	8.23901e+08		2.09	High	0.002179	0.007363	3.87	High	0	1.881e-05
	FALSE	High	[R].EVAGHTEQLQMSR.[S]			2.4599e-05	0	1	1	11	P08727	P08727 [281-293]	0	1485.71	2.00378e+08	1.06575e+09		2.69	High	0.001302	0.005391	4.46	High	0	1.524e-05
	FALSE	High	[K].SRLEQEIATYR.[S]			0.000467933	0.000225896	1	1	1	P08727	P08727 [371-381]	1	1365.71		27929633						4.52	High	0	0.0001804
	FALSE	High	[R].SQYEVMAEQNRK.[D]			0.000301857	0.000225896	1	1	4	P08727	P08727 [254-265]	1	1482.7		8.59465e+07						3.3	High	0	0.0001018
	FALSE	High	[K].ITMQNLNDR.[L]	1xDeamidated [N7]		0.000652196	0.000378242	1	3	8	P08727	P08727 [82-90]	0	1105.53		40647550						2.28	High	0.0001951	0.0003999
	FALSE	High	[R].SQYEVMAEQNRK.[D]	1xOxidation [M6]		0.00141905	0.00045126	1	1	1	P08727	P08727 [254-265]	1	1498.7		6.24928e+07						1.73	High	0.0001951	0.0005802
	FALSE	High	[R].SQYEVMAEQNR.[K]	1xOxidation [M6]		0.000835297	0.00045126	1	1	4	P08727	P08727 [254-264]	0	1370.6	138477831	1.48996e+07		2.71	High	0	0.0005199	1.48	High	0.0001951	0.000571
	FALSE	High	[K].LTMQNLNDR.[L]	1xDeamidated [Q/N]; 1xOxidation [M3]		0.001175	0.00045126	1	3	4	P08727	P08727 [82-90]	0	1121.53	4.73957e+06	1.54174e+07		1.55	High	0.0009284	0.003307	2.01	High	0.0001951	0.0004785
	FALSE	High	[K].ILGATIENSR.[I]			0.000791081	0.00045126	1	1	2	P08727	P08727 [141-150]	0	1073.59		9.30246e+07						2.39	High	0.000362	0.002863
	FALSE	High	[K].ILGATIENSR.[I]	1xDeamidated [N8]		0.00152385	0.000552365	1	1	1	P08727	P08727 [141-150]	0	1074.58		1.44168e+07						1.81	High	0.0001951	0.0006218
	FALSE	High	[R].LEQEIATYR.[RSH]			0.00152385	0.000552365	5	8	3	P02533; P08727; Q04695; P08779; P35900	P02533 [408-416]; P08727 [373-381]; Q04695 [377-385]; P08779 [410-418]; P35900 [363-371]	0	1122.58	8.02313e+07	6.65706e+08		2.74	High	0.0007631	0.001048	3.12	High	0.0001951	0.000625	1.06	Medium	0.01394	0.1656
	FALSE	High	[R].APSIHGGSGGR.[G]			0.00264742	0.000599984	1	1	1	P08727	P08727 [33-43]	0	995.502		4.24968e+07						1.92	High	0.0001951	0.001129
	FALSE	High	[K].LTMQNLNDR.[L]	1xOxidation [M3]		0.0032029	0.000599984	1	3	20	P08727	P08727 [82-90]	0	1120.54	194365377	248710030		2.78	High	0.001505	0.006109	2.71	High	0.0001951	0.001596	1.69	High	0.001233	0.06912
	FALSE	High	[R].IVLQIDNAR.[L]			0.0044731	0.000812511	2	2	3	P08727; P05783	P08727 [151-159]; P05783 [150-158]	0	1041.61		297078179						2.65	High	0.005861	0.07594
	FALSE	High	[R].FGPGVAFR.[A]			0.0051718	0.00100075	1	1	1	P08727	P08727 [25-32]	0	850.457		28992566						1.86	High	0.000362	0.002388
	FALSE	High	[K].ITMQNLNDR.[L]			0.00529352	0.00100075	1	3	8	P08727	P08727 [82-90]	0	1104.55	763531424			2.67	High	0.0009284	0.003214					2.68	High	0.0006497	0.01513
	FALSE	High	[RK].SEVTDLR.[R]			0.0242506	0.00337576	1	2	4	P08727	P08727 [294-300]	0	819.421	8.28768e+07	4.81702e+08		2.06	High	0.002834	0.01596	2.03	High	0.002676	0.02737
	FALSE	High	[R].LASYLDK.[V]			0.0255636	0.00337576	6	8	3	P02533; P08727; P13645; Q04695; P35527; P08779	P02533 [126-132]; P08727 [91-97]; P13645 [157-163]; Q04695 [95-101]; P35527 [164-170]; P08779 [128-134]	0	809.44		4.83814e+08						2.26	High	0.001774	0.01556
	FALSE	High	[R].GVSVSSAR.[F]			0.0361555	0.00383456	1	1	6	P08727	P08727 [44-51]	0	762.41	1118485081	3.84411e+09	2.20958e+06	2.07	High	0.008616	0.0759	2.17	High	0.001928	0.01955	1.67	High	0.001233	0.06807
	FALSE	High	[KR].LAADDFR.[AITLV]			0.0461358	0.0049753	6	17	1	P02533; P08727; P13645; P05783; Q04695; P08779	P02533 [195-201]; P08727 [160-166]; P13645 [229-235]; P05783 [159-165]; Q04695 [164-170]; P08779 [197-203]	0	807.4		6.36025e+07						1.57	High	0.002455	0.02567	0.59	Low	0.9378	1
High	P05787	Keratin, type II cytoskeletal 8 OS=Homo sapiens OX=9606 GN=KRT8 PE=1 SV=7	0	125.949	48.2402	23	186	20	483	53.7	5.59	1.47568e+09	9.65197e+09	6.96746e+06	12.111	120.09	16	59	279.39	23	118	19.46	5	9
	Checked	Confidence	Annotated Sequence	Modifications	Modifications in Master Proteins	Qvality PEP	Qvality q-value	# Protein Groups	# Proteins	# PSMs	Master Protein Accessions	Positions in Master Proteins	# Missed Cleavages	Theo. MH+ [Da]	Area: F1: Sample, Control Bound 1	Area: F2: Sample, HI Bound 3	Area: F3: Sample, Beads Hct116	XCorr A2 Sequest HT (Control Bound 1)	Confidence A2 Sequest HT (Control Bound 1)	Percolator q-Value A2 Sequest HT (Control Bound 1)	Percolator PEP A2 Sequest HT (Control Bound 1)	XCorr B2 Sequest HT (HI Bound 3)	Confidence B2 Sequest HT (HI Bound 3)	Percolator q-Value B2 Sequest HT (HI Bound 3)	Percolator PEP B2 Sequest HT (HI Bound 3)	XCorr C2 Sequest HT (Beads Hct116)	Confidence C2 Sequest HT (Beads Hct116)	Percolator q-Value C2 Sequest HT (Beads Hct116)	Percolator PEP C2 Sequest HT (Beads Hct116)
	FALSE	High	[K].LVSESSDVLPK.[-]			0.000124052	0	1	1	29	P05787	P05787 [473-483]	0	1173.64	2.09255e+09	2.22922e+10	9.13538e+06	2.94	High	0	0.0005483	3.33	High	0	0.0001558	2.47	High	0.0006497	0.001226
	FALSE	High	[K].TTSGYAGGLSSAYGGLTSPGLSYSLGSSFGSGAGSSSFSR.[T]			9.87597e-09	0	1	1	3	P05787	P05787 [415-454]	0	3725.72	35420012	1.45905e+08		6.37	High	0.0007631	0.001005	11.02	High	0	2.13e-09
	FALSE	High	[R].LESGMQNMSIHTK.[T]			4.78224e-05	0	1	1	9	P05787	P05787 [402-414]	0	1475.7	2.89962e+08	4.0483e+09		3.25	High	0	7.539e-05	3.7	High	0	8.359e-06
	FALSE	High	[R].LESGMQNMSIHTK.[T]	1xOxidation [M]		0.000242459	0.000225896	1	1	13	P05787	P05787 [402-414]	0	1491.69	4.07037e+07	6.62714e+08		2.34	High	0.0009284	0.004318	2.58	High	0	0.0001164
	FALSE	High	[K].LALDIEIATYR.[KT]			0.000291604	0.000225896	2	6	2	P04264; P05787	P04264 [473-483]; P05787 [382-392]	0	1277.71		1.17757e+07						2.28	High	0	9.724e-05
	FALSE	High	[K].LSELEAALQR.[A]			0.000212458	0.000225896	1	1	14	P05787	P05787 [353-362]	0	1129.62	40147796	1.23686e+09		3.09	High	0.0004383	0.0006225	3.84	High	0.0001951	0.001039
	FALSE	High	[R].LQAEIEGLKGQR.[A]			0.00025689	0.000225896	1	1	3	P05787	P05787 [317-328]	1	1341.75		3.06661e+08						3.46	High	0	0.0001264
	FALSE	High	[R].GELAIKDANAK.[L]			0.000617044	0.000378242	1	1	1	P05787	P05787 [342-352]	1	1129.62		8.0297e+06						2.43	High	0.0001049	0.0002487
	FALSE	High	[R].TKTEISEMNR.[N]			0.000601594	0.000378242	1	1	2	P05787	P05787 [303-312]	1	1208.59		418347886						2.65	High	0.0001049	0.0002424
	FALSE	High	[K].YEELQSLAGK.[H]			0.000584149	0.000378242	1	1	9	P05787	P05787 [286-295]	0	1137.58	1757400917	4.7025e+09		2.52	High	0.0009284	0.003329	2.58	High	0.0001951	0.0004995	2.26	High	0.0006497	0.005832
	FALSE	High	[K].AQYEDIANR.[S]			0.00118702	0.00045126	1	2	9	P05787	P05787 [265-273]	0	1079.51	398665939	7634113230		2.67	High	0.0007631	0.001001	2.44	High	0.001124	0.007438	2.31	High	0.0006497	0.02487
	FALSE	High	[R].AEAESMYQIK.[Y]	1xOxidation [M6]		0.000993349	0.00045126	1	1	9	P05787	P05787 [276-285]	0	1185.55		4.66866e+08		1.45	High	0.0009284	0.003954	2.45	High	0.0001951	0.0005404	0.93	Medium	0.02367	0.2196
	FALSE	High	[R].AEAESMYQIK.[Y]			0.00107913	0.00045126	1	1	6	P05787	P05787 [276-285]	0	1169.55	3.75426e+08	8.82049e+08		2.75	High	0.0007631	0.001195	2.9	High	0.0001951	0.00044
	FALSE	High	[R].LQAEIEGLK.[G]			0.00112853	0.00045126	1	1	12	P05787	P05787 [317-325]	0	1000.57	2.00862e+09	8.56171e+09		2.76	High	0.003215	0.0196	2.78	High	0.0001951	0.0008537	1.99	High	0.0006497	0.01067
	FALSE	High	[R].TKTEISEMNR.[N]	1xOxidation [M8]		0.00185177	0.000552365	1	1	2	P05787	P05787 [303-312]	1	1224.59		124422373		1.66	Medium	0.02016	0.1763	2.42	High	0.0001951	0.0007645
	FALSE	High	[R].VGSSNFR.[G]			0.00197785	0.000552365	1	1	5	P05787	P05787 [41-47]	0	766.384	364166310	1.04465e+09		2.14	High	0.002179	0.007783	2.42	High	0.002186	0.02306	0.83	Low	0.09062	0.4764
	FALSE	High	[R].QLETLGQEK.[L]			0.0024954	0.000599984	1	1	8	P05787	P05787 [150-158]	0	1045.55	6.38327e+07	2.04824e+09	4.79954e+06	2.77	High	0.002343	0.01407	3.16	High	0.0003149	0.002301	2.38	High	0.0006497	0.02218
	FALSE	High	[KR].EYQELMNVK.[L]			0.00300947	0.000599984	3	4	6	P04259; P02538; P05787	P04259 [447-455]; P02538 [447-455]; P05787 [373-381]	0	1153.56	2.15436e+08	3044426224		2.46	High	0.009769	0.08728	2.63	High	0.003848	0.04412	1.55	Medium	0.01092	0.1359
	FALSE	High	[R].LESGMQNMSIHTK.[T]	2xOxidation [M5; M8]		0.0056348	0.00100075	1	1	5	P05787	P05787 [402-414]	0	1507.69		3.87322e+08		0.24	Low	0.3804	1	2.01	High	0.000362	0.002645
	FALSE	High	[R].SYTSGPGSR.[I]			0.00537653	0.00100075	1	1	5	P05787	P05787 [24-32]	0	911.422	7.44235e+08	4.76605e+09		2.08	High	0.003785	0.0244	2	High	0.002186	0.02269	1.79	Medium	0.01228	0.1546
	FALSE	High	[K].DVDEAYMNK.[V]			0.00639649	0.00100075	1	1	3	P05787	P05787 [199-207]	0	1084.46	120431958	2.07445e+08		2.18	High	0.003215	0.0207	2.4	High	0.000362	0.003043
	FALSE	High	[R].LQAEIEGLK.[G]	1xDeamidated [Q2]		0.00541861	0.00100075	1	1	2	P05787	P05787 [317-325]	0	1001.55				1.46	High	0.0009284	0.002488	1.68	High	0.001686	0.01495
	FALSE	High	[K].TEISEMNR.[N]	1xOxidation [M6]		0.0062451	0.00100075	1	1	5	P05787	P05787 [305-312]	0	995.446	115644509	1.53324e+08		2.09	High	0.002667	0.01556	2.36	High	0.000362	0.002942	0.77	Low	0.187	0.6719
	FALSE	High	[R].ISSSSFSR.[V]			0.00733708	0.00119264	1	1	5	P05787	P05787 [33-40]	0	870.432	7.75581e+08	5.00578e+09		2.31	High	0.002179	0.01367	2.28	High	0.002492	0.02697
	FALSE	High	[KR].EYQELMNVK.[L]	1xOxidation [M6]		0.00931714	0.00124406	3	4	9	P04259; P02538; P05787	P04259 [447-455]; P02538 [447-455]; P05787 [373-381]	0	1169.55	5.32852e+07	240697217		2.4	High	0.003936	0.02618	2.57	High	0.003848	0.04375
	FALSE	High	[K].DVDEAYMNK.[V]	1xOxidation [M7]		0.0111087	0.001531	1	1	3	P05787	P05787 [199-207]	0	1100.46	3.23216e+07			1.82	High	0.002948	0.01719
	FALSE	High	[KR].LLEGEESR.[LI]			0.0161382	0.00250273	1	6	2	P05787	P05787 [394-401]	0	932.468		160091061						2.33	High	0.001601	0.01329
	FALSE	High	[R].TQEKEQIK.[T]			0.0168451	0.00286453	1	1	2	P05787	P05787 [89-96]	1	1003.54	1.97172e+07	7.24963e+08		2.87	High	0.002072	0.006213	2.82	High	0.003723	0.04108
	FALSE	High	[K].TEISEMNR.[N]			0.0234152	0.0032266	1	1	2	P05787	P05787 [305-312]	0	979.451	6.96344e+08			2.33	High	0.002948	0.01692
	FALSE	High	[R].FLEQQNK.[VLAIM]			0.0888378	0.00907999	4	18	1	P04259; P02538; P05787; P13647	P04259 [183-189]; P02538 [183-189]; P05787 [111-117]; P13647 [188-194]	0	906.468				1.74	Medium	0.02857	0.2544	1.73	High	0.004508	0.05333
	FALSE	High	[R].TEMENEFVLIKK.[D]	1xOxidation [M3]		0.0998411	0.00955283	1	1	1	P05787	P05787 [187-198]	1	1496.77		1.35749e+07						1.57	High	0.004902	0.06106
High	Q09666	Neuroblast differentiation-associated protein AHNAK OS=Homo sapiens OX=9606 GN=AHNAK PE=1 SV=2	0	250.294	23.7521	64	184	64	5890	628.7	6.15	1.87413e+08	1.05236e+09	5.57457e+06	0.457	68.09	25	36	271.6	62	120	40.26	13	28
	Checked	Confidence	Annotated Sequence	Modifications	Modifications in Master Proteins	Qvality PEP	Qvality q-value	# Protein Groups	# Proteins	# PSMs	Master Protein Accessions	Positions in Master Proteins	# Missed Cleavages	Theo. MH+ [Da]	Area: F1: Sample, Control Bound 1	Area: F2: Sample, HI Bound 3	Area: F3: Sample, Beads Hct116	XCorr A2 Sequest HT (Control Bound 1)	Confidence A2 Sequest HT (Control Bound 1)	Percolator q-Value A2 Sequest HT (Control Bound 1)	Percolator PEP A2 Sequest HT (Control Bound 1)	XCorr B2 Sequest HT (HI Bound 3)	Confidence B2 Sequest HT (HI Bound 3)	Percolator q-Value B2 Sequest HT (HI Bound 3)	Percolator PEP B2 Sequest HT (HI Bound 3)	XCorr C2 Sequest HT (Beads Hct116)	Confidence C2 Sequest HT (Beads Hct116)	Percolator q-Value C2 Sequest HT (Beads Hct116)	Percolator PEP C2 Sequest HT (Beads Hct116)
	FALSE	High	[R].AGAISASGPELQGAGHSK.[L]			8.42948e-05	0	1	1	4	Q09666	Q09666 [226-243]	0	1637.82		1.00598e+08	7.71354e+06					3.65	High	0	1.788e-05	1.72	High	0.0006497	0.05125
	FALSE	High	[K].VKGDVDVSVPK.[VL]			0.000151717	0	1	1	3	Q09666	Q09666 [1209-1219]; [1936-1946]	1	1142.64		81895056						2.55	High	0	3.962e-05
	FALSE	High	[K].GEGPEVDVNLPK.[A]			0.000182232	0	1	1	8	Q09666	Q09666 [1141-1152]; [2258-2269]; [3165-3176]; [3947-3958]; [4075-4086]	0	1253.64	2.12482e+08	1098906603		3.14	High	0.0004383	0.00059	3.46	High	0.0001049	0.0002206	2.26	High	0	0.0001593
	FALSE	High	[K].LPTGQISGPEIK.[G]			4.70405e-05	0	1	1	2	Q09666	Q09666 [5513-5524]	0	1239.69	7.9802e+06	192019730		2.45	High	0.0004383	0.0008093	3.63	High	0	8.194e-06
	FALSE	High	[K].VDVEGPDVNIEGPEGK.[L]			7.79907e-05	0	1	1	4	Q09666	Q09666 [2930-2945]	0	1653.8	3.18334e+07	278605747	8.27317e+06	2.86	High	0	7.777e-05	4.44	High	0	2.62e-05	1.68	High	0.0006497	0.009895
	FALSE	High	[K].VDTNAPDLSLEGPEGK.[L]			1.33287e-05	0	1	1	6	Q09666	Q09666 [1034-1049]	0	1641.8	51136542	2.66313e+08		3.33	High	0	5.874e-05	3.99	High	0	5.617e-06	2.95	High	0	3.311e-06
	FALSE	High	[K].VDVECPDVNIEGPEGK.[W]	1xCarbamidomethyl [C5]		3.52419e-05	0	1	1	3	Q09666	Q09666 [2802-2817]	0	1756.81	4.90899e+06	2.81479e+08		1.47	High	0.003215	0.02102	3.92	High	0	5.58e-06	0.64	Low	0.274	0.767
	FALSE	High	[R].ISMSEVDLNVAAPK.[V]	1xOxidation [M3]		6.75651e-05	0	1	1	1	Q09666	Q09666 [569-582]	0	1489.76		26905322		0.81	Medium	0.02458	0.222	3.15	High	0	1.332e-05
	FALSE	High	[K].SSGCDVNLPGVNVK.[L]	1xCarbamidomethyl [C4]		4.29615e-05	0	1	1	2	Q09666	Q09666 [5499-5512]	0	1445.71	55990215	104350898		1.25	High	0.004499	0.02875	3.19	High	0	7.253e-06
	FALSE	High	[K].GEGPDVDVNLPK.[A]			4.24333e-05	0	1	1	4	Q09666	Q09666 [2781-2792]; [3037-3048]; [3819-3830]; [4203-4214]; [4667-4678]	0	1239.62	113031898	764362382		3.26	High	0.000855	0.001353	3.33	High	0	6.59e-05
	FALSE	High	[K].VDINAPDVDVR.[G]			0.000174453	0	1	1	2	Q09666	Q09666 [3914-3924]	0	1212.62	4.63266e+07	120003834		2.8	High	0	0.0005194	3.64	High	0	4.782e-05
	FALSE	High	[K].VDINAPDVEVQGK.[V]			4.62712e-05	0	1	1	2	Q09666	Q09666 [3385-3397]	0	1383.71	51122614	590790969		2.86	High	0.0009284	0.003019	3.89	High	0	8.002e-06
	FALSE	High	[K].VESDLKGPEVDIEGPEGK.[L]			3.12639e-05	0	1	1	2	Q09666	Q09666 [4484-4501]	1	1897.94	6.5788e+06	2.40203e+08		2.35	High	0.0009284	0.003602	4.23	High	0	4.732e-06
	FALSE	High	[R].LPSGSGAASPTGSAVDIR.[A]			9.94904e-08	0	1	1	5	Q09666	Q09666 [208-225]	0	1642.84	1.11134e+08	2.27028e+08		5.02	High	0	1.828e-07	5.61	High	0	2.267e-09	3.9	High	0	8.201e-07
	FALSE	High	[K].LNVGAPDVTLR.[G]			0.00019033	0	1	1	2	Q09666	Q09666 [5356-5366]	0	1154.65		130075100						3.08	High	0	5.403e-05
	FALSE	High	[K].GEGPEFDVNLSK.[A]			0.000127097	0	1	1	1	Q09666	Q09666 [1013-1024]	0	1291.62		107744625						2.46	High	0	3.106e-05
	FALSE	High	[K].ISMQDVDLSLGSPK.[L]	1xOxidation [M3]		9.37347e-05	0	1	1	1	Q09666	Q09666 [500-513]	0	1505.75		19659453						2.68	High	0	2.063e-05
	FALSE	High	[K].IKGDVDVSVPEVEGK.[L]			0.0001103	0	1	1	2	Q09666	Q09666 [2467-2481]	1	1570.83		4.64027e+07						3.2	High	0	2.563e-05
	FALSE	High	[K].VGGSGVNVNAK.[G]			6.4581e-05	0	1	1	4	Q09666	Q09666 [253-263]	0	1001.54	7.21223e+07	1.22367e+08	539088	3.15	High	0.0004383	0.0006997	3.4	High	0	1.253e-05	1.7	High	0.0006497	0.04383
	FALSE	High	[R].HELTEISNVDVETQSGK.[T]			1.23194e-05	0	1	1	3	Q09666	Q09666 [187-203]	0	1885.91		4.41145e+07						5.25	High	0	1.369e-06
	FALSE	High	[K].GEGPDVDVSLPK.[A]			0.00023874	0.000225896	1	1	2	Q09666	Q09666 [4795-4806]	0	1212.61								2.82	High	0	7.357e-05	0.68	Low	0.3446	0.8482
	FALSE	High	[K].MPTFSTPGAK.[G]			0.000416758	0.000225896	1	1	3	Q09666	Q09666 [633-642]	0	1036.51	1.06473e+07	7.45454e+07		1.76	High	0.000855	0.002077	2.34	High	0	0.0001566
	FALSE	High	[K].GPQVSSALNLDTSK.[F]			0.000329786	0.000225896	1	1	3	Q09666	Q09666 [5599-5612]	0	1416.73	4.16107e+07			2.56	High	0	0.0001504	2.34	High	0.0001951	0.000399
	FALSE	High	[K].GEGPDVDVTLPK.[A]			0.00022878	0.000225896	1	1	3	Q09666	Q09666 [4331-4342]	0	1226.63	15062473	156300413		1.97	High	0.0009284	0.002914	3.07	High	0	6.949e-05	1.35	Low	0.3999	0.8958
	FALSE	High	[K].AEGPEVDVNLPK.[A]			0.000289374	0.000225896	1	1	9	Q09666	Q09666 [764-775]; [892-903]; [1727-1738]; [2063-2074]; [2525-2536]; [2909-2920]	0	1267.65	4.28294e+08	2.43114e+09	6.86256e+06	3.32	High	0	0.0003765	3.02	High	0	0.0001334	3.21	High	0.0006497	0.006667
	FALSE	High	[K].GEGPEVDVTLPK.[A]			0.000361889	0.000225896	1	1	3	Q09666	Q09666 [3617-3628]	0	1240.64		1.23255e+08						2.91	High	0	0.0001304
	FALSE	High	[K].GGVTGSPEASISGSK.[G]			0.00026696	0.000225896	1	1	2	Q09666	Q09666 [5726-5740]	0	1333.66		4.85214e+07						2.68	High	0	8.6e-05
	FALSE	High	[R].AVEVQGPSLESGDHGK.[I]			0.000400625	0.000225896	1	1	4	Q09666	Q09666 [288-303]	0	1609.78	1.80698e+07	16021182		2.57	High	0	0.0001996	2.73	High	0.0001049	0.0002135	0.8	High	0.0006497	0.04201
	FALSE	High	[R].VTAYTVDVTGR.[E]			0.000318548	0.000225896	1	1	1	Q09666	Q09666 [157-167]	0	1181.62		87413286						3.08	High	0	0.0001098
	FALSE	High	[K].ISMPDVDLHLK.[G]	1xOxidation [M3]		0.000392826	0.000225896	1	1	1	Q09666	Q09666 [818-828]; [1195-1205]; [1653-1663]; [1855-1865]; [1922-1932]; [1989-1999]; [2117-2127]	0	1283.67		1.87631e+07						2.11	High	0	0.000145
	FALSE	High	[K].LDADMPEVAVEGPNGK.[W]			0.000601594	0.000378242	1	1	1	Q09666	Q09666 [2353-2368]	0	1641.78		1.93996e+07						1.83	High	0.0001049	0.0002417
	FALSE	High	[K].MDAEVPDVNIEGPDAK.[L]	1xOxidation [M1]		0.000630285	0.000378242	1	1	1	Q09666	Q09666 [1418-1433]	0	1715.78		2.18801e+07						2.48	High	0.0001049	0.0002546
	FALSE	High	[K].AEGPDVAVDLPK.[G]			0.000569673	0.000378242	1	1	1	Q09666	Q09666 [3489-3500]	0	1210.63	1.9977e+07			2.3	High	0	0.0003227
	FALSE	High	[K].GPEVDVSGPK.[L]			0.000617044	0.000378242	1	1	2	Q09666	Q09666 [3331-3340]	0	984.5		9.05948e+06						2.39	High	0.0001951	0.0003556
	FALSE	High	[K].VKGDVDVSLPK.[LVM]			0.000866545	0.00045126	1	1	3	Q09666	Q09666 [2131-2141]; [2593-2603]; [2721-2731]; [3759-3769]; [4015-4025]; [4271-4281]; [4399-4409]; [4473-4483]	1	1156.66		2.60719e+08						2.62	High	0.007308	0.106
	FALSE	High	[K].ADIDVSGPK.[V]			0.00104267	0.00045126	1	1	18	Q09666	Q09666 [1281-1289]; [2665-2673]; [2793-2801]; [3049-3057]; [3177-3185]; [3831-3839]; [3959-3967]; [4087-4095]; [4215-4223]; [4679-4687]; [4807-4815]	0	901.463	2586523	3.76578e+08	2.5118e+06	1.63	High	0.000855	0.001302	2.28	High	0.0001951	0.001667	2.02	High	0.0006497	0.004065
	FALSE	High	[K].VSAPGVQGDVK.[G]			0.00094705	0.00045126	1	1	5	Q09666	Q09666 [520-530]	0	1056.57	67838389	1.9651e+08	201808	1.95	High	0.000855	0.001294	2.56	High	0.0001951	0.0003876	2.14	High	0.0006497	0.02434
	FALSE	High	[K].ADVDISGPK.[IV]			0.0013098	0.00045126	1	1	5	Q09666	Q09666 [776-784]; [904-912]; [2537-2545]	0	901.463		3.76578e+08	2.5118e+06					2.34	High	0.0001951	0.0005333	1.99	High	0.0006497	0.01691
	FALSE	High	[K].LQVTMPGIK.[V]			0.000886843	0.00045126	1	1	2	Q09666	Q09666 [244-252]	0	986.57		7.7113e+07						2.08	High	0.0001951	0.0003629
	FALSE	High	[K].LEGELKGPELDVK.[G]			0.00115145	0.00045126	1	1	1	Q09666	Q09666 [2337-2349]	1	1426.78								3.16	High	0.0001951	0.0004707
	FALSE	High	[K].GSEVGFHGAAPDISVK.[G]			0.00139625	0.00045126	1	1	2	Q09666	Q09666 [5529-5544]	0	1570.79		1.21183e+08						2.98	High	0.0001951	0.0005707
	FALSE	High	[K].ANVDISAPK.[V]			0.00154949	0.000552365	1	1	4	Q09666	Q09666 [1025-1033]	0	914.494		1.06029e+08	504088					2.6	High	0.0001951	0.0006339	2.1	High	0.0006497	0.02027
	FALSE	High	[K].GDLDASVPSMK.[V]			0.00156691	0.000552365	1	1	2	Q09666	Q09666 [5313-5323]	0	1119.54		51321058						2.9	High	0.0001951	0.00161
	FALSE	High	[K].ISMPDVNLNLK.[G]	1xDeamidated [N7]; 1xOxidation [M3]		0.00225203	0.000599984	1	1	1	Q09666	Q09666 [2184-2194]	0	1260.65		37808158						1.91	High	0.0001951	0.000944
	FALSE	High	[KN].ISMPDVDLNLK.[G]	1xOxidation [M3]		0.00225203	0.000599984	1	1	1	Q09666	Q09666 [1323-1333]; [2453-2463]	0	1260.65		37808158						1.91	High	0.0001951	0.0009439
	FALSE	High	[K].VEGDLKGPEVDLK.[G]			0.0023849	0.000599984	1	1	6	Q09666	Q09666 [2604-2616]; [2732-2744]; [2860-2872]; [3696-3708]; [4154-4166]; [4282-4294]	1	1398.75	5.62628e+06	34631226		0.92	High	0.009769	0.08733	2.37	High	0.0001951	0.00188
	FALSE	High	[K].GGVDVTLPR.[V]			0.00343651	0.000599984	1	1	2	Q09666	Q09666 [585-593]	0	913.51		25259145						2.12	High	0.0001951	0.001516
	FALSE	High	[K].GDVDVSLPK.[LVM]			0.00427624	0.000812511	1	1	2	Q09666	Q09666 [2133-2141]; [2595-2603]; [2723-2731]; [3761-3769]; [4017-4025]; [4145-4153]; [4273-4281]; [4401-4409]; [4475-4483]	0	929.494		1.19812e+08						2.59	High	0.001021	0.007244
	FALSE	High	[K].VPGIDATTK.[L]			0.0044731	0.000812511	1	1	1	Q09666	Q09666 [5347-5355]	0	901.499		21373841						2.01	High	0.0003149	0.002034
	FALSE	High	[K].GDVDISLPK.[VL]			0.0051718	0.00100075	1	1	2	Q09666	Q09666 [2979-2987]; [3559-3567]	0	943.509		2.10154e+07						1.78	High	0.001887	0.0187
	FALSE	High	[K].GPGVDVNLK.[G]			0.00619555	0.00100075	1	1	1	Q09666	Q09666 [5435-5443]	0	898.499		24076412						2.31	High	0.000362	0.002936
	FALSE	High	[K].GEGPEVDVK.[L]			0.00572406	0.00100075	1	1	1	Q09666	Q09666 [1397-1405]	0	929.457		3.73671e+07						2.11	High	0.000362	0.002676
	FALSE	High	[K].DIDISSPEFK.[I]			0.00979532	0.00124406	1	1	1	Q09666	Q09666 [172-181]	0	1150.56		148652176						2.11	High	0.0006217	0.004842
	FALSE	High	[K].MPEMNIK.[VA]			0.00886399	0.00124406	1	1	2	Q09666	Q09666 [808-814]; [936-942]; [2569-2575]; [2697-2703]; [2953-2959]; [3081-3087]; [3209-3215]; [3661-3667]; [3863-3869]; [3991-3997]; [4247-4253]; [4375-4381]; [4449-4455]	0	862.416		52785178						2.03	High	0.0005736	0.004317
	FALSE	High	[K].ADVDVSGPK.[MV]			0.0102138	0.0013349	1	1	1	Q09666	Q09666 [1409-1417]; [2270-2278]; [2921-2929]	0	887.447			838461									1.42	High	0.0006497	0.01705
	FALSE	High	[PR].EVDVNLPK.[A]			0.0112027	0.00163066	1	1	3	Q09666	Q09666 [768-775]; [896-903]; [1145-1152]; [1273-1280]; [1731-1738]; [2067-2074]; [2262-2269]; [2529-2536]; [2913-2920]; [3169-3176]; [3951-3958]; [4079-4086]	0	913.499	1.99121e+07	112969017		1.59	High	0.009424	0.08139	2.16	High	0.0009727	0.006644	0.84	Low	0.2474	0.7362
	FALSE	High	[K].MEGDLKAPEVDIK.[G]			0.0127155	0.00188912	1	1	1	Q09666	Q09666 [4026-4038]	1	1444.74		4.87733e+06						2.22	High	0.0009727	0.006345
	FALSE	High	[K].LDADMPEVAVEGPNGK.[W]	1xDeamidated [N14]		0.0138411	0.00197414	1	1	1	Q09666	Q09666 [2353-2368]	0	1642.76	8.54425e+06			1.54	High	0.001302	0.005256
	FALSE	High	[K].VPDVELK.[SG]			0.0196728	0.00301426	1	1	8	Q09666	Q09666 [849-855]; [1226-1232]	0	799.456	6.03482e+06	4.90555e+07		1.2	High	0.00486	0.03431	1.56	High	0.001369	0.01009	0.43	Low	0.05451	0.386
	FALSE	High	[K].VQTPEVDVK.[G]			0.0232111	0.00314138	1	1	2	Q09666	Q09666 [3364-3372]	0	1014.55	12466381	7.72285e+07		2.37	High	0.003215	0.02038	2.35	High	0.001369	0.01195
	FALSE	High	[K].VPDVDIK.[GE]			0.0316177	0.00373032	1	2	4	Q09666	Q09666 [1354-1360]; [1684-1690]; [2020-2026]; [3122-3128]	0	785.44		4.12724e+07						2.26	High	0.005182	0.06604	0.6	Medium	0.03806	0.3096
	FALSE	High	[QK].VPDVDIR.[G]			0.0478463	0.00503664	1	1	1	Q09666	Q09666 [1098-1104]; [2215-2221]	0	813.446		6.35528e+06						1.29	High	0.002492	0.02672
	FALSE	High	[K].VEGEIKAPDVDIK.[G]			0.061343	0.00665626	1	1	1	Q09666	Q09666 [1476-1488]	1	1412.76		8.80585e+06						2.14	High	0.003267	0.03568
	FALSE	High	[R].LDFEGPDAK.[L]			0.064876	0.00679341	1	1	2	Q09666	Q09666 [4890-4898]	0	991.473		40880915						1.59	High	0.003391	0.03769
	FALSE	High	[K].VEGDLKGPEIDIK.[G]			0.0661031	0.00711061	1	1	1	Q09666	Q09666 [4410-4422]	1	1412.76		30068998						2.09	High	0.003567	0.03856
High	P49327	Fatty acid synthase OS=Homo sapiens OX=9606 GN=FASN PE=1 SV=3	0	165.19	15.5715	35	182	35	2511	273.3	6.44	2.7188e+08	1.421e+09	2.53774e+06	1.265	117.87	18	56	259.69	35	101	39.96	12	25
	Checked	Confidence	Annotated Sequence	Modifications	Modifications in Master Proteins	Qvality PEP	Qvality q-value	# Protein Groups	# Proteins	# PSMs	Master Protein Accessions	Positions in Master Proteins	# Missed Cleavages	Theo. MH+ [Da]	Area: F1: Sample, Control Bound 1	Area: F2: Sample, HI Bound 3	Area: F3: Sample, Beads Hct116	XCorr A2 Sequest HT (Control Bound 1)	Confidence A2 Sequest HT (Control Bound 1)	Percolator q-Value A2 Sequest HT (Control Bound 1)	Percolator PEP A2 Sequest HT (Control Bound 1)	XCorr B2 Sequest HT (HI Bound 3)	Confidence B2 Sequest HT (HI Bound 3)	Percolator q-Value B2 Sequest HT (HI Bound 3)	Percolator PEP B2 Sequest HT (HI Bound 3)	XCorr C2 Sequest HT (Beads Hct116)	Confidence C2 Sequest HT (Beads Hct116)	Percolator q-Value C2 Sequest HT (Beads Hct116)	Percolator PEP C2 Sequest HT (Beads Hct116)
	FALSE	High	[R].GNAGQSNYGFANSAMER.[I]			6.81525e-07	0	1	1	10	P49327	P49327 [2027-2043]	0	1773.76	8.14267e+07	5.54523e+08	912367	4.02	High	0	3.672e-06	5.4	High	0	2.923e-08	2.55	High	0.0006497	0.001688
	FALSE	High	[R].GNAGQSNYGFANSAMER.[I]	1xOxidation [M15]		8.85303e-05	0	1	1	3	P49327	P49327 [2027-2043]	0	1789.76		6.0172e+07		0.75	Low	0.1547	0.9499	2.96	High	0	2.183e-05
	FALSE	High	[K].ADEASELACPTPK.[E]	1xCarbamidomethyl [C9]		5.36691e-05	0	1	1	9	P49327	P49327 [2194-2206]	0	1388.64	3.89694e+08	3.53528e+08	416771	3.34	High	0	2.357e-05	3.42	High	0	3.681e-05	3.28	High	0.0006497	0.0003527
	FALSE	High	[K].ACLDTAVENMPSLK.[M]	1xCarbamidomethyl [C2]; 1xOxidation [M10]		0.000153551	0	1	1	2	P49327	P49327 [1226-1239]	0	1564.73		7.06547e+07		1	Medium	0.01138	0.1025	3.61	High	0	4.012e-05
	FALSE	High	[K].EDGLAQQQTQLNLR.[S]	1xDeamidated [N/Q]		9.45021e-05	0	1	1	5	P49327	P49327 [2207-2220]	0	1614.81		1.7387e+07						3.36	High	0	2.091e-05
	FALSE	High	[K].EDGLAQQQTQLNLR.[S]			4.55145e-05	0	1	1	15	P49327	P49327 [2207-2220]	0	1613.82	205187080	415861859		3.81	High	0	0.0002443	4.51	High	0	7.833e-06	3.23	High	0.0006497	0.003
	FALSE	High	[K].VGDPQELNGITR.[A]			1.37779e-05	0	1	1	8	P49327	P49327 [299-310]	0	1298.67	1.17648e+08	9.01871e+08	1.08315e+06	3.36	High	0	8.945e-05	3.43	High	0	1.592e-06	1.72	High	0.0006497	0.0274
	FALSE	High	[K].VGDPQELNGITR.[A]	1xDeamidated [N8]		1.79606e-05	0	1	1	14	P49327	P49327 [299-310]	0	1299.65	2.8964e+08	491729354	6.2141e+06	2.87	High	0	0.0001748	3.32	High	0	2.262e-06	3.32	High	0	6.715e-05
	FALSE	High	[R].QQEQQVPILEK.[F]			0.000186608	0	1	1	5	P49327	P49327 [1106-1116]	0	1339.72	4.83388e+07	1.89435e+08		2.72	High	0.0007631	0.001199	3.01	High	0	5.239e-05
	FALSE	High	[K].SNMGHPEPASGLAALAK.[V]			8.09171e-05	0	1	1	1	P49327	P49327 [327-343]	0	1650.83		114654886						3.75	High	0	1.689e-05
	FALSE	High	[R].ALGLGVEQLPVVFEDVVLHQATILPK.[T]			3.15233e-05	0	1	1	1	P49327	P49327 [902-927]	0	2785.59		1.34437e+07						3.85	High	0	4.793e-06
	FALSE	High	[R].VTVAGGVHISGLHTESAPR.[R]			0.000131269	0	1	1	1	P49327	P49327 [1086-1104]	0	1888		153100142						2.87	High	0	3.243e-05
	FALSE	High	[K].SNMGHPEPASGLAALAK.[V]	1xOxidation [M3]		0.000338818	0.000225896	1	1	5	P49327	P49327 [327-343]	0	1666.82	3.73927e+07	1.38077e+08		1.67	High	0.0009284	0.003102	4.3	High	0	0.000199
	FALSE	High	[R].LQVVDQPLPVR.[G]			0.000420073	0.000225896	1	1	11	P49327	P49327 [374-384]	0	1263.74	4.44869e+07	2156798340	489990	3.14	High	0.0007631	0.001214	3.22	High	0	0.0001575	2.09	High	0.0006497	0.009143
	FALSE	High	[K].TGGAYGEDLGADYNLSQVCDGK.[V]	1xCarbamidomethyl [C19]		0.00034277	0.000225896	1	1	2	P49327	P49327 [2450-2471]	0	2289.99	6.87715e+06	2.19436e+07		4.37	High	0.0004383	0.0008714	3.74	High	0	0.000121
	FALSE	High	[R].LGMLSPEGTCK.[A]	1xCarbamidomethyl [C10]		0.000357696	0.000225896	1	1	7	P49327	P49327 [203-213]	0	1192.57	7.82179e+07	6.79604e+08		2.95	High	0	0.0004888	3.31	High	0	0.0001536	1.44	High	0.001233	0.06425
	FALSE	High	[K].TGTVSLEVR.[L]			0.0003007	0.000225896	1	1	6	P49327	P49327 [928-936]	0	961.531	9386249	1.31217e+08		2.42	High	0.000855	0.001599	2.79	High	0.0001951	0.0004255
	FALSE	High	[R].CPPGVVPACHNSK.[D]	2xCarbamidomethyl [C1; C9]		0.000451312	0.000225896	1	1	1	P49327	P49327 [634-646]	0	1422.66		109858919						2.87	High	0	0.0001724
	FALSE	High	[R].AALQEELQLCK.[G]	1xCarbamidomethyl [C10]		0.000711199	0.000378242	1	1	3	P49327	P49327 [1132-1142]	0	1302.67	1.18783e+08	7.84305e+08		3.28	High	0.0004383	0.0008166	0.73	High	0.007122	0.09797
	FALSE	High	[R].VFTTVGSAEK.[R]			0.00056026	0.000378242	1	1	2	P49327	P49327 [1695-1704]	0	1038.55		88721459						2.47	High	0.0001049	0.0002583
	FALSE	High	[K].AQVADVVVSR.[W]			0.000777008	0.000378242	1	1	7	P49327	P49327 [1073-1082]	0	1043.58	2.58284e+08	2035959071		2.83	High	0.0007631	0.001189	2.53	High	0.0001951	0.00048	2.44	High	0.0006497	0.009789
	FALSE	High	[R].DPSQQELPR.[L]			0.00110621	0.00045126	1	1	8	P49327	P49327 [1172-1180]	0	1069.53	7410293	1226081204	487492	2.35	High	0.0009284	0.003874	2.95	High	0.0001951	0.0004512	2.8	High	0.0006497	0.01766
	FALSE	High	[K].LSPDAIPGK.[W]			0.00118702	0.00045126	1	1	9	P49327	P49327 [1583-1591]	0	897.504	216597914	2.56836e+08	241541	2.17	High	0.000855	0.002136	2.44	High	0.0001951	0.001122	2.08	High	0.0006497	0.009666
	FALSE	High	[R].QVQPEGPYR.[V]			0.00116905	0.00045126	1	1	3	P49327	P49327 [2295-2303]	0	1073.54	4.16989e+07	8.82811e+07		2.59	High	0.000855	0.002229	2.97	High	0.0001951	0.0004779
	FALSE	High	[R].RQQEQQVPILEK.[F]			0.00164864	0.000552365	1	1	3	P49327	P49327 [1105-1116]	1	1495.82		1.27355e+08						3.33	High	0.001369	0.01116
	FALSE	High	[R].SEGVVAVLLTK.[K]			0.00150706	0.000552365	1	1	1	P49327	P49327 [225-235]	0	1115.67		6.08831e+06						2.19	High	0.0001951	0.0006177
	FALSE	High	[R].LGMLSPEGTCK.[A]	1xCarbamidomethyl [C10]; 1xOxidation [M3]		0.00334059	0.000599984	1	1	5	P49327	P49327 [203-213]	0	1208.56	1.91841e+07			1.9	High	0.000855	0.001751
	FALSE	High	[K].GLVQALQTK.[V]			0.00353589	0.000599984	1	1	2	P49327	P49327 [1143-1151]	0	957.573		2.24196e+08						2.37	High	0.0001951	0.001556	0.97	Low	0.7632	1
	FALSE	High	[R].QEPLLIGSTK.[S]			0.00501456	0.000812511	1	1	4	P49327	P49327 [317-326]	0	1085.62	3.38898e+07	585983021	4.20065e+06	2.52	High	0.000855	0.002344	2.71	High	0.00131	0.008616	2.3	High	0.0006497	0.01892
	FALSE	High	[R].VMGLVPAK.[G]			0.00525258	0.00100075	1	1	3	P49327	P49327 [1613-1620]	0	814.486	1.16198e+07	1.75759e+08		1.18	High	0.002179	0.00955	2.05	High	0.000362	0.002445
	FALSE	High	[R].GNAGQSNYGFANSAMER.[I]	1xDeamidated [Q/N]		0.00533484	0.00100075	1	1	5	P49327	P49327 [2027-2043]	0	1774.74				2.82	High	0.0009284	0.002457	2.35	High	0.000362	0.002729
	FALSE	High	[R].AFEVSENGNLVVSGK.[V]			0.00764254	0.00124406	1	1	1	P49327	P49327 [943-957]	0	1549.79			871608									1.54	High	0.0006497	0.01375
	FALSE	High	[R].VMGLVPAK.[G]	1xOxidation [M2]		0.0140785	0.0020589	1	1	2	P49327	P49327 [1613-1620]	0	830.48	6.25852e+06	2.43168e+07		1.68	High	0.002179	0.01366	1.8	High	0.001021	0.00706
	FALSE	High	[R].AAEQYTPK.[A]			0.0152006	0.00224202	1	1	4	P49327	P49327 [2429-2436]	0	907.452	154936489	5.29148e+08		2.08	High	0.002948	0.01687	2.08	High	0.001601	0.01285
	FALSE	High	[R].TPEAVQK.[L]			0.0169903	0.00286453	1	1	4	P49327	P49327 [430-436]	0	772.42		5.57733e+08	65694	2.38	Medium	0.01731	0.152	2.69	High	0.003303	0.03576	1.56	High	0.0006497	0.02474
	FALSE	High	[K].AFDTAGNGYCR.[S]	1xCarbamidomethyl [C10]; 1xDeamidated [N7]		0.0193352	0.00301426	1	1	1	P49327	P49327 [214-224]	0	1232.5		8.36055e+06						2.17	High	0.001369	0.009896
	FALSE	High	[R].AFEVSENGNLVVSGK.[V]	1xDeamidated [N7]		0.0220258	0.00305613	1	1	1	P49327	P49327 [943-957]	0	1550.77								2.52	High	0.001369	0.01134
	FALSE	High	[K].LYTLQDK.[A]			0.0260179	0.00337576	1	1	2	P49327	P49327 [1066-1072]	0	880.477		7.17307e+07						1.58	High	0.004343	0.05083
	FALSE	High	[R].LLSAACR.[L]	1xCarbamidomethyl [C6]		0.0262482	0.00337576	1	1	1	P49327	P49327 [1181-1187]	0	790.424		27569300						1.54	High	0.001601	0.01374
	FALSE	High	[K].HGLYLPTR.[V]			0.0313373	0.00373032	1	1	1	P49327	P49327 [1044-1051]	0	956.531		29710732						2.28	High	0.001808	0.0166
	FALSE	High	[R].DIMLATGK.[L]			0.0336558	0.00377993	1	1	1	P49327	P49327 [1575-1582]	0	848.455		63594323						1.67	High	0.001887	0.01799
	FALSE	High	[K].LMSAISK.[T]	1xOxidation [M2]		0.0465572	0.00503664	1	1	1	P49327	P49327 [1872-1878]	0	765.418		3.76391e+07		1.07	Medium	0.04663	0.464	2.1	High	0.002492	0.02596
	FALSE	High	[K].VTQQGLK.[M]			0.060775	0.00650158	1	1	1	P49327	P49327 [1152-1158]	0	773.452		7.20072e+08		1.89	Medium	0.02016	0.1754	1.8	High	0.003267	0.03525	1.81	Medium	0.01861	0.1883
	FALSE	High	[K].LMSAISK.[T]			0.0699415	0.00731569	1	1	1	P49327	P49327 [1872-1878]	0	749.423		5.14434e+07						1.76	High	0.003723	0.04123
High	P11021	Endoplasmic reticulum chaperone BiP OS=Homo sapiens OX=9606 GN=HSPA5 PE=1 SV=2	0	148.756	38.3792	24	176	23	654	72.3	5.16	1.06238e+09	1.79969e+09	9.1369e+06	8.454	150.19	12	59	290.65	22	105	23.03	4	12
	Checked	Confidence	Annotated Sequence	Modifications	Modifications in Master Proteins	Qvality PEP	Qvality q-value	# Protein Groups	# Proteins	# PSMs	Master Protein Accessions	Positions in Master Proteins	# Missed Cleavages	Theo. MH+ [Da]	Area: F1: Sample, Control Bound 1	Area: F2: Sample, HI Bound 3	Area: F3: Sample, Beads Hct116	XCorr A2 Sequest HT (Control Bound 1)	Confidence A2 Sequest HT (Control Bound 1)	Percolator q-Value A2 Sequest HT (Control Bound 1)	Percolator PEP A2 Sequest HT (Control Bound 1)	XCorr B2 Sequest HT (HI Bound 3)	Confidence B2 Sequest HT (HI Bound 3)	Percolator q-Value B2 Sequest HT (HI Bound 3)	Percolator PEP B2 Sequest HT (HI Bound 3)	XCorr C2 Sequest HT (Beads Hct116)	Confidence C2 Sequest HT (Beads Hct116)	Percolator q-Value C2 Sequest HT (Beads Hct116)	Percolator PEP C2 Sequest HT (Beads Hct116)
	FALSE	High	[RK].VEILANDQGNR.[TI]			0.000194119	0	4	7	34	P54652; P11142; P11021; P0DMV9	P54652 [27-37]; P11142 [26-36]; P11021 [50-60]; P0DMV9 [26-36]	0	1228.63	2205358180	9.30642e+08	1641061	2.95	High	0	0.0001403	3.06	High	0	5.55e-05	2.3	High	0.0006497	0.006205
	FALSE	High	[K].TKPYIQVDIGGGQTK.[T]			1.89538e-05	0	1	1	5	P11021	P11021 [124-138]	0	1604.86		6.9108e+08						3.51	High	0.0001951	0.0004363
	FALSE	High	[K].LYGSAGPPPTGEEDTAEKDEL.[-]			2.61235e-06	0	1	1	28	P11021	P11021 [634-654]	1	2175.99	2.23523e+08	2128413921		6.2	High	0	1.994e-05	5.91	High	0	6.135e-07	0.69	Low	0.582	1
	FALSE	High	[R].TWNDPSVQQDIK.[F]			0.000201116	0	1	1	5	P11021	P11021 [102-113]	0	1430.69	217612453	1162891167		3.17	High	0	0.0001217	3.2	High	0	5.812e-05
	FALSE	High	[K].NQLTSNPENTVFDAK.[R]	1xDeamidated [Q/N]		4.27918e-06	0	1	1	17	P11021	P11021 [82-96]	0	1678.79	2.62152e+07	2.72203e+08		1.51	High	0.0009284	0.002947	3.81	High	0	3.368e-07
	FALSE	High	[K].NQLTSNPENTVFDAK.[R]			4.35076e-06	0	1	1	19	P11021	P11021 [82-96]	0	1677.81	3.37626e+09	1830752300	7.28889e+06	4.09	High	0	7.314e-05	4.26	High	0	1.309e-06	4.12	High	0	6.152e-05
	FALSE	High	[K].NQLTSNPENTVFDAKR.[L]			0.000147518	0	1	1	4	P11021	P11021 [82-97]	1	1833.91	2.37542e+07	2.23598e+08		2.02	High	0.002343	0.0145	3.75	High	0.0001951	0.0007019
	FALSE	High	[K].KSQIFSTASDNQPTVTIK.[V]			1.69871e-07	0	1	1	7	P11021	P11021 [447-464]	1	1965.03		971359912						6.14	High	0	4.598e-09
	FALSE	High	[K].SQIFSTASDNQPTVTIK.[V]			4.22586e-05	0	1	1	3	P11021	P11021 [448-464]	0	1836.93			1.09849e+07									3.2	High	0	1.801e-05
	FALSE	High	[K].TFAPEEISAMVLTK.[M]			5.21442e-05	0	1	1	1	P11021	P11021 [139-152]	0	1536.8		8.5071e+06						2.61	High	0	9.402e-06
	FALSE	High	[R].ITPSYVAFTPEGER.[L]			5.73224e-05	0	1	1	1	P11021	P11021 [61-74]	0	1566.78		9.78034e+06						2.93	High	0	1.064e-05
	FALSE	High	[K].LSSEDKETMEK.[A]			0.000338818	0.000225896	1	1	4	P11021	P11021 [586-596]	1	1296.6	4.05675e+06	3.91421e+08		1.71	High	0.002179	0.009567	3.42	High	0.0001951	0.0004628
	FALSE	High	[R].IINEPTAAAIAYGLDKR.[E]			0.000481354	0.000225896	1	1	1	P11021	P11021 [198-214]	1	1816		1.23682e+07						3.31	High	0	0.000187
	FALSE	High	[K].DAGTIAGLNVMR.[I]	1xOxidation [M11]		0.0002639	0.000225896	1	1	8	P11021	P11021 [186-197]	0	1233.63	2.57584e+08	6.35715e+08		2.92	High	0.0007631	0.00109	2.98	High	0.0001049	0.0002013
	FALSE	High	[RK].VEILANDQGNR.[TI]	1xDeamidated [N/Q]		0.000333625	0.000225896	4	7	28	P54652; P11142; P11021; P0DMV9	P54652 [27-37]; P11142 [26-36]; P11021 [50-60]; P0DMV9 [26-36]	0	1229.61	1.11791e+08	3.38341e+08	227019	2.73	High	0	0.0002354	2.61	High	0	0.0001318	1.92	High	0.0006497	0.003441
	FALSE	High	[R].IEIESFYEGEDFSETLTR.[A]			0.000619665	0.000378242	1	1	1	P11021	P11021 [307-324]	0	2164.99		4.92543e+06						1.57	High	0.0001049	0.0002504	0.23	Low	0.9004	1
	FALSE	High	[R].VTAEDKGTGNK.[N]			0.000683865	0.000378242	1	1	1	P11021	P11021 [511-521]	1	1119.56		1.03366e+07						2.24	High	0.0001049	0.000278
	FALSE	High	[K].ITITNDQNR.[L]			0.000589071	0.000378242	1	1	7	P11021	P11021 [524-532]	0	1074.55	1.08328e+09	4.87459e+08		2.4	High	0.000855	0.001422	2.39	High	0.0001049	0.0002361	0.53	Low	0.1778	0.6589
	FALSE	High	[K].ITITNDQNR.[L]	1xDeamidated [N/Q]		0.000998141	0.00045126	1	1	6	P11021	P11021 [524-532]	0	1075.54	8.08062e+07	2.78454e+08		1.92	High	0.002179	0.007268	2.59	High	0.001369	0.0113
	FALSE	High	[K].NQLTSNPENTVFDAK.[R]	2xDeamidated [N/Q]		0.000942576	0.00045126	1	1	3	P11021	P11021 [82-96]	0	1679.78	7.14679e+06			3.48	High	0.0004383	0.0005984	1.7	High	0.001567	0.01221
	FALSE	High	[K].LSSEDKETMEK.[A]	1xOxidation [M9]		0.00198987	0.000552365	1	1	1	P11021	P11021 [586-596]	1	1312.59		19787692						1.74	High	0.0001951	0.0008284
	FALSE	High	[K].ETAEAYLGK.[K]			0.00324799	0.000599984	1	1	4	P11021	P11021 [155-163]	0	981.489	1.27661e+07	2.03205e+08		1.39	High	0.004088	0.02652	2.43	High	0.001267	0.00789
	FALSE	High	[R].ALSSQHQAR.[I]			0.00252819	0.000599984	1	1	1	P11021	P11021 [298-306]	0	997.517		8.94849e+06						2.04	High	0.0001951	0.00107
	FALSE	High	[R].LTPEEIER.[MA]			0.00394182	0.000599984	1	2	18	P11021	P11021 [533-540]	0	986.515	3.01328e+08	2.90504e+09		2.34	High	0.001302	0.00505	2.34	High	0.000362	0.002345	0.71	High	0.002903	0.08182
	FALSE	High	[K].VLEDSDLK.[K]			0.0121889	0.00181204	1	1	2	P11021	P11021 [345-352]	0	918.478	1.48073e+08			2.22	High	0.001138	0.004843
	FALSE	High	[K].VLEDSDLKK.[S]			0.0132658	0.00197414	1	1	1	P11021	P11021 [345-353]	1	1046.57		3.26453e+07						2.2	High	0.0009727	0.006643
	FALSE	High	[R].NTVVPTK.[K]			0.0448958	0.00464081	1	1	3	P11021	P11021 [440-446]	0	758.441	2.93444e+08	2.75566e+08		1.98	High	0.006458	0.04998	2.15	High	0.004938	0.06157	1.9	Medium	0.024	0.22
	FALSE	High	[K].NKITITNDQNR.[L]			0.0533989	0.00609007	1	1	1	P11021	P11021 [522-532]	1	1316.69		2.47966e+07						2.34	High	0.002983	0.03032
	FALSE	High	[R].STMKPVQK.[V]			0.0791402	0.00821992	1	1	1	P11021	P11021 [337-344]	0	918.508		211010044		1.52	Medium	0.03915	0.3728	1.96	High	0.004102	0.04693
	FALSE	High	[R].STMKPVQK.[V]	1xOxidation [M3]		0.0838348	0.00856641	1	1	1	P11021	P11021 [337-344]	0	934.503		4.8354e+07						1.94	High	0.004261	0.04996
High	P11142	Heat shock cognate 71 kDa protein OS=Homo sapiens OX=9606 GN=HSPA8 PE=1 SV=1	0	114.242	33.2817	20	158	12	646	70.9	5.52	4.05374e+08	2.53163e+09	1.62307e+07	6.897	140.29	11	64	204.47	20	80	32.5	6	14
	Checked	Confidence	Annotated Sequence	Modifications	Modifications in Master Proteins	Qvality PEP	Qvality q-value	# Protein Groups	# Proteins	# PSMs	Master Protein Accessions	Positions in Master Proteins	# Missed Cleavages	Theo. MH+ [Da]	Area: F1: Sample, Control Bound 1	Area: F2: Sample, HI Bound 3	Area: F3: Sample, Beads Hct116	XCorr A2 Sequest HT (Control Bound 1)	Confidence A2 Sequest HT (Control Bound 1)	Percolator q-Value A2 Sequest HT (Control Bound 1)	Percolator PEP A2 Sequest HT (Control Bound 1)	XCorr B2 Sequest HT (HI Bound 3)	Confidence B2 Sequest HT (HI Bound 3)	Percolator q-Value B2 Sequest HT (HI Bound 3)	Percolator PEP B2 Sequest HT (HI Bound 3)	XCorr C2 Sequest HT (Beads Hct116)	Confidence C2 Sequest HT (Beads Hct116)	Percolator q-Value C2 Sequest HT (Beads Hct116)	Percolator PEP C2 Sequest HT (Beads Hct116)
	FALSE	High	[R].FDDAVVQSDMK.[H]			0.000116744	0	1	1	4	P11142	P11142 [78-88]	0	1254.57	166425542	6.93379e+08		3.56	High	0	0.0005155	3.38	High	0	4.919e-05	2.69	High	0	8.13e-05
	FALSE	High	[K].STAGDTHLGGEDFDNR.[M]			0.000182954	0	2	2	7	P54652; P11142	P54652 [224-239]; P11142 [221-236]	0	1691.73	2.68333e+08	2.3224e+08		3.33	High	0	0.0002174	3.95	High	0	7.104e-05
	FALSE	High	[RK].VEILANDQGNR.[TI]			0.000194119	0	4	7	34	P54652; P11142; P11021; P0DMV9	P54652 [27-37]; P11142 [26-36]; P11021 [50-60]; P0DMV9 [26-36]	0	1228.63	2205358180	9.30642e+08	1641061	2.95	High	0	0.0001403	3.06	High	0	5.55e-05	2.3	High	0.0006497	0.006205
	FALSE	High	[R].TTPSYVAFTDTER.[L]			6.6738e-05	0	3	6	13	P54652; P11142; P0DMV9	P54652 [38-50]; P11142 [37-49]; P0DMV9 [37-49]	0	1487.7	326849209	3.34755e+09		2.96	High	0.0004383	0.0009036	3.17	High	0	2.771e-05
	FALSE	High	[K].LYQSAGGMPGGMPGGFPGGGAPPSGGASSGPTIEEVD.[-]			0.000170342	0	1	1	3	P11142	P11142 [610-646]	0	3346.5	7.21448e+08	1.14728e+09		4.13	High	0.002948	0.01808	4.41	High	0	4.642e-05
	FALSE	High	[K].NQVAMNPTNTVFDAK.[R]			3.4206e-06	0	1	1	11	P11142	P11142 [57-71]	0	1649.8	8.40066e+08	6.30488e+09	3.13307e+07	4.33	High	0	1.283e-05	4.25	High	0	5.006e-07	3.68	High	0	6.617e-05
	FALSE	High	[K].NQVAMNPTNTVFDAK.[R]	1xDeamidated [N/Q]		0.000116744	0	1	1	3	P11142	P11142 [57-71]	0	1650.78	3.48486e+07	24568005		2.65	High	0.0009284	0.003442	2.96	High	0	2.77e-05
	FALSE	High	[K].NQVAMNPTNTVFDAK.[R]	1xOxidation [M5]		5.09338e-06	0	1	1	32	P11142	P11142 [57-71]	0	1665.79	5.73236e+08	1342209540	2.12575e+06	4.05	High	0	0.0001192	4.19	High	0	9.028e-05	4.05	High	0	2.348e-05
	FALSE	High	[K].NQVAMNPTNTVFDAK.[R]	1xDeamidated [N/Q]; 1xOxidation [M5]		3.23144e-05	0	1	1	8	P11142	P11142 [57-71]	0	1666.77	3.93601e+07	1.85621e+07		2.66	High	0.0004383	0.0007275	3.35	High	0	4.948e-06	0.46	Low	0.5016	0.9709
	FALSE	High	[K].LYQSAGGMPGGMPGGFPGGGAPPSGGASSGPTIEEVD.[-]	2xOxidation [M8; M12]		0.000350825	0.000225896	1	1	1	P11142	P11142 [610-646]	0	3378.49		335519476		2.08	Medium	0.04144	0.3934	4.03	High	0	0.0001248
	FALSE	High	[K].MKEIAEAYLGK.[T]			0.000292726	0.000225896	1	1	1	P11142	P11142 [127-137]	1	1252.66		3.49358e+06						2.8	High	0	9.787e-05
	FALSE	High	[RK].VEILANDQGNR.[TI]	1xDeamidated [N/Q]		0.000333625	0.000225896	4	7	28	P54652; P11142; P11021; P0DMV9	P54652 [27-37]; P11142 [26-36]; P11021 [50-60]; P0DMV9 [26-36]	0	1229.61	1.11791e+08	3.38341e+08	227019	2.73	High	0	0.0002354	2.61	High	0	0.0001318	1.92	High	0.0006497	0.003441
	FALSE	High	[K].LYQSAGGMPGGMPGGFPGGGAPPSGGASSGPTIEEVD.[-]	1xOxidation [M]		0.000638395	0.000378242	1	1	2	P11142	P11142 [610-646]	0	3362.49		9.51919e+08		4.61	Medium	0.01446	0.133	4.93	High	0.0001049	0.0002585	2.36	Medium	0.02064	0.1981
	FALSE	High	[K].NSLESYAFNMK.[A]	1xOxidation [M10]		0.000723783	0.000378242	1	1	2	P11142	P11142 [540-550]	0	1319.59		7.8549e+07						2.88	High	0.0001049	0.0002953
	FALSE	High	[K].EIAEAYLGK.[T]			0.00205146	0.000552365	1	1	2	P11142	P11142 [129-137]	0	993.525		1.27916e+08						2.07	High	0.0003149	0.002002
	FALSE	High	[R].FDDAVVQSDMK.[H]	1xOxidation [M10]		0.00283059	0.000599984	1	1	2	P11142	P11142 [78-88]	0	1270.56	17003616			2.65	High	0.000855	0.001549
	FALSE	High	[K].SQIHDIVLVGGSTR.[I]			0.0051718	0.00100075	1	1	1	P11142	P11142 [329-342]	0	1481.81								1.89	High	0.000362	0.002387
	FALSE	High	[K].DAGTIAGLNVLR.[I]			0.00634557	0.00100075	1	1	1	P11142	P11142 [160-171]	0	1199.67								1.81	High	0.000362	0.003005
	FALSE	High	[K].VCNPIITK.[L]	1xCarbamidomethyl [C2]		0.00660489	0.00109234	1	1	7	P11142	P11142 [602-609]	0	944.523	243223547	1230094882	1.13078e+06	2.24	High	0.001505	0.006022	2.14	High	0.0004156	0.003145	1.49	High	0.001784	0.07549
	FALSE	High	[K].VQVEYKGETK.[TS]			0.00698837	0.00109234	2	2	1	P54652; P11142	P54652 [104-113]; P11142 [103-112]	1	1180.62		6.78745e+07						2.93	High	0.0004156	0.003338
	FALSE	High	[K].ITITNDK.[G]			0.0195032	0.00301426	3	5	8	P54652; P11142; P0DMV9	P54652 [504-510]; P11142 [501-507]; P0DMV9 [501-507]	0	804.446	1.09985e+09	3.4375e+09	771188	1.94	High	0.008119	0.07107	1.81	High	0.002362	0.02516	1.88	High	0.007291	0.118
	FALSE	High	[R].GTLDPVEK.[A]			0.0276762	0.00351995	1	1	5	P11142	P11142 [312-319]	0	858.457	5.57097e+07	3282513968		1.82	High	0.005	0.03688	2.07	High	0.001686	0.01456	2.16	Medium	0.02023	0.1962
	FALSE	High	[R].MVQEAEK.[Y]	1xOxidation [M1]		0.0378164	0.00383456	2	2	1	P11142; P0DMV9	P11142 [518-524]; P0DMV9 [518-524]	0	850.397		3.16296e+08		1.27	Low	0.07826	0.696	1.78	High	0.001967	0.02045	1	Low	0.1146	0.5373
	FALSE	High	[K].ITITNDK.[G]	1xDeamidated [N5]		0.053892	0.00614774	3	5	2	P54652; P11142; P0DMV9	P54652 [504-510]; P11142 [501-507]; P0DMV9 [501-507]	0	805.43	1.76173e+07	57098177		1.82	High	0.003215	0.01938	1.93	High	0.003109	0.03171
	FALSE	High	[R].NTTIPTK.[QK]			0.067356	0.00717829	3	3	6	P54652; P11142; P38646	P54652 [420-426]; P11142 [417-423]; P38646 [461-467]	0	774.436	1665413902	4.12435e+09	1.39774e+06	1.99	High	0.005875	0.04031	1.95	High	0.006138	0.08053	1.79	High	0.006348	0.114
	FALSE	High	[R].MVNHFIAEFK.[R]			0.076903	0.008069	1	1	1	P11142	P11142 [237-246]	0	1235.62		1.32377e+07						1.07	High	0.004014	0.04559
	FALSE	High	[K].ATVEDEK.[L]			0.090577	0.00907999	1	1	2	P11142	P11142 [551-557]	0	791.378	3.30269e+06	5.80716e+07		1.61	High	0.006714	0.05521	2.04	High	0.004544	0.05455
	FALSE	High	[K].VQVEYK.[G]			0.100822	0.00962045	2	2	1	P54652; P11142	P54652 [104-109]; P11142 [103-108]	0	765.414		4.8267e+07		1.92	Medium	0.02857	0.2555	1.37	High	0.004938	0.06179
High	P52272	Heterogeneous nuclear ribonucleoprotein M OS=Homo sapiens OX=9606 GN=HNRNPM PE=1 SV=3	0	138.217	31.5068	22	158	22	730	77.5	8.7	6.77139e+07	1.67957e+09	2.35992e+06	4.337	69.12	13	49	236.13	22	90	26.27	7	19
	Checked	Confidence	Annotated Sequence	Modifications	Modifications in Master Proteins	Qvality PEP	Qvality q-value	# Protein Groups	# Proteins	# PSMs	Master Protein Accessions	Positions in Master Proteins	# Missed Cleavages	Theo. MH+ [Da]	Area: F1: Sample, Control Bound 1	Area: F2: Sample, HI Bound 3	Area: F3: Sample, Beads Hct116	XCorr A2 Sequest HT (Control Bound 1)	Confidence A2 Sequest HT (Control Bound 1)	Percolator q-Value A2 Sequest HT (Control Bound 1)	Percolator PEP A2 Sequest HT (Control Bound 1)	XCorr B2 Sequest HT (HI Bound 3)	Confidence B2 Sequest HT (HI Bound 3)	Percolator q-Value B2 Sequest HT (HI Bound 3)	Percolator PEP B2 Sequest HT (HI Bound 3)	XCorr C2 Sequest HT (Beads Hct116)	Confidence C2 Sequest HT (Beads Hct116)	Percolator q-Value C2 Sequest HT (Beads Hct116)	Percolator PEP C2 Sequest HT (Beads Hct116)
	FALSE	High	[K].MEEESGAPGVPSGNGAPGPK.[G]	1xDeamidated [N14]; 1xOxidation [M1]		1.89212e-07	0	1	1	14	P52272	P52272 [18-37]	0	1884.83	6.43198e+06	9.30139e+07	385759	1.73	High	0.003215	0.02018	5.02	High	0	4.453e-08	1.91	High	0.0006497	0.0169
	FALSE	High	[K].MEEESGAPGVPSGNGAPGPK.[G]	1xDeamidated [N14]		1.15032e-07	0	1	1	25	P52272	P52272 [18-37]	0	1868.83	7.71262e+07	7.64757e+08	2.1531e+06	4.06	High	0	7.721e-06	4.57	High	0	9.607e-06	3.45	High	0.0006497	0.0005278
	FALSE	High	[K].MEEESGAPGVPSGNGAPGPK.[G]			8.73258e-06	0	1	1	8	P52272	P52272 [18-37]	0	1867.85	5.28079e+07	230811239	830379	3.62	High	0	8.555e-05	3.64	High	0	0.0001248	0.98	High	0.008733	0.1302
	FALSE	High	[K].QGGGGGGGSVPGIER.[M]			2.16382e-05	0	1	1	7	P52272	P52272 [389-403]	0	1284.63	3.54871e+07	1462206212	1.07991e+06	3.22	High	0	4.732e-05	3.79	High	0	1.5e-05	3.09	High	0	1.298e-05
	FALSE	High	[R].MGLAMGGGGGASFDR.[A]	1xOxidation [M]		6.29304e-06	0	1	1	6	P52272	P52272 [607-621]	0	1399.61	9.34416e+06	244258960		1.59	High	0.0009284	0.002596	4.17	High	0	1.052e-06	0.95	Medium	0.03738	0.3072
	FALSE	High	[R].MGPAMGPALGAGIER.[M]	1xOxidation [M]		1.66705e-05	0	1	1	15	P52272	P52272 [592-606]	0	1443.71	6.90465e+07	506016723	3.90208e+06	3.01	High	0	0.0002498	3.86	High	0	2.053e-06	1.45	High	0.0006497	0.04668
	FALSE	High	[R].MGPAMGPALGAGIER.[M]	2xOxidation [M1; M5]		3.19164e-05	0	1	1	6	P52272	P52272 [592-606]	0	1459.7	6.43358e+07	205494215	535838	3.15	High	0	6.648e-05	3.41	High	0	4.891e-06	1.79	High	0.0006497	0.01537
	FALSE	High	[R].MGLAMGGGGGASFDR.[A]	2xOxidation [M1; M5]		0.000497246	0.000225896	1	1	3	P52272	P52272 [607-621]	0	1415.6	1.56063e+07	3.28577e+07		1.92	High	0.0004383	0.000866	2.75	High	0	0.0001943
	FALSE	High	[R].MVPAGMGAGLER.[M]	1xOxidation [M]		0.00037044	0.000225896	1	1	8	P52272	P52272 [532-543]	0	1204.58	4.02039e+07	1.0525e+08		1.89	High	0.0009284	0.002758	2.28	High	0.0001049	0.0002206	0.27	Low	0.8401	1
	FALSE	High	[R].MVPAGMGAGLER.[M]			0.000440611	0.000225896	1	1	5	P52272	P52272 [532-543]	0	1188.59	1.1777e+07	155454190		0.74	High	0.004499	0.02946	2.81	High	0	0.0001681	2.08	High	0.0006497	0.02412
	FALSE	High	[R].MGLAMGGGGGASFDR.[A]			0.000544226	0.000378242	1	1	1	P52272	P52272 [607-621]	0	1383.61		8.25238e+07						2.41	High	0.0001049	0.0002156
	FALSE	High	[R].INEILSNALK.[R]			0.00103759	0.00045126	1	1	1	P52272	P52272 [372-381]	0	1114.65		2987053556						3.41	High	0.0001951	0.0004231
	FALSE	High	[K].FESPEVAER.[A]			0.00137393	0.00045126	1	1	4	P52272	P52272 [699-707]	0	1063.51		1.2188e+09						2.27	High	0.0001951	0.001203
	FALSE	High	[R].FGSGMNMGR.[I]			0.00135932	0.00045126	1	1	2	P52272	P52272 [363-371]	0	956.408		2.8277e+07						2.32	High	0.0001951	0.0005547
	FALSE	High	[R].FGSGMNMGR.[I]	2xOxidation [M5; M7]		0.0015846	0.000552365	1	1	1	P52272	P52272 [363-371]	0	988.398		16215170		0.92	Low	0.1811	0.9929	2.09	High	0.0001951	0.0006487
	FALSE	High	[R].FGSGMNMGR.[I]	1xOxidation [M5]		0.00183	0.000552365	1	1	2	P52272	P52272 [363-371]	0	972.403		101728440						2.08	High	0.0001951	0.001149
	FALSE	High	[R].MGANNLER.[M]			0.00154949	0.000552365	1	1	4	P52272	P52272 [558-565]	0	904.431	4.90718e+07	1.97225e+08		2.53	High	0.001302	0.005894	2.84	High	0.0001951	0.0006353
	FALSE	High	[K].MEEESGAPGVPSGNGAPGPK.[G]	1xOxidation [M1]		0.00165807	0.000552365	1	1	2	P52272	P52272 [18-37]	0	1883.84		34751291		0.73	Low	0.05408	0.5216	2.46	High	0.0007252	0.005297	0.55	Low	0.3464	0.8499
	FALSE	High	[R].FEPYANPTK.[R]			0.00482586	0.000812511	1	1	1	P52272	P52272 [61-69]	0	1066.52		1.18045e+07						1.9	High	0.0003149	0.002225
	FALSE	High	[K].GEGERPAQNEK.[R]			0.00471666	0.000812511	1	1	1	P52272	P52272 [38-48]	0	1214.58								3.43	High	0.0003149	0.002169
	FALSE	High	[R].MGPGIDR.[L]	1xOxidation [M1]		0.00521201	0.00100075	1	1	4	P52272	P52272 [404-410]	0	761.361	2.06432e+07	1.71673e+08		1.99	High	0.006854	0.05585	1.89	High	0.000362	0.002425	1.41	Medium	0.01982	0.1933
	FALSE	High	[R].MGANSLER.[M]			0.00727763	0.00119264	1	1	2	P52272	P52272 [571-578]; [584-591]	0	877.42		3.58319e+08						2.61	High	0.0006217	0.004874
	FALSE	High	[R].MGANSLER.[M]	1xOxidation [M1]		0.0133788	0.00197414	1	1	3	P52272	P52272 [571-578]; [584-591]	0	893.415	6.36408e+07	2.70757e+07	3.52941e+06	2.57	High	0.006458	0.04186	2.47	High	0.0009727	0.006715	2.27	High	0.0006497	0.02633
	FALSE	High	[R].VGQTIER.[M]			0.0152006	0.00224202	1	1	5	P52272	P52272 [504-510]	0	802.442		1.274e+09	1.13507e+06	2.51	Medium	0.01947	0.1692	2.57	High	0.005377	0.07004	2.55	High	0.005838	0.1066
	FALSE	High	[R].MGPAIER.[M]	1xOxidation [M1]		0.0157292	0.00241881	1	1	3	P52272	P52272 [518-524]	0	789.392	3.81705e+07	2.78613e+07		1.96	High	0.003505	0.02207	1.81	High	0.001349	0.009342
	FALSE	High	[K].MGGMEGPFGGGMENMGR.[F]	2xOxidation [M1; M4]		0.0164171	0.00250273	1	1	1	P52272	P52272 [346-362]	0	1746.67		22479538						1.96	High	0.001267	0.008317
	FALSE	High	[R].MATGLER.[M]	1xOxidation [M1]		0.0191686	0.00301426	1	1	2	P52272	P52272 [551-557]	0	793.387		1.29847e+08						2.05	High	0.004742	0.05813	1.57	Low	0.0619	0.4035
	FALSE	High	[R].GCAVVEFK.[M]	1xCarbamidomethyl [C2]		0.0244644	0.00337576	1	1	2	P52272	P52272 [113-120]	0	909.45		3.30549e+08						1.99	High	0.003653	0.03951
	FALSE	High	[R].MAAPIDR.[V]			0.0307845	0.00373032	1	1	4	P52272	P52272 [497-503]	0	773.397	4.58198e+07	6.7586e+08		2.06	High	0.006458	0.05103	2.31	High	0.001808	0.01634
	FALSE	High	[R].VGSEIER.[M]			0.0345712	0.00377993	1	1	4	P52272	P52272 [430-436]	0	789.41	79683972	1455787848		2.02	High	0.006458	0.0439	2.18	High	0.001887	0.0185
	FALSE	High	[R].MGSGIER.[M]	1xOxidation [M1]		0.0406424	0.0041696	1	1	2	P52272	P52272 [450-456]	0	765.356		4.29058e+07		1.45	High	0.006458	0.04505	1.86	High	0.002103	0.02237	1.1	Low	0.06168	0.403
	FALSE	High	[R].MATGLER.[M]			0.0413829	0.00424404	1	1	1	P52272	P52272 [551-557]	0	777.392		30821096						1.65	High	0.002186	0.02269
	FALSE	High	[R].MGPAIER.[M]			0.0448958	0.00464081	1	1	1	P52272	P52272 [518-524]	0	773.397		1.22888e+08						1.72	High	0.002362	0.02491
	FALSE	High	[R].MGQTMER.[I]	1xOxidation [M]		0.0482844	0.00503664	1	1	3	P52272	P52272 [472-478]	0	868.365		6.07462e+07	221433					2.45	High	0.009148	0.1334	1.43	High	0.0006497	0.05109
	FALSE	High	[R].MAAPIDR.[V]	1xOxidation [M1]		0.0630822	0.00671659	1	1	3	P52272	P52272 [497-503]	0	789.392		2.0566e+08		1.59	Medium	0.01286	0.1186	2.05	High	0.004902	0.06112
	FALSE	High	[R].MGQTMER.[I]			0.075451	0.00784605	1	1	2	P52272	P52272 [472-478]	0	852.37	1.14419e+07	342598411		2.02	High	0.004372	0.02779	2.22	High	0.007347	0.1071
High	P46013	Proliferation marker protein Ki-67 OS=Homo sapiens OX=9606 GN=MKI67 PE=1 SV=2	0	219.237	22.8808	55	132	55	3256	358.5	9.45	1.51494e+07	391026458	1.67441e+06	0.995	13.63	7	10	269.31	55	118	2.04	3	4
	Checked	Confidence	Annotated Sequence	Modifications	Modifications in Master Proteins	Qvality PEP	Qvality q-value	# Protein Groups	# Proteins	# PSMs	Master Protein Accessions	Positions in Master Proteins	# Missed Cleavages	Theo. MH+ [Da]	Area: F1: Sample, Control Bound 1	Area: F2: Sample, HI Bound 3	Area: F3: Sample, Beads Hct116	XCorr A2 Sequest HT (Control Bound 1)	Confidence A2 Sequest HT (Control Bound 1)	Percolator q-Value A2 Sequest HT (Control Bound 1)	Percolator PEP A2 Sequest HT (Control Bound 1)	XCorr B2 Sequest HT (HI Bound 3)	Confidence B2 Sequest HT (HI Bound 3)	Percolator q-Value B2 Sequest HT (HI Bound 3)	Percolator PEP B2 Sequest HT (HI Bound 3)	XCorr C2 Sequest HT (Beads Hct116)	Confidence C2 Sequest HT (Beads Hct116)	Percolator q-Value C2 Sequest HT (Beads Hct116)	Percolator PEP C2 Sequest HT (Beads Hct116)
	FALSE	High	[K].SSPELEDTATSSK.[R]			0.000193356	0	1	1	2	P46013	P46013 [2827-2839]	0	1351.62		124076949						2.73	High	0	5.52e-05
	FALSE	High	[K].IPCDSPQSDPVDTPTSTK.[Q]	1xCarbamidomethyl [C3]		2.06239e-06	0	1	1	6	P46013	P46013 [1249-1266]	0	1944.89		9.18687e+07		0.7	Low	0.08668	0.7419	4.6	High	0	1.677e-06
	FALSE	High	[R].SQPDPVDTPTSSKPQSK.[R]			3.45218e-05	0	1	1	4	P46013	P46013 [1496-1512]	0	1798.88		1.21523e+08						3.7	High	0	5.412e-06	0.54	Medium	0.03637	0.2971
	FALSE	High	[K].SPPPELTDTATSTK.[R]			0.00015111	0	1	1	6	P46013	P46013 [2588-2601]	0	1444.72		5.16127e+07						2.89	High	0	3.935e-05
	FALSE	High	[R].ELFQTPCTDNPTTDEK.[T]	1xCarbamidomethyl [C7]		4.42197e-05	0	1	1	3	P46013	P46013 [1837-1852]	0	1895.83	2.05713e+07	2.07273e+08		1.33	High	0.0009284	0.002906	4.37	High	0	1.374e-05	0.73	Low	0.3907	0.8893
	FALSE	High	[K].QILDSAASLTGSK.[R]			2.64999e-05	0	1	1	3	P46013	P46013 [1682-1694]	0	1290.69		119809560		1.4	Low	0.09414	0.7702	3.27	High	0	3.801e-06
	FALSE	High	[K].TSPEMDIQNPDDGAR.[K]			7.42496e-05	0	1	1	6	P46013	P46013 [3127-3141]	0	1645.71	1.22e+07	6.62766e+07	528238	2.18	High	0.000855	0.002024	3.14	High	0	1.509e-05	1.23	High	0.0006497	0.008585
	FALSE	High	[K].LDLPGNLPGSK.[R]			0.000200327	0	1	1	2	P46013	P46013 [2290-2300]	0	1110.62		451633592		1.12	Medium	0.02173	0.1928	2.97	High	0	0.0001464
	FALSE	High	[R].SPQPDPVGTPTIFKPQSK.[R]			2.63906e-05	0	1	1	2	P46013	P46013 [2223-2240]	0	1924.02		1.67738e+08						4.2	High	0	3.788e-06
	FALSE	High	[K].LDLAGTLPGSK.[R]			0.000192595	0	1	1	3	P46013	P46013 [1198-1208]	0	1071.6		218749132						2.61	High	0.0001951	0.0006342
	FALSE	High	[K].NINTFVETPVQK.[L]			0.000134484	0	1	1	2	P46013	P46013 [2399-2410]	0	1389.74		312941850						2.96	High	0	3.363e-05
	FALSE	High	[R].NAADPISGDFK.[E]			0.000176543	0	1	1	2	P46013	P46013 [194-204]	0	1134.54		1.10563e+08						3.46	High	0	4.854e-05
	FALSE	High	[R].SGASEANLIVAK.[S]			0.000130214	0	1	1	2	P46013	P46013 [648-659]	0	1159.63		1.55579e+08						3.58	High	0	3.22e-05
	FALSE	High	[K].QTPAPAASVTGSR.[R]			0.000117218	0	1	1	3	P46013	P46013 [2772-2784]	0	1242.64	1.46785e+07	1.22666e+08		1.75	High	0.002667	0.01533	2.99	High	0	2.789e-05	0.56	Low	0.7194	1
	FALSE	High	[K].ELFQTPGTDKPTTDEK.[T]			0.00016832	0	1	1	2	P46013	P46013 [2321-2336]	0	1806.88		124926369						3.26	High	0	4.549e-05
	FALSE	High	[K].SSQPDPDKNPASSK.[R]			0.000218345	0.000225896	1	1	3	P46013	P46013 [1617-1630]	1	1457.69		8.2069e+07						3.43	High	0	6.526e-05
	FALSE	High	[K].SVPTTQCLDNSK.[K]	1xCarbamidomethyl [C7]		0.000313683	0.000225896	1	1	3	P46013	P46013 [220-231]	0	1349.64		1.06639e+08		1.89	Low	0.8535	1	2.95	High	0	0.0001075	1.36	Low	0.9495	1
	FALSE	High	[K].QILDPAASVTGSR.[R]			0.000290487	0.000225896	1	1	1	P46013	P46013 [2531-2543]	0	1314.7		1.10227e+07						3.11	High	0	9.666e-05
	FALSE	High	[K].AQSLVISPPAPSPR.[K]			0.000294982	0.000225896	1	1	8	P46013	P46013 [573-586]	0	1419.8	9.17938e+06	2.16649e+08		2.1	High	0.000855	0.001378	3.39	High	0.0001049	0.0002863	0.89	Medium	0.04268	0.3357
	FALSE	High	[K].SPQSDPADTPTNTK.[Q]			0.000399051	0.000225896	1	1	2	P46013	P46013 [1861-1874]	0	1458.67	1.19399e+07	156699380		2.37	High	0	0.0003805	2.56	High	0	0.0001476
	FALSE	High	[K].LDLTENLTGSK.[R]			0.00035631	0.000225896	1	1	2	P46013	P46013 [1320-1330]; [1562-1572]	0	1190.63		703287152						3.44	High	0.0001951	0.0003154	0.74	Low	0.1029	0.5128
	FALSE	High	[K].SPQPDPVDTPASTK.[Q]			0.00021329	0.000225896	1	1	3	P46013	P46013 [2344-2357]	0	1439.7		1.46885e+08						3.54	High	0	6.3e-05	1.08	Low	0.05012	0.3681
	FALSE	High	[K].SPPPESMDTPTSTR.[R]			0.000483308	0.000225896	1	1	6	P46013	P46013 [2105-2118]	0	1502.68		1.2942e+07						2.41	High	0.0001951	0.000504
	FALSE	High	[K].SGGSGHAVAEPASPEQELDQNK.[G]	1xDeamidated [Q16]		0.0002639	0.000225896	1	1	1	P46013	P46013 [296-317]	0	2209								3.46	High	0	8.475e-05
	FALSE	High	[K].MPCESSPPESADTPTSTR.[R]	1xCarbamidomethyl [C3]		0.000246231	0.000225896	1	1	1	P46013	P46013 [1371-1388]	0	1949.82		3.13902e+07						2.85	High	0	7.687e-05
	FALSE	High	[K].VDMKEEPLAVSK.[L]			0.000413473	0.000225896	1	1	2	P46013	P46013 [2489-2500]	1	1345.7		3.24492e+07						2.88	High	0	0.0001549
	FALSE	High	[K].LTQTSGETTHTHTEPTGDGK.[S]			0.000248138	0.000225896	1	1	2	P46013	P46013 [1652-1671]	0	2097.97		1.44943e+08						3.09	High	0.000362	0.003063
	FALSE	High	[K].FTQTSGETTDADKEPAGEDK.[G]			0.000357696	0.000225896	1	1	3	P46013	P46013 [2742-2761]	1	2126.94		1.65566e+08		1.29	Medium	0.0126	0.1165	3.41	High	0	0.0001278
	FALSE	High	[K].SQPAASTLESK.[S]			0.000485271	0.000225896	1	1	5	P46013	P46013 [3207-3217]	0	1118.57	1.63574e+07	144442667		1.93	High	0.0009284	0.004253	3.17	High	0	0.0001935
	FALSE	High	[K].TPVQYSQQQNSPQK.[H]			0.000495226	0.000225896	1	1	1	P46013	P46013 [347-360]	0	1632.8		4.17667e+07						3.15	High	0	0.0001938
	FALSE	High	[K].SPPPESVDTPTSTK.[Q]			0.000606692	0.000378242	1	1	6	P46013	P46013 [1131-1144]	0	1442.7		9.76001e+06						2.14	High	0.0001049	0.0002447
	FALSE	High	[K].QMLDPANYGTGMER.[W]			0.000739909	0.000378242	1	1	1	P46013	P46013 [2048-2061]	0	1582.7		1.42932e+07						2.12	High	0.0001951	0.000303
	FALSE	High	[K].KAEDNVCVK.[K]	1xCarbamidomethyl [C7]		0.00079465	0.00045126	1	1	1	P46013	P46013 [3235-3243]	1	1062.52		2.27618e+07						2.85	High	0.0001951	0.0003257
	FALSE	High	[K].SGGSGHAVAEPASPEQELDQNKGK.[G]			0.00142676	0.00045126	1	1	1	P46013	P46013 [296-319]	1	2393.13		34826299						3.72	High	0.0001951	0.0005833
	FALSE	High	[K].DINTFVGTPVEK.[L]			0.000965223	0.00045126	1	1	2	P46013	P46013 [1916-1927]	0	1319.68		8.23207e+07						2.95	High	0.0001951	0.0003948
	FALSE	High	[K].VEPVGDVVSTRDPVK.[S]			0.00149876	0.00045126	1	1	3	P46013	P46013 [2968-2982]	1	1596.86		268520564						2.95	High	0.0001951	0.0006124
	FALSE	High	[R].DVESVQTPSK.[A]			0.00183	0.000552365	1	1	1	P46013	P46013 [322-331]	0	1089.54		5.45507e+07						2.34	High	0.0001951	0.0007561
	FALSE	High	[K].LTQTSGETTHTDKEPVGEGK.[G]			0.00266504	0.000599984	1	1	2	P46013	P46013 [2861-2880]	1	2115.02		2.00215e+08		0.81	Low	0.3924	1	2.96	High	0.001601	0.01241
	FALSE	High	[K].EELSAVER.[L]			0.00216882	0.000599984	1	1	1	P46013	P46013 [2614-2621]	0	932.468		34900012						2.56	High	0.0001951	0.000906
	FALSE	High	[K].VEPVGDVVSTR.[D]			0.00261263	0.000599984	1	1	4	P46013	P46013 [2968-2978]	0	1157.62		4.21498e+07		1.02	High	0.006458	0.04642	2.4	High	0.0001951	0.001116	2.04	High	0.0006497	0.00837
	FALSE	High	[R].SSFSSDPDEK.[A]			0.00252819	0.000599984	1	1	1	P46013	P46013 [127-136]	0	1098.46		5.3969e+07						1.95	High	0.0001951	0.001072
	FALSE	High	[K].LQDSVPENK.[G]			0.00284978	0.000599984	1	1	2	P46013	P46013 [3079-3087]	0	1029.52		101339758						2.55	High	0.0001951	0.001222	0.79	Low	0.2169	0.7052
	FALSE	High	[K].TSDTETEPSK.[T]			0.00493805	0.000812511	1	1	1	P46013	P46013 [858-867]	0	1094.48		2.22215e+07						1.55	High	0.0003149	0.00228
	FALSE	High	[K].MPCQSLQPEPINTPTHTK.[Q]	1xCarbamidomethyl [C3]		0.0057693	0.00100075	1	1	1	P46013	P46013 [1005-1022]	0	2079		1.6852e+08						3.4	High	0.000362	0.002706
	FALSE	High	[R].ASQPDLVDTPTSSKPQPK.[R]			0.00693208	0.00109234	1	1	2	P46013	P46013 [1739-1756]	0	1895.97		49268094	2.82057e+06					1.9	High	0.0004156	0.003318	1.21	High	0.003317	0.08572
	FALSE	High	[K].SPQPDPVK.[T]			0.00676625	0.00109234	1	1	1	P46013	P46013 [1983-1990]	0	867.457		4.99293e+07		1.26	Medium	0.01554	0.143	2.26	High	0.0004156	0.003221
	FALSE	High	[R].IQLPVVSK.[Q]			0.00816099	0.00124406	1	1	1	P46013	P46013 [39-46]	0	883.561		4.39805e+07						1.72	High	0.0005187	0.003964
	FALSE	High	[K].SSEPVVIMK.[R]			0.00789708	0.00124406	1	1	2	P46013	P46013 [3041-3049]	0	989.534		1.41321e+08						2	High	0.0006217	0.004718
	FALSE	High	[K].DGSVTGTK.[R]			0.0103865	0.0013349	1	1	1	P46013	P46013 [3003-3010]	0	764.378		7.85457e+06						1.5	High	0.0006731	0.005122
	FALSE	High	[K].MPCQSLQPEPINTPTHTK.[Q]	1xCarbamidomethyl [C3]; 1xOxidation [M1]		0.0119846	0.00181204	1	1	1	P46013	P46013 [1005-1022]	0	2094.99		3.03179e+07						1.68	High	0.0009361	0.005961
	FALSE	High	[R].NLMPSAGK.[A]			0.0148165	0.00224202	1	1	1	P46013	P46013 [1287-1294]	0	817.424		2.52581e+07						1.78	High	0.001124	0.007432
	FALSE	High	[R].GHTEESMTNDK.[T]			0.01789	0.00293438	1	1	1	P46013	P46013 [1599-1609]	0	1248.52		6.59097e+06						1.39	High	0.001349	0.009086
	FALSE	High	[KY].AFMGTPVQK.[L]			0.0299743	0.00367729	1	1	1	P46013	P46013 [1189-1197]; [1553-1561]; [2281-2289]	0	978.508								1.94	High	0.001774	0.01578
	FALSE	High	[R].LTQTSGQSTHTHKEPASGDEGIK.[V]			0.063674	0.00671659	1	1	1	P46013	P46013 [2622-2644]	1	2409.16		2.29738e+07						1.61	High	0.003303	0.03706
	FALSE	High	[R].VLNNFISNQK.[M]			0.072638	0.00761735	1	1	1	P46013	P46013 [736-745]	0	1176.64				0.54	Low	0.1652	0.9692	2.18	High	0.003808	0.04291
	FALSE	High	[K].LTQTSGETTHTDKVPGGEDK.[S]			0.0761731	0.00800399	1	1	1	P46013	P46013 [1410-1429]	1	2101		1.17197e+07						1.59	High	0.004014	0.04539
High	P60709	Actin, cytoplasmic 1 OS=Homo sapiens OX=9606 GN=ACTB PE=1 SV=1	0	97.242	56.5333	15	119	6	375	41.7	5.48	1.72284e+08	7.38463e+08		13.925	60.53	8	32	191.8	15	79	16.43	4	8
	Checked	Confidence	Annotated Sequence	Modifications	Modifications in Master Proteins	Qvality PEP	Qvality q-value	# Protein Groups	# Proteins	# PSMs	Master Protein Accessions	Positions in Master Proteins	# Missed Cleavages	Theo. MH+ [Da]	Area: F1: Sample, Control Bound 1	Area: F2: Sample, HI Bound 3	Area: F3: Sample, Beads Hct116	XCorr A2 Sequest HT (Control Bound 1)	Confidence A2 Sequest HT (Control Bound 1)	Percolator q-Value A2 Sequest HT (Control Bound 1)	Percolator PEP A2 Sequest HT (Control Bound 1)	XCorr B2 Sequest HT (HI Bound 3)	Confidence B2 Sequest HT (HI Bound 3)	Percolator q-Value B2 Sequest HT (HI Bound 3)	Percolator PEP B2 Sequest HT (HI Bound 3)	XCorr C2 Sequest HT (Beads Hct116)	Confidence C2 Sequest HT (Beads Hct116)	Percolator q-Value C2 Sequest HT (Beads Hct116)	Percolator PEP C2 Sequest HT (Beads Hct116)
	FALSE	High	[R].HQGVMVGMGQK.[D]			4.31391e-05	0	2	7	6	P60709; P62736	P60709 [40-50]; P62736 [42-52]	0	1171.57		9.02915e+07						4.32	High	0	7.296e-06
	FALSE	High	[R].HQGVMVGMGQK.[D]	1xOxidation [M]		5.61551e-05	0	2	7	3	P60709; P62736	P60709 [40-50]; P62736 [42-52]	0	1187.57		4.97924e+08						3.26	High	0	1.036e-05
	FALSE	High	[KR].SYELPDGQVITIGNER.[F]			2.64999e-05	0	2	10	3	P60709; P62736	P60709 [239-254]; P62736 [241-256]	0	1790.89	2.28489e+07	3.20829e+08		3.01	High	0	8.025e-05	3.77	High	0	3.801e-06
	FALSE	High	[K].DLYANTVLSGGTTMYPGIADR.[M]			2.92638e-05	0	1	2	1	P60709	P60709 [292-312]	0	2215.07		5.07692e+07						2.82	High	0	4.338e-06
	FALSE	High	[K].LCYVALDFEQEMATAASSSSLEK.[S]	1xCarbamidomethyl [C2]; 1xDeamidated [Q10]		0.000105481	0	1	3	1	P60709	P60709 [216-238]	0	2551.16								2.33	High	0	2.422e-05
	FALSE	High	[K].MTQIMFETFNTPAMYVAIQAVLSLYASGR.[T]			2.00338e-06	0	1	2	1	P60709	P60709 [119-147]	0	3253.61		4.5041e+07						5.13	High	0	1.229e-07
	FALSE	High	[KR].SYELPDGQVITIGNER.[F]	1xDeamidated [Q8]		0.00025689	0.000225896	2	10	1	P60709; P62736	P60709 [239-254]; P62736 [241-256]	0	1791.88								3.86	High	0	8.142e-05
	FALSE	High	[R].AVFPSIVGRPR.[QH]			0.000399051	0.000225896	2	9	2	P60709; P62736	P60709 [29-39]; P62736 [31-41]	0	1198.71	9.48739e+06	7.43296e+07		2.45	High	0.000855	0.001736	2.73	High	0	0.0001478
	FALSE	High	[K].DSYVGDEAQSKR.[G]			0.000316106	0.000225896	2	6	8	P60709; P62736	P60709 [51-62]; P62736 [53-64]	1	1354.62	9.62927e+06	598833721		2.78	High	0.0004383	0.0005954	3.53	High	0	0.0001085
	FALSE	High	[K].DSYVGDEAQSK.[R]			0.000313683	0.000225896	2	6	17	P60709; P62736	P60709 [51-61]; P62736 [53-63]	0	1198.52	3.79465e+09	14226693010	5.33786e+06	2.21	High	0.0004383	0.0009371	2.47	High	0	0.0001072	2.47	High	0.0006497	0.003429
	FALSE	High	[K].EITALAPSTMK.[I]			0.00021329	0.000225896	2	6	22	P60709; P62736	P60709 [316-326]; P62736 [318-328]	0	1161.62	3.98472e+09	11304964272	1.15973e+06	2.97	High	0.0009284	0.002539	3.08	High	0.0001951	0.0004086	3	High	0.0006497	0.004406
	FALSE	High	[K].DLYANTVLSGGTTMYPGIADR.[M]	1xOxidation [M14]		0.000749801	0.000378242	1	2	2	P60709	P60709 [292-312]	0	2231.06		1.50847e+07						2.62	High	0.0001951	0.0003069
	FALSE	High	[K].EITALAPSTMK.[I]	1xOxidation [M10]		0.00062761	0.000378242	2	6	24	P60709; P62736	P60709 [316-326]; P62736 [318-328]	0	1177.61	1.10636e+09	3978233728		2.45	High	0.000855	0.00159	2.74	High	0.0001951	0.0004752	2.09	High	0.0006497	0.02405
	FALSE	High	[R].GYSFTTTAER.[E]			0.000646632	0.000378242	1	2	7	P60709	P60709 [197-206]	0	1132.53	1.72284e+08	3.52823e+09		2.67	High	0.002179	0.007337	2.69	High	0.0003149	0.002072	1.66	High	0.0006497	0.02718
	FALSE	High	[K].AGFAGDDAPR.[A]			0.000736648	0.000378242	2	10	8	P60709; P62736	P60709 [19-28]; P62736 [21-30]	0	976.448	1.06342e+09	1.38332e+10		2.58	High	0	0.0004539	2.16	High	0.0001951	0.0003115
	FALSE	High	[R].HQGVMVGMGQK.[D]	2xOxidation [M5; M8]		0.000812805	0.00045126	2	7	2	P60709; P62736	P60709 [40-50]; P62736 [42-52]	0	1203.56		1.57502e+08						2.59	High	0.0001951	0.0003328
	FALSE	High	[K].QEYDESGPSIVHR.[K]			0.00343651	0.000599984	1	7	1	P60709	P60709 [360-372]	0	1516.7		1.54036e+07						2.29	High	0.0001951	0.00151
	FALSE	High	[R].TTGIVMDSGDGVTHTVPIYEGYALPHAILR.[L]			0.00505334	0.000925094	1	2	1	P60709	P60709 [148-177]	0	3183.61		5.28714e+07						2.44	High	0.000362	0.002339
	FALSE	High	[K].IIAPPER.[K]			0.0155952	0.00241881	2	7	6	P60709; P62736	P60709 [329-335]; P62736 [331-337]	0	795.472	164511155	3.10638e+09	271336	1.83	High	0.002948	0.01724	2.11	High	0.001267	0.007836	1.35	High	0.003317	0.09079
	FALSE	High	[R].DLTDYLMK.[I]			0.0654864	0.00695217	2	7	1	P60709; P62736	P60709 [184-191]; P62736 [186-193]	0	998.486		12866812						1.45	High	0.003433	0.03826
	FALSE	High	[R].DLTDYLMK.[I]	1xOxidation [M7]		0.0830314	0.00849634	2	7	2	P60709; P62736	P60709 [184-191]; P62736 [186-193]	0	1014.48		4.778e+07						1.51	High	0.004261	0.0496
High	P04264	Keratin, type II cytoskeletal 1 OS=Homo sapiens OX=9606 GN=KRT1 PE=1 SV=6	0	126.282	44.5652	20	114	17	644	66	8.12	3.62931e+08	2.42663e+08	5.70088e+07	5.158	106.46	12	42	113.68	18	43	74.82	14	29
	Checked	Confidence	Annotated Sequence	Modifications	Modifications in Master Proteins	Qvality PEP	Qvality q-value	# Protein Groups	# Proteins	# PSMs	Master Protein Accessions	Positions in Master Proteins	# Missed Cleavages	Theo. MH+ [Da]	Area: F1: Sample, Control Bound 1	Area: F2: Sample, HI Bound 3	Area: F3: Sample, Beads Hct116	XCorr A2 Sequest HT (Control Bound 1)	Confidence A2 Sequest HT (Control Bound 1)	Percolator q-Value A2 Sequest HT (Control Bound 1)	Percolator PEP A2 Sequest HT (Control Bound 1)	XCorr B2 Sequest HT (HI Bound 3)	Confidence B2 Sequest HT (HI Bound 3)	Percolator q-Value B2 Sequest HT (HI Bound 3)	Percolator PEP B2 Sequest HT (HI Bound 3)	XCorr C2 Sequest HT (Beads Hct116)	Confidence C2 Sequest HT (Beads Hct116)	Percolator q-Value C2 Sequest HT (Beads Hct116)	Percolator PEP C2 Sequest HT (Beads Hct116)
	FALSE	High	[R].GSYGSGGSSYGSGGGSYGSGGGGGGHGSYGSGSSSGGYR.[G]			1.96408e-07	0	1	1	2	P04264	P04264 [550-588]	0	3312.31		9.05675e+07	1.12687e+06					4.07	High	0	5.604e-09	2.37	High	0.0006497	0.007763
	FALSE	High	[R].FSSCGGGGGSFGAGGGFGSR.[S]	1xCarbamidomethyl [C4]		1.07995e-06	0	1	1	7	P04264	P04264 [46-65]	0	1765.73	1.3576e+08	274936209	1.82436e+06	4.84	High	0	1.667e-05	5.26	High	0	5.378e-08	5.13	High	0	1.353e-05
	FALSE	High	[R].FLEQQNQVLQTK.[W]			3.17848e-05	0	2	3	16	P35908; P04264	P35908 [198-209]; P04264 [200-211]	0	1475.79	1.55132e+09	455656238	1.56707e+06	3.68	High	0.0004383	0.0007428	3.52	High	0	5.987e-05	3.4	High	0.0006497	0.001355
	FALSE	High	[R].SGGGFSSGSAGIINYQR.[R]			0.000156654	0	1	1	3	P04264	P04264 [13-29]	0	1657.79	1.65082e+08			3.99	High	0	5.104e-05
	FALSE	High	[K].QISNLQQSISDAEQR.[G]			7.42855e-06	0	1	1	12	P04264	P04264 [418-432]	0	1716.85	4.45951e+08	361933024	272932048	4.83	High	0	1.511e-05	4.33	High	0	7.02e-07	5.14	High	0.0006497	0.0002459
	FALSE	High	[R].MSGECAPNVSVSVSTSHTTISGGGSR.[G]	1xCarbamidomethyl [C5]		2.59317e-07	0	1	1	2	P04264	P04264 [493-518]	0	2565.17		171418741						6.45	High	0	1.093e-08
	FALSE	High	[R].MSGECAPNVSVSVSTSHTTISGGGSR.[G]	1xCarbamidomethyl [C5]; 1xOxidation [M1]		2.83827e-06	0	1	1	3	P04264	P04264 [493-518]	0	2581.16		70761430						3.89	High	0	1.237e-05	6.9	High	0	3.431e-07
	FALSE	High	[R].GGGGGGYGSGGSSYGSGGGSYGSGGGGGGGR.[G]			2.59317e-07	0	1	1	7	P04264	P04264 [519-549]	0	2383.95	1.69309e+08	4.30363e+07		7.55	High	0	7.575e-09	3.11	High	0	9.367e-07	1.29	Low	0.3019	0.802
	FALSE	High	[K].LNDLEDALQQAK.[E]			1.78864e-05	0	1	1	4	P04264	P04264 [444-455]	0	1357.7		72684190						4.14	High	0	1.74e-05	1.6	High	0.0006497	0.006643
	FALSE	High	[R].GSGGGSSGGSIGGR.[G]			1.30553e-05	0	1	1	5	P04264	P04264 [603-616]	0	1092.5	5.88563e+07	153758908	287863	3.99	High	0	4.514e-05	4.03	High	0	1.486e-06	3.77	High	0	8.687e-05
	FALSE	High	[K].LALDIEIATYR.[KT]			0.000291604	0.000225896	2	6	2	P04264; P05787	P04264 [473-483]; P05787 [382-392]	0	1277.71		1.17757e+07						2.28	High	0	9.724e-05
	FALSE	High	[R].TNAENEFVTIK.[K]			0.00059155	0.000378242	1	1	8	P04264	P04264 [278-288]	0	1265.64	3.46257e+08	122812160	2.82475e+06	3.52	High	0.000855	0.001282	2.63	High	0.0001049	0.0002375	3.67	High	0.0006497	0.02304
	FALSE	High	[K].AEAESLYQSK.[Y]			0.00101761	0.00045126	1	1	6	P04264	P04264 [367-376]	0	1125.54	3.03963e+08	2.03173e+08	3.28058e+06	2.71	High	0.000855	0.001977	2.98	High	0.0001951	0.001217	2.97	High	0.0006497	0.00652
	FALSE	High	[R].TNAENEFVTIKK.[D]			0.000907759	0.00045126	1	1	3	P04264	P04264 [278-289]	1	1393.73		201853826		1.38	Medium	0.01138	0.1027	3.31	High	0.0001951	0.0006111
	FALSE	High	[R].GGSGGGGGGSSGGR.[G]			0.0012961	0.00045126	1	1	1	P04264	P04264 [589-602]	0	1006.43			2.90342e+06									3.09	High	0.0006497	0.002736
	FALSE	High	[K].NMQDMVEDYR.[N]	2xOxidation [M2; M5]		0.00174627	0.000552365	1	1	7	P04264	P04264 [258-267]	0	1332.52	3.07728e+07	1.43136e+07		2.01	High	0.0009284	0.004333	1.39	High	0.001887	0.01875	0.73	Medium	0.03318	0.2723
	FALSE	High	[K].AQYEDIAQK.[S]			0.00305115	0.000599984	1	1	8	P04264	P04264 [356-364]	0	1065.52	549175487	1.63479e+08	3.10322e+06	2.65	High	0.0009284	0.003124	2.71	High	0.000362	0.002348	2.63	High	0.0006497	0.01813
	FALSE	High	[R].SLVNLGGSK.[S]			0.00268281	0.000599984	1	1	1	P04264	P04264 [66-74]	0	874.499		1.73341e+07						1.53	High	0.0001951	0.001147
	FALSE	High	[K].NMQDMVEDYR.[N]	1xOxidation [M]		0.00353589	0.000599984	1	1	7	P04264	P04264 [258-267]	0	1316.52	1.05532e+07	9.47003e+07		1.73	High	0.0009284	0.004091	2.3	High	0.0004713	0.003514	1.49	High	0.0006497	0.01299
	FALSE	High	[K].IEISELNR.[V]			0.00424445	0.000812511	2	2	1	P35908; P04264	P35908 [394-401]; P04264 [396-403]	0	973.531		74242022		1.22	Low	0.06531	0.6225	2.26	High	0.0003149	0.001914
	FALSE	High	[R].FLEQQNQVLQTK.[W]	1xDeamidated [Q10]		0.00619555	0.00100075	2	3	1	P35908; P04264	P35908 [198-209]; P04264 [200-211]	0	1476.77		26166828						2.06	High	0.000362	0.002918	1.01	Medium	0.03111	0.262
	FALSE	High	[R].DYQELMNTK.[L]	1xOxidation [M6]		0.00908752	0.00124406	1	1	2	P04264	P04264 [464-472]	0	1157.51		2.73853e+07						1.37	High	0.0006217	0.004466	1.62	High	0.003317	0.08802
	FALSE	High	[K].DVDGAYMTK.[V]	1xOxidation [M7]		0.0126083	0.00188912	1	1	4	P04264	P04264 [290-298]	0	1015.44	1.39637e+08	138181249	864740	1.52	High	0.006458	0.04317	2.13	High	0.0009727	0.006303	1.77	High	0.001233	0.05975
	FALSE	High	[K].DVDGAYMTK.[V]			0.0274326	0.00344994	1	1	2	P04264	P04264 [290-298]	0	999.445	7.33551e+07			1.89	High	0.004088	0.02643
	FALSE	High	[R].DYQELMNTK.[L]			0.0491736	0.00537038	1	1	1	P04264	P04264 [464-472]	0	1141.52	1.07699e+07			1	High	0.002948	0.01746
High	P08238	Heat shock protein HSP 90-beta OS=Homo sapiens OX=9606 GN=HSP90AB1 PE=1 SV=4	0	102.019	32.7348	21	113	12	724	83.2	5.03	3.45201e+08	1.41992e+09	1.21909e+07	3.985	66.52	9	29	181.55	21	71	29.11	7	13
	Checked	Confidence	Annotated Sequence	Modifications	Modifications in Master Proteins	Qvality PEP	Qvality q-value	# Protein Groups	# Proteins	# PSMs	Master Protein Accessions	Positions in Master Proteins	# Missed Cleavages	Theo. MH+ [Da]	Area: F1: Sample, Control Bound 1	Area: F2: Sample, HI Bound 3	Area: F3: Sample, Beads Hct116	XCorr A2 Sequest HT (Control Bound 1)	Confidence A2 Sequest HT (Control Bound 1)	Percolator q-Value A2 Sequest HT (Control Bound 1)	Percolator PEP A2 Sequest HT (Control Bound 1)	XCorr B2 Sequest HT (HI Bound 3)	Confidence B2 Sequest HT (HI Bound 3)	Percolator q-Value B2 Sequest HT (HI Bound 3)	Percolator PEP B2 Sequest HT (HI Bound 3)	XCorr C2 Sequest HT (Beads Hct116)	Confidence C2 Sequest HT (Beads Hct116)	Percolator q-Value C2 Sequest HT (Beads Hct116)	Percolator PEP C2 Sequest HT (Beads Hct116)
	FALSE	High	[R].YESLTDPSKLDSGK.[E]			0.000114866	0	2	4	3	P07900; P08238	P07900 [61-74]; P08238 [56-69]	1	1539.75		592610469						3.15	High	0	2.714e-05
	FALSE	High	[R].ELISNASDALDK.[I]			0.000127611	0	2	2	11	P14625; P08238	P14625 [103-114]; P08238 [42-53]	0	1275.64	1.3549e+09	9.8149e+09	4.63597e+06	3.28	High	0.0004383	0.0009014	3.33	High	0.0001951	0.000348	2.6	High	0.0006497	0.000263
	FALSE	High	[R].TLTIVDTGIGMTK.[A]	1xOxidation [M11]		0.000109408	0	2	3	20	P07900; P08238	P07900 [88-100]; P08238 [83-95]	0	1365.73		971827646		2.01	High	0.003215	0.01992	3.62	High	0	5.912e-05
	FALSE	High	[K].IEDVGSDEEDDSGKDK.[K]			0.000111199	0	1	2	3	P08238	P08238 [250-265]	1	1737.73		2.35982e+08		1.49	Medium	0.01731	0.1513	4.07	High	0	2.602e-05
	FALSE	High	[K].LGLGIDEDEVAAEEPNAAVPDEIPPLEGDEDASR.[M]			4.31391e-05	0	1	1	1	P08238	P08238 [686-719]	0	3532.64		4.38083e+07						4.58	High	0	7.299e-06
	FALSE	High	[R].GFEVVYMTEPIDEYCVQQLK.[E]	1xCarbamidomethyl [C15]		8.63872e-05	0	1	1	1	P08238	P08238 [507-526]	0	2448.15		1.22451e+07						3.29	High	0	1.851e-05
	FALSE	High	[K].EGLELPEDEEEK.[K]			0.000230562	0.000225896	2	5	7	P07900; P08238	P07900 [547-558]; P08238 [539-550]	0	1416.64	200751567	317233637		3.07	High	0	0.0004873	3.23	High	0.0001049	0.000217	2.66	High	0.0006497	0.0008648
	FALSE	High	[R].DNSTMGYMMAK.[K]			0.000431916	0.000225896	1	2	3	P08238	P08238 [613-623]	0	1248.51	2.3776e+07	290867127		2.04	High	0.000855	0.001265	2.92	High	0.0001951	0.0005516
	FALSE	High	[R].YHTSQSGDEMTSLSEYVSR.[M]	1xOxidation [M10]		0.000411842	0.000225896	1	1	1	P08238	P08238 [457-475]	0	2192.94		102752997						3.68	High	0	0.0001541
	FALSE	High	[K].EQVANSAFVER.[V]	1xDeamidated [N5]		0.000350825	0.000225896	1	2	4	P08238	P08238 [492-502]	0	1250.6	6.59194e+06			2.73	High	0	0.0002602	2.76	High	0	0.0001245
	FALSE	High	[K].EQVANSAFVER.[V]			0.000380703	0.000225896	1	2	12	P08238	P08238 [492-502]	0	1249.62	8.3948e+08	3.7087e+09		3.03	High	0.0004383	0.0008406	3.13	High	0.0001049	0.0002281	3.15	High	0.0006497	0.00132
	FALSE	High	[K].EDQTEYLEER.[RW]			0.000777008	0.000378242	2	4	7	P07900; P08238	P07900 [192-201]; P08238 [187-196]	0	1311.57	172049148	1.48074e+09	271608	2.87	High	0.000855	0.001555	3.28	High	0.0001951	0.0004255	2.32	High	0.0006497	0.01347
	FALSE	High	[R].ELISNASDALDK.[I]	1xDeamidated [N5]		0.000548751	0.000378242	2	2	1	P14625; P08238	P14625 [103-114]; P08238 [42-53]	0	1276.63		1.30491e+08						3.24	High	0.0001049	0.0002179
	FALSE	High	[K].LGLGIDEDEVAAEEPNAAVPDEIPPLEGDEDASRMEEVD.[-]	1xDeamidated [N16]		0.00102256	0.00045126	1	1	1	P08238	P08238 [686-724]	1	4136.85		41873072						4.84	High	0.0001951	0.0004173
	FALSE	High	[R].DNSTMGYMMAK.[K]	1xOxidation [M]		0.00112853	0.00045126	1	2	10	P08238	P08238 [613-623]	0	1264.5	3.87635e+07	282146400		2.52	High	0.0009284	0.003573	2.74	High	0.0001951	0.0009463
	FALSE	High	[R].YESLTDPSK.[L]			0.00149876	0.00045126	2	5	9	P07900; P08238	P07900 [61-69]; P08238 [56-64]	0	1039.49	3.37865e+07	8.517e+08	4.59165e+06	2.04	High	0.000855	0.001325	2.45	High	0.0004156	0.003276	2.38	High	0.0006497	0.01305
	FALSE	High	[K].HSQFLGYPITLYLEK.[E]			0.00168679	0.000552365	1	3	2	P08238	P08238 [205-219]	0	1808.96		1.29697e+07						2.37	High	0.0001951	0.0006947
	FALSE	High	[K].SIYYITGESK.[E]			0.0032029	0.000599984	1	2	2	P08238	P08238 [482-491]	0	1160.58		93649608						2.43	High	0.0001951	0.001402
	FALSE	High	[K].YIDQEELNK.[T]			0.00254479	0.000599984	2	4	6	P07900; P08238	P07900 [284-292]; P08238 [276-284]	0	1151.56	315288678	7.66054e+08	1.09848e+06	2.51	High	0.002179	0.01122	2.22	High	0.0001951	0.001081	1.58	High	0.0006497	0.05076
	FALSE	High	[K].IDIIPNPQER.[T]			0.00281156	0.000599984	1	2	9	P08238	P08238 [73-82]	0	1194.65	1.57359e+08	1.89222e+09	1.21909e+07	2.74	High	0.000855	0.001542	2.96	High	0.001124	0.007476	2.56	High	0.0006497	0.01999
	FALSE	High	[R].GFEVVYMTEPIDEYCVQQLK.[E]	1xCarbamidomethyl [C15]; 1xDeamidated [Q]		0.00704517	0.00109234	1	1	2	P08238	P08238 [507-526]	0	2449.13								2.72	High	0.0004156	0.003366
	FALSE	High	[R].DNSTMGYMMAK.[K]	2xOxidation [M8; M]		0.011393	0.00181204	1	2	3	P08238	P08238 [613-623]	0	1280.5	1.09777e+07	4.32858e+07		1.64	High	0.004755	0.03321	1.95	High	0.0009361	0.005643
	FALSE	High	[K].IEDVGSDEEDDSGK.[D]			0.0222188	0.00305613	1	2	1	P08238	P08238 [250-263]	0	1494.61		1.56167e+07						1.18	High	0.001369	0.01148
	FALSE	High	[K].EGLELPEDEEEKK.[KI]			0.023009	0.00314138	2	5	3	P07900; P08238	P07900 [547-559]; P08238 [539-551]	1	1544.73		1.59521e+07						2.27	High	0.002455	0.0257
	FALSE	High	[K].AEADKNDK.[SA]			0.0316177	0.00373032	2	3	1	P07900; P08238	P07900 [650-657]; P08238 [642-649]	1	890.421		1.5275e+07						2.49	High	0.001808	0.01686
	FALSE	High	[R].ALLFIPR.[R]			0.0474124	0.00503664	1	1	1	P08238	P08238 [331-337]	0	829.529		3.31993e+07		1.55	Medium	0.02537	0.2275	1.62	High	0.002492	0.02644	0.11	Low	0.5057	0.9731
High	Q9P2E9	Ribosome-binding protein 1 OS=Homo sapiens OX=9606 GN=RRBP1 PE=1 SV=5	0	174.052	40.3546	40	112	40	1410	152.4	8.6	9.00009e+07	5.89012e+08	429199	1.848	67.07	19	34	192.79	39	74	6.06	3	4
	Checked	Confidence	Annotated Sequence	Modifications	Modifications in Master Proteins	Qvality PEP	Qvality q-value	# Protein Groups	# Proteins	# PSMs	Master Protein Accessions	Positions in Master Proteins	# Missed Cleavages	Theo. MH+ [Da]	Area: F1: Sample, Control Bound 1	Area: F2: Sample, HI Bound 3	Area: F3: Sample, Beads Hct116	XCorr A2 Sequest HT (Control Bound 1)	Confidence A2 Sequest HT (Control Bound 1)	Percolator q-Value A2 Sequest HT (Control Bound 1)	Percolator PEP A2 Sequest HT (Control Bound 1)	XCorr B2 Sequest HT (HI Bound 3)	Confidence B2 Sequest HT (HI Bound 3)	Percolator q-Value B2 Sequest HT (HI Bound 3)	Percolator PEP B2 Sequest HT (HI Bound 3)	XCorr C2 Sequest HT (Beads Hct116)	Confidence C2 Sequest HT (Beads Hct116)	Percolator q-Value C2 Sequest HT (Beads Hct116)	Percolator PEP C2 Sequest HT (Beads Hct116)
	FALSE	High	[R].DALNQATSQVESK.[Q]			4.00521e-05	0	1	1	4	Q9P2E9	Q9P2E9 [807-819]	0	1390.68	1.83971e+07	7.15424e+08		2.71	High	0	7.657e-06	3.82	High	0	1.163e-05	0.79	Medium	0.04305	0.3367
	FALSE	High	[R].EAEETQSTLQAECDQYR.[S]	1xCarbamidomethyl [C13]		9.52709e-06	0	1	1	4	Q9P2E9	Q9P2E9 [1116-1132]	0	2057.87	8.10919e+06	6.59896e+07		2.56	High	0	0.0002692	4.83	High	0	9.772e-07
	FALSE	High	[K].LLATEQEDAAVAK.[S]			8.02576e-05	0	1	1	6	Q9P2E9	Q9P2E9 [708-720]	0	1358.72	133527426	6.57496e+08		2.64	High	0.0004383	0.0009252	4	High	0	7.222e-05	2.6	High	0.0006497	0.0002072
	FALSE	High	[R].TLQEQLENGPNTQLAR.[L]	1xDeamidated [N/Q]		3.46646e-05	0	1	1	6	Q9P2E9	Q9P2E9 [782-797]	0	1812.91	1.47219e+07	76291479		1.42	High	0.006714	0.05407	4.27	High	0	4.299e-05
	FALSE	High	[R].TLQEQLENGPNTQLAR.[L]			7.8148e-07	0	1	1	5	Q9P2E9	Q9P2E9 [782-797]	0	1811.92		905381870						4.4	High	0	3.507e-08
	FALSE	High	[R].TAGPLESSETEEASQLK.[E]			7.016e-07	0	1	1	6	Q9P2E9	Q9P2E9 [1334-1350]	0	1776.85	9.01682e+07	3.45742e+08		4.37	High	0	3.442e-06	5.35	High	0	7.372e-08
	FALSE	High	[K].LTAEFEEAQTSACR.[L]	1xCarbamidomethyl [C13]		1.95921e-05	0	1	1	6	Q9P2E9	Q9P2E9 [1311-1324]	0	1612.73	50003326	2.51752e+08		3.32	High	0	1.129e-05	3.95	High	0	2.542e-06
	FALSE	High	[R].QLLLESQSQLDAAK.[S]			1.17703e-05	0	1	1	3	Q9P2E9	Q9P2E9 [1228-1241]	0	1543.83	6.59748e+07	207142950		3.6	High	0	7.042e-06	4.67	High	0	8.329e-06
	FALSE	High	[R].NTDVAQSPEAPKQEAPAK.[K]			2.26458e-05	0	1	1	4	Q9P2E9	Q9P2E9 [609-626]	1	1880.93	4.12006e+07	180771614		2.75	High	0.0007631	0.001178	4.82	High	0	3.093e-06
	FALSE	High	[K].GNTPATGTTQGK.[K]			0.000218345	0.000225896	1	1	2	Q9P2E9	Q9P2E9 [189-200]	0	1132.56	2.50599e+06	7.69967e+07		1.16	High	0.002948	0.01801	2.95	High	0	6.519e-05	0.73	Medium	0.04815	0.3558
	FALSE	High	[K].HPPAPAEPSSDLASK.[L]			0.000511657	0.000225896	1	1	3	Q9P2E9	Q9P2E9 [1099-1113]	0	1503.74		7.55691e+07						3.63	High	0.0001049	0.0002014
	FALSE	High	[R].DAQDVQASQAEADQQQTR.[L]			0.000282787	0.000225896	1	1	4	Q9P2E9	Q9P2E9 [971-988]	0	1988.89	5.34514e+07	6.22487e+06		4.27	High	0	0.0001348	2.08	High	0.0001951	0.0004776
	FALSE	High	[R].NTDVAQSPEAPK.[Q]			0.000397485	0.000225896	1	1	4	Q9P2E9	Q9P2E9 [609-620]	0	1256.61	4.47958e+07	138750421		3.45	High	0	0.000464	3.51	High	0	0.0001474
	FALSE	High	[K].AQEQQQQMAELHSK.[L]			0.00062761	0.000378242	1	1	4	Q9P2E9	Q9P2E9 [908-921]	0	1655.78	3.31153e+07	220882471		2.02	High	0.004623	0.03187	3.3	High	0.0001951	0.0003852
	FALSE	High	[K].AAILETAPK.[E]			0.000630285	0.000378242	1	1	5	Q9P2E9	Q9P2E9 [167-175]	0	913.535	3.29689e+07	3.21017e+08		2.35	High	0	0.0003944	2.39	High	0.0001951	0.0004699
	FALSE	High	[K].VGAAEEELQK.[S]			0.000791081	0.00045126	1	1	4	Q9P2E9	Q9P2E9 [1160-1169]	0	1073.55	1.06882e+08	2.03286e+08		2.81	High	0.0009284	0.003351	2.8	High	0.0001951	0.0003253
	FALSE	High	[RK].LQQENSILR.[DN]			0.0013098	0.00045126	1	2	2	Q9P2E9	Q9P2E9 [798-806]	0	1100.61		9.00848e+07						2.7	High	0.0001951	0.0005349
	FALSE	High	[K].AMEALATAEQACK.[E]	1xCarbamidomethyl [C12]		0.00126267	0.00045126	1	1	1	Q9P2E9	Q9P2E9 [1027-1039]	0	1393.65		1.30742e+07						2.26	High	0.0001951	0.000516
	FALSE	High	[K].TESASVQGR.[N]			0.00116315	0.00045126	1	1	1	Q9P2E9	Q9P2E9 [600-608]	0	934.459		4.15094e+07						2.02	High	0.0001951	0.0004744
	FALSE	High	[K].QSDELALVR.[Q]			0.00206407	0.000552365	1	1	2	Q9P2E9	Q9P2E9 [1247-1255]	0	1030.55		6.57098e+07						2.81	High	0.0001951	0.001621
	FALSE	High	[K].AQEQQQQMAELHSK.[L]	1xOxidation [M8]		0.00187388	0.000552365	1	1	1	Q9P2E9	Q9P2E9 [908-921]	0	1671.78		3.54664e+07						2.26	High	0.0001951	0.0007745
	FALSE	High	[R].EQEITAVQAR.[M]			0.00153233	0.000552365	1	1	5	Q9P2E9	Q9P2E9 [752-761]	0	1144.6		2.28199e+08	429199					2.68	High	0.0001951	0.0009763	1.74	High	0.0006497	0.04577
	FALSE	High	[K].VEGITNQGK.[K]			0.00313673	0.000599984	1	1	1	Q9P2E9	Q9P2E9 [560-568]	0	945.5	3.95366e+07			1.76	High	0.000855	0.001672
	FALSE	High	[KQ].KGEGAQNQGK.[K]			0.00318065	0.000599984	1	1	1	Q9P2E9	Q9P2E9 [321-330]; [511-520]	1	1016.51		3.69469e+06						3.36	High	0.0001951	0.001388
	FALSE	High	[K].KGEGAPIQGK.[K]			0.00251173	0.000599984	1	1	1	Q9P2E9	Q9P2E9 [539-548]	1	984.547		42202545						2.58	High	0.0001951	0.001068
	FALSE	High	[K].LQSSEAEVR.[S]			0.00294829	0.000599984	1	1	2	Q9P2E9	Q9P2E9 [922-930]	0	1018.52		102007228		1.49	High	0.002343	0.01395	2.38	High	0.0001951	0.001276
	FALSE	High	[K].KTEGAQGK.[K]			0.00374559	0.000599984	1	1	1	Q9P2E9	Q9P2E9 [521-528]	1	818.437		4.29158e+06						1.89	High	0.0001951	0.001667
	FALSE	High	[K].KVDTTPNQGK.[K]			0.00388449	0.000599984	1	1	1	Q9P2E9	Q9P2E9 [271-280]	1	1087.57		1.04261e+07						1.91	High	0.0001951	0.00174
	FALSE	High	[K].HMAAASAECQNYAK.[E]	1xCarbamidomethyl [C9]		0.0045756	0.000812511	1	1	1	Q9P2E9	Q9P2E9 [1208-1221]	0	1551.67		3.71682e+07						3.09	High	0.0003149	0.002092
	FALSE	High	[R].LKELESQVSGLEK.[E]			0.00634557	0.00100075	1	1	2	Q9P2E9	Q9P2E9 [989-1001]	1	1459.8		8.35613e+07						3.19	High	0.000362	0.003012
	FALSE	High	[K].AEGAQNQGK.[K]			0.00764254	0.00124406	1	1	1	Q9P2E9	Q9P2E9 [262-270]; [312-320]; [332-340]; [342-350]; [352-360]; [362-370]; [372-380]; [382-390]; [402-410]; [412-420]; [422-430]; [432-440]; [442-450]; [452-460]; [462-470]; [482-490]; [492-500]	0	902.433		3.98019e+07						2.84	High	0.0005187	0.003697
	FALSE	High	[K].TTQEQLAR.[E]			0.00764254	0.00124406	1	1	3	Q9P2E9	Q9P2E9 [1376-1383]	0	946.495	4.17116e+07	1.73513e+08		2.37	High	0.002179	0.009485	2.46	High	0.0005187	0.003702	1.72	High	0.0006497	0.02638
	FALSE	High	[R].ESEEALQK.[R]			0.00901234	0.00124406	1	1	2	Q9P2E9	Q9P2E9 [875-882]	0	933.452	3.10566e+07	1.42292e+08		1.64	High	0.003215	0.02077	2.17	High	0.0005736	0.00439
	FALSE	High	[K].ADSVANQGTK.[V]			0.0121889	0.00181204	1	1	2	Q9P2E9	Q9P2E9 [550-559]	0	990.485		1.8973e+07						1.6	High	0.0009727	0.006099
	FALSE	High	[K].KAEGAQNQGK.[K]	1xDeamidated [N7]		0.0128236	0.00188912	1	1	1	Q9P2E9	Q9P2E9 [261-270]; [311-320]; [331-340]; [341-350]; [351-360]; [361-370]; [371-380]; [381-390]; [401-410]; [411-420]; [421-430]; [431-440]; [441-450]; [451-460]; [461-470]; [481-490]; [491-500]	1	1031.51		2.28808e+06						1.46	High	0.0009727	0.006415
	FALSE	High	[K].KTESASVQGR.[N]			0.0152006	0.00224202	1	1	1	Q9P2E9	Q9P2E9 [599-608]	1	1062.55		3.84574e+06						1.36	High	0.001225	0.00767
	FALSE	High	[K].GEGAQNQGK.[K]			0.0348821	0.00377993	1	1	1	Q9P2E9	Q9P2E9 [322-330]; [512-520]	0	888.417		8594775						2.92	High	0.001887	0.01868
	FALSE	High	[K].VDTTPNQGK.[K]			0.0361555	0.00383456	1	1	1	Q9P2E9	Q9P2E9 [272-280]	0	959.479		1.44856e+07						2.07	High	0.001928	0.01953
	FALSE	High	[R].LQEELEK.[L]			0.0482844	0.00503664	1	4	4	Q9P2E9	Q9P2E9 [1325-1331]	0	888.467		2.47422e+07						1.99	High	0.002492	0.02708
	FALSE	High	[K].LQEQLEK.[A]	1xDeamidated [Q4]		0.0482844	0.00503664	1	1	1	Q9P2E9	Q9P2E9 [1391-1397]	0	888.467		2.47422e+07						1.99	High	0.002539	0.02709
	FALSE	High	[K].KAEGAQNQGK.[K]			0.0465572	0.00503664	1	1	1	Q9P2E9	Q9P2E9 [261-270]; [311-320]; [331-340]; [341-350]; [351-360]; [361-370]; [371-380]; [381-390]; [401-410]; [411-420]; [421-430]; [431-440]; [441-450]; [451-460]; [461-470]; [481-490]; [491-500]	1	1030.53		507459						1.26	High	0.002492	0.02589
	FALSE	High	[R].QQLSEMK.[S]			0.0838348	0.00856641	1	1	1	Q9P2E9	Q9P2E9 [1256-1262]	0	863.429		52171745						2.27	High	0.004343	0.05032
	FALSE	High	[K].EVQQLQGK.[I]			0.0888378	0.00907999	1	1	4	Q9P2E9	Q9P2E9 [772-779]	0	929.505	35257628	1.52973e+08		1.62	High	0.006458	0.04719	2.01	High	0.005458	0.07099
High	P38646	Stress-70 protein, mitochondrial OS=Homo sapiens OX=9606 GN=HSPA9 PE=1 SV=2	0	123.599	34.1679	24	107	23	679	73.6	6.16	3.64259e+08	2.12144e+09	1.7119e+06	5.244	74.42	15	38	181.48	23	66	6.01	2	3
	Checked	Confidence	Annotated Sequence	Modifications	Modifications in Master Proteins	Qvality PEP	Qvality q-value	# Protein Groups	# Proteins	# PSMs	Master Protein Accessions	Positions in Master Proteins	# Missed Cleavages	Theo. MH+ [Da]	Area: F1: Sample, Control Bound 1	Area: F2: Sample, HI Bound 3	Area: F3: Sample, Beads Hct116	XCorr A2 Sequest HT (Control Bound 1)	Confidence A2 Sequest HT (Control Bound 1)	Percolator q-Value A2 Sequest HT (Control Bound 1)	Percolator PEP A2 Sequest HT (Control Bound 1)	XCorr B2 Sequest HT (HI Bound 3)	Confidence B2 Sequest HT (HI Bound 3)	Percolator q-Value B2 Sequest HT (HI Bound 3)	Percolator PEP B2 Sequest HT (HI Bound 3)	XCorr C2 Sequest HT (Beads Hct116)	Confidence C2 Sequest HT (Beads Hct116)	Percolator q-Value C2 Sequest HT (Beads Hct116)	Percolator PEP C2 Sequest HT (Beads Hct116)
	FALSE	High	[K].MEEFKDQLPADECNK.[L]	1xCarbamidomethyl [C13]		8.74523e-05	0	1	1	2	P38646	P38646 [596-610]	1	1853.8		2.60253e+08						4.28	High	0.0003149	0.001984
	FALSE	High	[R].QAVTNPNNTFYATK.[R]			3.01227e-05	0	1	1	4	P38646	P38646 [108-121]	0	1568.77	9.9791e+07	1.06632e+09		4.31	High	0	7.569e-05	4.41	High	0	4.504e-06
	FALSE	High	[R].QAVTNPNNTFYATK.[R]	1xDeamidated [N]		2.8784e-05	0	1	1	2	P38646	P38646 [108-121]	0	1569.75		5.30399e+07		0.7	Low	0.4325	1	3.86	High	0	4.243e-06	0.59	Low	0.6108	1
	FALSE	High	[R].QAASSLQQASLK.[L]			6.4581e-05	0	1	1	6	P38646	P38646 [635-646]	0	1231.66	5.49296e+08	836968690		4.4	High	0.0004383	0.0006083	4.19	High	0	0.000103
	FALSE	High	[R].TTPSVVAFTADGER.[L]			0.000165659	0	1	1	16	P38646	P38646 [86-99]	0	1450.72	276020932	3.62772e+09	1.7119e+06	2.7	High	0	0.000537	3.21	High	0	0.0001248	2.53	High	0.0006497	0.002307
	FALSE	High	[K].SQVFSTAADGQTQVEIK.[V]			4.0378e-06	0	1	1	6	P38646	P38646 [469-485]	0	1808.9	3.36104e+07	343880310		2.61	High	0	0.0001156	4.82	High	0	3.115e-07
	FALSE	High	[R].EQQIVIQSSGGLSK.[D]			4.51408e-05	0	1	1	8	P38646	P38646 [542-555]	0	1473.79	1.13998e+08	1004701134		3.59	High	0	0.00011	3.6	High	0	7.733e-06
	FALSE	High	[K].VQQTVQDLFGR.[A]			0.000181511	0	1	1	5	P38646	P38646 [395-405]	0	1290.68		2.51258e+09						3.35	High	0	9.879e-05
	FALSE	High	[K].LLGQFTLIGIPPAPR.[G]			0.000111651	0	1	1	1	P38646	P38646 [499-513]	0	1592.95								3.6	High	0	2.613e-05
	FALSE	High	[K].KSQVFSTAADGQTQVEIK.[V]			7.49042e-06	0	1	1	4	P38646	P38646 [468-485]	1	1937		6.05575e+08						5.83	High	0.0001951	0.0003242
	FALSE	High	[K].MEEFKDQLPADECNK.[L]	1xCarbamidomethyl [C13]; 1xOxidation [M1]		0.000467933	0.000225896	1	1	2	P38646	P38646 [596-610]	1	1869.8	1.72319e+07	111456337		1.97	High	0.000855	0.001411	3.85	High	0	0.0001807
	FALSE	High	[R].ETGVDLTKDNMALQR.[V]			0.000217495	0.000225896	1	1	2	P38646	P38646 [293-307]	1	1690.84		1.19439e+08						3.62	High	0	6.493e-05
	FALSE	High	[K].NAVITVPAYFNDSQR.[Q]			0.000701939	0.000378242	1	1	1	P38646	P38646 [188-202]	0	1694.85		1.75351e+07						2.18	High	0.0001049	0.0002865
	FALSE	High	[R].ETGVDLTKDNMALQR.[V]	1xOxidation [M11]		0.00059155	0.000378242	1	1	1	P38646	P38646 [293-307]	1	1706.84		1.16131e+08						3.16	High	0.0001049	0.0002378
	FALSE	High	[R].ASNGDAWVEAHGK.[L]	1xDeamidated [N3]		0.000649407	0.000378242	1	1	1	P38646	P38646 [147-159]	0	1342.6		2.07314e+07						2.47	High	0.0001049	0.0002627
	FALSE	High	[K].VLENAEGAR.[T]			0.000801849	0.00045126	1	1	5	P38646	P38646 [77-85]	0	958.495	1.23208e+08	2.00229e+09		1.97	High	0.002072	0.006398	2.15	High	0.0001951	0.0003283	0.54	Medium	0.04471	0.3402
	FALSE	High	[K].AMQDAEVSK.[S]			0.00246316	0.000599984	1	1	5	P38646	P38646 [369-377]	0	978.456	440594225	1.39831e+09		1.95	High	0.0009284	0.003873	2.02	High	0.000362	0.00243	0.82	Medium	0.03415	0.2783
	FALSE	High	[K].DSETGENIR.[Q]			0.00327083	0.000599984	1	1	5	P38646	P38646 [626-634]	0	1020.46	7.26867e+07	2.5057e+08		2.14	High	0.001302	0.005073	2.3	High	0.0005187	0.00402
	FALSE	High	[R].ASNGDAWVEAHGK.[L]			0.00261263	0.000599984	1	1	1	P38646	P38646 [147-159]	0	1341.62		3.14754e+07						2.65	High	0.0001951	0.001112
	FALSE	High	[R].YDDPEVQK.[D]			0.00604957	0.00100075	1	1	3	P38646	P38646 [128-135]	0	993.452	57107750	283043848		2.17	High	0.002179	0.01223	1.94	High	0.000362	0.002853
	FALSE	High	[R].KDSETGENIR.[Q]			0.0116849	0.00181204	1	1	1	P38646	P38646 [625-634]	1	1148.55		5.02455e+07						2.24	High	0.0009361	0.005822
	FALSE	High	[K].AMQDAEVSK.[S]	1xOxidation [M2]		0.0146907	0.00224202	1	1	4	P38646	P38646 [369-377]	0	994.451	6.73245e+07	1.54618e+08		2.09	High	0.002072	0.006828	2.35	High	0.001808	0.01638
	FALSE	High	[R].ETGVDLTK.[D]			0.0148165	0.00224202	1	1	7	P38646	P38646 [293-300]	0	862.452	4.32177e+08	7.75416e+08		2.29	High	0.008235	0.07246	2.38	High	0.001369	0.009878	1.37	Medium	0.04018	0.316
	FALSE	High	[K].DDIENMVK.[N]			0.020367	0.00305613	1	1	4	P38646	P38646 [556-563]	0	963.445	8.47982e+06	279529797		1.54	High	0.002512	0.01465	2.06	High	0.002186	0.02336
	FALSE	High	[K].STNGDTFLGGEDFDQALLR.[H]	2xDeamidated [N3; Q15]		0.0224136	0.00305613	1	1	1	P38646	P38646 [266-284]	0	2057.93								1.88	High	0.001369	0.01153
	FALSE	High	[K].DNMALQR.[V]	1xOxidation [M3]		0.0429069	0.00455911	1	1	2	P38646	P38646 [301-307]	0	863.404		2.51003e+07		1.97	High	0.008506	0.0745	1.86	High	0.002276	0.0237
	FALSE	High	[R].NTTIPTKK.[S]			0.0630822	0.00671659	1	1	1	P38646	P38646 [461-468]	1	902.531	1.33809e+07			2.18	High	0.003505	0.02291
	FALSE	High	[R].NTTIPTK.[QK]			0.067356	0.00717829	3	3	6	P54652; P11142; P38646	P54652 [420-426]; P11142 [417-423]; P38646 [461-467]	0	774.436	1665413902	4.12435e+09	1.39774e+06	1.99	High	0.005875	0.04031	1.95	High	0.006138	0.08053	1.79	High	0.006348	0.114
	FALSE	High	[K].YAEEDR.[R]			0.101813	0.00968697	1	1	1	P38646	P38646 [568-573]	0	782.332		8.21451e+06						1.4	High	0.004938	0.06236
High	P62736	Actin, aortic smooth muscle OS=Homo sapiens OX=9606 GN=ACTA2 PE=1 SV=1	0	71.425	33.1565	11	107	2	377	42	5.39		8.9218e+06		8.047	57.86	7	30	161.68	11	70	14.77	3	7
	Checked	Confidence	Annotated Sequence	Modifications	Modifications in Master Proteins	Qvality PEP	Qvality q-value	# Protein Groups	# Proteins	# PSMs	Master Protein Accessions	Positions in Master Proteins	# Missed Cleavages	Theo. MH+ [Da]	Area: F1: Sample, Control Bound 1	Area: F2: Sample, HI Bound 3	Area: F3: Sample, Beads Hct116	XCorr A2 Sequest HT (Control Bound 1)	Confidence A2 Sequest HT (Control Bound 1)	Percolator q-Value A2 Sequest HT (Control Bound 1)	Percolator PEP A2 Sequest HT (Control Bound 1)	XCorr B2 Sequest HT (HI Bound 3)	Confidence B2 Sequest HT (HI Bound 3)	Percolator q-Value B2 Sequest HT (HI Bound 3)	Percolator PEP B2 Sequest HT (HI Bound 3)	XCorr C2 Sequest HT (Beads Hct116)	Confidence C2 Sequest HT (Beads Hct116)	Percolator q-Value C2 Sequest HT (Beads Hct116)	Percolator PEP C2 Sequest HT (Beads Hct116)
	FALSE	High	[R].HQGVMVGMGQK.[D]			4.31391e-05	0	2	7	6	P60709; P62736	P60709 [40-50]; P62736 [42-52]	0	1171.57		9.02915e+07						4.32	High	0	7.296e-06
	FALSE	High	[R].HQGVMVGMGQK.[D]	1xOxidation [M]		5.61551e-05	0	2	7	3	P60709; P62736	P60709 [40-50]; P62736 [42-52]	0	1187.57		4.97924e+08						3.26	High	0	1.036e-05
	FALSE	High	[KR].SYELPDGQVITIGNER.[F]			2.64999e-05	0	2	10	3	P60709; P62736	P60709 [239-254]; P62736 [241-256]	0	1790.89	2.28489e+07	3.20829e+08		3.01	High	0	8.025e-05	3.77	High	0	3.801e-06
	FALSE	High	[KR].SYELPDGQVITIGNER.[F]	1xDeamidated [Q8]		0.00025689	0.000225896	2	10	1	P60709; P62736	P60709 [239-254]; P62736 [241-256]	0	1791.88								3.86	High	0	8.142e-05
	FALSE	High	[R].AVFPSIVGRPR.[QH]			0.000399051	0.000225896	2	9	2	P60709; P62736	P60709 [29-39]; P62736 [31-41]	0	1198.71	9.48739e+06	7.43296e+07		2.45	High	0.000855	0.001736	2.73	High	0	0.0001478
	FALSE	High	[K].DSYVGDEAQSKR.[G]			0.000316106	0.000225896	2	6	8	P60709; P62736	P60709 [51-62]; P62736 [53-64]	1	1354.62	9.62927e+06	598833721		2.78	High	0.0004383	0.0005954	3.53	High	0	0.0001085
	FALSE	High	[K].DSYVGDEAQSK.[R]			0.000313683	0.000225896	2	6	17	P60709; P62736	P60709 [51-61]; P62736 [53-63]	0	1198.52	3.79465e+09	14226693010	5.33786e+06	2.21	High	0.0004383	0.0009371	2.47	High	0	0.0001072	2.47	High	0.0006497	0.003429
	FALSE	High	[K].EITALAPSTMK.[I]			0.00021329	0.000225896	2	6	22	P60709; P62736	P60709 [316-326]; P62736 [318-328]	0	1161.62	3.98472e+09	11304964272	1.15973e+06	2.97	High	0.0009284	0.002539	3.08	High	0.0001951	0.0004086	3	High	0.0006497	0.004406
	FALSE	High	[K].EITALAPSTMK.[I]	1xOxidation [M10]		0.00062761	0.000378242	2	6	24	P60709; P62736	P60709 [316-326]; P62736 [318-328]	0	1177.61	1.10636e+09	3978233728		2.45	High	0.000855	0.00159	2.74	High	0.0001951	0.0004752	2.09	High	0.0006497	0.02405
	FALSE	High	[K].AGFAGDDAPR.[A]			0.000736648	0.000378242	2	10	8	P60709; P62736	P60709 [19-28]; P62736 [21-30]	0	976.448	1.06342e+09	1.38332e+10		2.58	High	0	0.0004539	2.16	High	0.0001951	0.0003115
	FALSE	High	[R].HQGVMVGMGQK.[D]	2xOxidation [M5; M8]		0.000812805	0.00045126	2	7	2	P60709; P62736	P60709 [40-50]; P62736 [42-52]	0	1203.56		1.57502e+08						2.59	High	0.0001951	0.0003328
	FALSE	High	[K].LCYVALDFENEMATAASSSSLEK.[S]	1xCarbamidomethyl [C2]; 1xOxidation [M12]		0.00893783	0.00124406	1	4	1	P62736	P62736 [218-240]	0	2552.15								1.47	High	0.0005736	0.004363
	FALSE	High	[K].IIAPPER.[K]			0.0155952	0.00241881	2	7	6	P60709; P62736	P60709 [329-335]; P62736 [331-337]	0	795.472	164511155	3.10638e+09	271336	1.83	High	0.002948	0.01724	2.11	High	0.001267	0.007836	1.35	High	0.003317	0.09079
	FALSE	High	[R].DLTDYLMK.[I]			0.0654864	0.00695217	2	7	1	P60709; P62736	P60709 [184-191]; P62736 [186-193]	0	998.486		12866812						1.45	High	0.003433	0.03826
	FALSE	High	[R].DLTDYLMK.[I]	1xOxidation [M7]		0.0830314	0.00849634	2	7	2	P60709; P62736	P60709 [184-191]; P62736 [186-193]	0	1014.48		4.778e+07						1.51	High	0.004261	0.0496
	FALSE	High	[K].YPIEHGIITNWDDMEK.[I]			0.0914604	0.00914972	1	4	1	P62736	P62736 [71-86]	0	1960.91		8.9218e+06						1.95	High	0.004544	0.05522
High	P15924	Desmoplakin OS=Homo sapiens OX=9606 GN=DSP PE=1 SV=3	0	165.845	16.9627	47	105	47	2871	331.6	6.81	1.09635e+08	4.66188e+08	277609	0.764	59.15	22	29	179.16	44	74	1.93	2	2
	Checked	Confidence	Annotated Sequence	Modifications	Modifications in Master Proteins	Qvality PEP	Qvality q-value	# Protein Groups	# Proteins	# PSMs	Master Protein Accessions	Positions in Master Proteins	# Missed Cleavages	Theo. MH+ [Da]	Area: F1: Sample, Control Bound 1	Area: F2: Sample, HI Bound 3	Area: F3: Sample, Beads Hct116	XCorr A2 Sequest HT (Control Bound 1)	Confidence A2 Sequest HT (Control Bound 1)	Percolator q-Value A2 Sequest HT (Control Bound 1)	Percolator PEP A2 Sequest HT (Control Bound 1)	XCorr B2 Sequest HT (HI Bound 3)	Confidence B2 Sequest HT (HI Bound 3)	Percolator q-Value B2 Sequest HT (HI Bound 3)	Percolator PEP B2 Sequest HT (HI Bound 3)	XCorr C2 Sequest HT (Beads Hct116)	Confidence C2 Sequest HT (Beads Hct116)	Percolator q-Value C2 Sequest HT (Beads Hct116)	Percolator PEP C2 Sequest HT (Beads Hct116)
	FALSE	High	[R].GVITDQNSDGYCQTGTMSR.[H]	1xCarbamidomethyl [C12]		2.49816e-07	0	1	1	4	P15924	P15924 [46-64]	0	2089.89	1.49429e+07	5.71278e+07		3.31	High	0	1.433e-06	4.36	High	0	7.686e-09
	FALSE	High	[K].NGVGTSSSMGSGVSDDVFSSSR.[H]			6.267e-06	0	1	1	4	P15924	P15924 [2565-2586]	0	2119.92		39846671		1.32	Medium	0.01731	0.1516	4.06	High	0	5.582e-07
	FALSE	High	[R].ETQTECEWTVDTSK.[L]	1xCarbamidomethyl [C6]		0.00016832	0	1	1	2	P15924	P15924 [1952-1965]	0	1713.73	2.23585e+07	7.8986e+07		3.58	High	0	7.25e-05	2.91	High	0	4.561e-05
	FALSE	High	[K].GGGGYTCQSGSGWDEFTK.[H]	1xCarbamidomethyl [C7]		0.000136669	0	1	1	2	P15924	P15924 [168-185]	0	1893.77		4.52947e+07						2.85	High	0	3.43e-05
	FALSE	High	[R].GAGSIAGASASPK.[E]			6.32678e-05	0	1	1	5	P15924	P15924 [2014-2026]	0	1073.56	1.19541e+08	3.0576e+08		3.85	High	0	0.0003075	3.51	High	0	1.218e-05
	FALSE	High	[R].LNDSILQATEQR.[R]			8.05867e-05	0	1	1	2	P15924	P15924 [1256-1267]	0	1387.72		1.84225e+08						3.93	High	0	1.686e-05
	FALSE	High	[R].LLEAQACTGGIIHPTTGQK.[L]	1xCarbamidomethyl [C7]		5.20009e-06	0	1	1	3	P15924	P15924 [2650-2668]	0	1995.03		8.92722e+08						6.3	High	0	4.36e-07
	FALSE	High	[R].YEVTSGGGGTSR.[M]			0.000325994	0.000225896	1	1	5	P15924	P15924 [28-39]	0	1170.54	43713770	2.02544e+08		2.22	High	0.0004383	0.0008181	2.61	High	0	0.0001133	0.81	Low	0.09083	0.4785
	FALSE	High	[R].QLQNIIQATSR.[E]			0.000296116	0.000225896	1	1	4	P15924	P15924 [271-281]	0	1271.71		3.19285e+08						3.75	High	0	0.0001235
	FALSE	High	[K].TGSQYDIQDAIDK.[G]			0.0002369	0.000225896	1	1	4	P15924	P15924 [2524-2536]	0	1453.68	5.86398e+07	142048244		4	High	0	9.269e-05	3.17	High	0	9.36e-05
	FALSE	High	[K].NQFETEINITK.[T]			0.000464179	0.000225896	1	1	2	P15924	P15924 [1364-1374]	0	1336.67	1.01251e+07	254503120		1.59	High	0.0009284	0.00355	3.54	High	0	0.0001789
	FALSE	High	[K].IQSQFTDAQK.[H]			0.000352187	0.000225896	1	1	3	P15924	P15924 [608-617]	0	1165.58		271283740						2.91	High	0.0001951	0.0003424
	FALSE	High	[K].NTLTQTTENLR.[R]			0.000242459	0.000225896	1	1	3	P15924	P15924 [1414-1424]	0	1290.66		41922923		2.35	High	0.002179	0.007621	3.22	High	0	7.514e-05
	FALSE	High	[K].NQCTQVVQER.[E]	1xCarbamidomethyl [C3]; 1xDeamidated [N/Q]		0.000489224	0.000225896	1	1	2	P15924	P15924 [1803-1812]	0	1262.58		8.30402e+06						2	High	0	0.0001902
	FALSE	High	[R].ETQSQLETER.[S]			0.000689825	0.000378242	1	1	2	P15924	P15924 [1923-1932]	0	1220.58		318590984	277609					2.34	High	0.0001049	0.0002806	1.19	High	0.0006497	0.03937
	FALSE	High	[K].ANSSATETINK.[L]			0.000576857	0.000378242	1	1	2	P15924	P15924 [1517-1527]	0	1135.56	3.04917e+07	100106404		2.08	High	0.000855	0.00191	2.42	High	0.0001049	0.0002311
	FALSE	High	[K].NQCTQVVQER.[E]	1xCarbamidomethyl [C3]		0.00149876	0.00045126	1	1	2	P15924	P15924 [1803-1812]	0	1261.6	5.7526e+07	168157557		3.09	High	0.000855	0.001949	3.14	High	0.0001951	0.0006135
	FALSE	High	[R].LPVEEAYK.[R]			0.00133072	0.00045126	1	1	1	P15924	P15924 [2310-2317]	0	948.504		2.94513e+07						1.67	High	0.0001951	0.0005435
	FALSE	High	[R].AEENALQQK.[A]			0.00147423	0.00045126	1	1	1	P15924	P15924 [1270-1278]	0	1030.52								2.86	High	0.0001951	0.0006032
	FALSE	High	[R].VLLQEEGTR.[K]			0.0013521	0.00045126	1	1	2	P15924	P15924 [1176-1184]	0	1044.57		7.97881e+07						2.38	High	0.0001951	0.0005516
	FALSE	High	[R].LLEAASVSSK.[G]			0.000842972	0.00045126	1	1	3	P15924	P15924 [2802-2811]	0	1004.56	5.19341e+07	132290322		2.11	High	0.0009284	0.003	2.69	High	0.0001951	0.0003467
	FALSE	High	[R].LQSLTENLTK.[E]			0.0013521	0.00045126	1	1	3	P15924	P15924 [1706-1715]	0	1146.64	4.28236e+07	1.34174e+08		2.5	High	0.0004383	0.0008579	2.61	High	0.0001951	0.0008953
	FALSE	High	[R].LLQLQEQMR.[A]			0.00145818	0.00045126	1	1	1	P15924	P15924 [142-150]	0	1158.63								2.19	High	0.0001951	0.0005969
	FALSE	High	[R].AELIVQPELK.[Y]			0.000823953	0.00045126	1	1	4	P15924	P15924 [85-94]	0	1139.67		4.94584e+08		1.74	High	0.002179	0.01157	2.66	High	0.0001951	0.0003763
	FALSE	High	[K].LTVDSAIAR.[D]			0.0013378	0.00045126	1	1	3	P15924	P15924 [2067-2075]	0	945.536	4.50453e+07	8.86622e+06		1.74	High	0.003215	0.0207	2.15	High	0.0001951	0.0005456
	FALSE	High	[R].LPVDIAYK.[R]			0.00206407	0.000552365	1	1	2	P15924	P15924 [2386-2393]	0	918.529		2.57982e+07						1.87	High	0.0001951	0.000859
	FALSE	High	[K].TVSVSEAIK.[K]			0.00400019	0.000599984	1	1	2	P15924	P15924 [2104-2112]	0	933.525		170321258		1.67	High	0.008616	0.07563	2.1	High	0.0001951	0.001789
	FALSE	High	[R].LQDTSSYAK.[I]			0.00236964	0.000599984	1	1	2	P15924	P15924 [2764-2772]	0	1012.49	4.5991e+07	1.36259e+08		1.73	High	0.000855	0.001395	2.83	High	0.0001951	0.001
	FALSE	High	[R].VVIVDPETNK.[E]			0.00394182	0.000599984	1	1	5	P15924	P15924 [2466-2475]	0	1113.62	1.72555e+07	2.66396e+07		1.81	High	0.003505	0.02222	2.14	High	0.0001951	0.001765	1.93	High	0.0006497	0.05162
	FALSE	High	[K].ATGSEVSQR.[K]			0.00382818	0.000599984	1	1	2	P15924	P15924 [1435-1443]	0	934.459	3.29145e+06	6.23102e+07		1.26	High	0.005441	0.03896	2.57	High	0.0001951	0.001705
	FALSE	High	[K].QSLDDAAK.[T]			0.00649974	0.00100075	1	1	1	P15924	P15924 [1467-1474]	0	847.416								2.22	High	0.0004156	0.003098
	FALSE	High	[K].FLDQNLQK.[Y]			0.00521201	0.00100075	1	1	2	P15924	P15924 [1057-1064]	0	1005.54		43310430						1.79	High	0.001349	0.009449
	FALSE	High	[K].VSYVQLK.[E]			0.00639649	0.00100075	1	1	1	P15924	P15924 [2181-2187]	0	836.488		5.7231e+06						1.77	High	0.000362	0.003038
	FALSE	High	[K].YQAECSQFK.[A]	1xCarbamidomethyl [C5]		0.0071025	0.00109234	1	1	2	P15924	P15924 [1065-1073]	0	1160.5	20069461	4.64094e+07		1.59	High	0.0009284	0.003047	2.15	High	0.001349	0.009676
	FALSE	High	[R].QVQNLVNK.[S]			0.0103865	0.0013349	1	1	1	P15924	P15924 [434-441]	0	942.537		91357711		2.32	Medium	0.01947	0.167	2.83	High	0.0006731	0.005136
	FALSE	High	[R].DANSENCNK.[N]	1xCarbamidomethyl [C7]		0.0121889	0.00181204	1	1	1	P15924	P15924 [1046-1054]	0	1051.41		9.4412e+06						2.65	High	0.0009727	0.006075
	FALSE	High	[K].QALEASNR.[I]			0.0130427	0.00188912	1	1	1	P15924	P15924 [1790-1797]	0	888.453		4.15599e+07						2	High	0.0009727	0.006548
	FALSE	High	[K].VQEQELTR.[L]			0.0123967	0.00188912	1	1	2	P15924	P15924 [1530-1537]	0	1002.52		69481402						2.31	High	0.0009727	0.00675
	FALSE	High	[R].ISTEEAIR.[K]			0.0134929	0.00197414	1	1	2	P15924	P15924 [2745-2752]	0	918.489		1.67535e+08						2.39	High	0.001267	0.008225
	FALSE	High	[R].QMGQPCDAYQK.[R]	1xCarbamidomethyl [C6]		0.0160006	0.00241881	1	1	1	P15924	P15924 [130-140]	0	1325.56		4.76901e+07		1.12	Low	0.1911	1	2.17	High	0.001267	0.00808
	FALSE	High	[R].SQLQISNNR.[T]			0.016277	0.00250273	1	1	1	P15924	P15924 [1754-1762]	0	1059.55				2.29	High	0.001505	0.006004
	FALSE	High	[K].MSAAEAVK.[E]			0.0177366	0.00286453	1	1	2	P15924	P15924 [2707-2714]	0	806.408	2.60534e+08			1.77	High	0.002179	0.01293	2.21	High	0.001349	0.009022
	FALSE	High	[R].EYENELAK.[V]			0.023829	0.00331621	1	1	1	P15924	P15924 [1187-1194]	0	995.468		3.45024e+07						1.99	High	0.001567	0.0123
	FALSE	High	[K].ACGSEIMQK.[K]	1xCarbamidomethyl [C2]		0.028929	0.00360707	1	1	1	P15924	P15924 [1279-1287]	0	1023.46	2.76541e+07			2.22	High	0.002179	0.01014
	FALSE	High	[K].STLEAETR.[V]			0.0310596	0.00373032	1	1	1	P15924	P15924 [1841-1848]	0	906.453	2.62535e+07			1.8	High	0.002179	0.01087
	FALSE	High	[R].AQIDNLTR.[E]			0.0505406	0.00551991	1	1	1	P15924	P15924 [1393-1400]	0	930.5		1.82569e+07						1.91	High	0.002761	0.02851
	FALSE	High	[R].MSQLEVK.[E]			0.0791402	0.00821992	1	1	1	P15924	P15924 [316-322]	0	834.439		5.20027e+07						1.29	High	0.004143	0.04737
	FALSE	High	[K].QQIQNDLNQWK.[T]			0.101813	0.00968697	1	1	1	P15924	P15924 [1858-1868]	0	1414.71								1.68	High	0.004938	0.06225
High	P22626	Heterogeneous nuclear ribonucleoproteins A2/B1 OS=Homo sapiens OX=9606 GN=HNRNPA2B1 PE=1 SV=2	0	123.76	34.8442	12	103	12	353	37.4	8.95	2.73111e+08	2.43054e+09	1.0672e+06	22.357	46.58	5	18	255.01	12	79	12.74	3	6
	Checked	Confidence	Annotated Sequence	Modifications	Modifications in Master Proteins	Qvality PEP	Qvality q-value	# Protein Groups	# Proteins	# PSMs	Master Protein Accessions	Positions in Master Proteins	# Missed Cleavages	Theo. MH+ [Da]	Area: F1: Sample, Control Bound 1	Area: F2: Sample, HI Bound 3	Area: F3: Sample, Beads Hct116	XCorr A2 Sequest HT (Control Bound 1)	Confidence A2 Sequest HT (Control Bound 1)	Percolator q-Value A2 Sequest HT (Control Bound 1)	Percolator PEP A2 Sequest HT (Control Bound 1)	XCorr B2 Sequest HT (HI Bound 3)	Confidence B2 Sequest HT (HI Bound 3)	Percolator q-Value B2 Sequest HT (HI Bound 3)	Percolator PEP B2 Sequest HT (HI Bound 3)	XCorr C2 Sequest HT (Beads Hct116)	Confidence C2 Sequest HT (Beads Hct116)	Percolator q-Value C2 Sequest HT (Beads Hct116)	Percolator PEP C2 Sequest HT (Beads Hct116)
	FALSE	High	[R].NMGGPYGGGNYGPGGSGGSGGYGGR.[S]			1.82617e-09	0	1	1	14	P22626	P22626 [326-350]	0	2189.91	1.51827e+08	2.5959e+09	1.28158e+06	7.44	High	0	1.815e-09	7.59	High	0	1.108e-11	2.74	High	0	0.0001122
	FALSE	High	[R].NMGGPYGGGNYGPGGSGGSGGYGGR.[S]	1xDeamidated [N]		2.01681e-05	0	1	1	8	P22626	P22626 [326-350]	0	2190.89		7.63778e+07						4.26	High	0	2.642e-06
	FALSE	High	[R].NMGGPYGGGNYGPGGSGGSGGYGGR.[S]	1xOxidation [M2]		2.32909e-10	0	1	1	16	P22626	P22626 [326-350]	0	2205.9	7.32611e+07	9.77034e+08		4.25	High	0	3.327e-07	8.23	High	0	7.18482e-13	1.42	High	0.0006497	0.01921
	FALSE	High	[K].LTDCVVMRDPASK.[R]	1xCarbamidomethyl [C4]		3.70317e-05	0	1	1	5	P22626	P22626 [47-59]	1	1491.73		7.655e+08		1.07	Low	0.3345	1	4.13	High	0	5.943e-06
	FALSE	High	[R].EESGKPGAHVTVK.[K]			2.37001e-05	0	1	1	2	P22626	P22626 [100-112]	0	1338.7		4.89795e+08						3.5	High	0	3.282e-06
	FALSE	High	[R].GGGGNFGPGPGSNFR.[G]			3.3677e-05	0	1	1	13	P22626	P22626 [214-228]	0	1377.63	724504024	2.79322e+09		3.27	High	0	0.0003914	4.11	High	0	5.25e-06
	FALSE	High	[R].GGGGNFGPGPGSNFR.[G]	1xDeamidated [N]		0.000115801	0	1	1	7	P22626	P22626 [214-228]	0	1378.61	1.50412e+07	2.36102e+08		1.42	High	0.001302	0.005032	3.62	High	0	2.742e-05
	FALSE	High	[K].SGNFGGSRNMGGPYGGGNYGPGGSGGSGGYGGR.[S]	1xDeamidated [N3]		4.74298e-05	0	1	1	1	P22626	P22626 [318-350]	1	2953.23								2.21	High	0	8.291e-06
	FALSE	High	[R].QEMQEVQSSR.[S]			0.000225253	0.000225896	1	1	9	P22626	P22626 [191-200]	0	1221.55	440454646	4823872498	1.70068e+06	3.02	High	0	0.0004227	3.35	High	0	0.0001769	3.25	High	0.0006497	0.00495
	FALSE	High	[K].IDTIEIITDR.[Q]			0.00025492	0.000225896	1	1	1	P22626	P22626 [138-147]	0	1188.65		7.61964e+06						2.77	High	0	8.047e-05
	FALSE	High	[R].QEMQEVQSSR.[S]	1xDeamidated [Q7]		0.000546483	0.000378242	1	1	1	P22626	P22626 [191-200]	0	1222.54		27437231						2.6	High	0.0001049	0.0002175
	FALSE	High	[R].QEMQEVQSSR.[S]	1xOxidation [M3]		0.000557935	0.000378242	1	1	6	P22626	P22626 [191-200]	0	1237.55	7.14001e+07	6.33091e+08		3.07	High	0.000855	0.001767	3.15	High	0.0001951	0.0006071	1.19	Medium	0.02333	0.2171
	FALSE	High	[R].GGSDGYGSGR.[G]			0.000683865	0.000378242	1	1	3	P22626	P22626 [229-238]	0	912.381	5.8474e+06	7.51408e+08		2.58	High	0.000855	0.00135	2.91	High	0.0001049	0.0002789	0.93	Medium	0.04138	0.3243
	FALSE	High	[K].LTDCVVMRDPASK.[R]	1xCarbamidomethyl [C4]; 1xOxidation [M7]		0.00126267	0.00045126	1	1	1	P22626	P22626 [47-59]	1	1507.72		12718341						2.12	High	0.0001951	0.0005159
	FALSE	High	[K].TLETVPLER.[K]			0.000886843	0.00045126	1	1	5	P22626	P22626 [4-12]	0	1057.59	4.29223e+07	7.95927e+08		2.04	High	0.00486	0.03535	2.63	High	0.0001951	0.0004274
	FALSE	High	[K].LTDCVVMR.[D]	1xCarbamidomethyl [C4]		0.00168679	0.000552365	1	1	2	P22626	P22626 [47-54]	0	993.486		5.69358e+07						2.5	High	0.0001951	0.0006929
	FALSE	High	[K].SGNFGGSR.[N]			0.00586103	0.00100075	1	1	5	P22626	P22626 [318-325]	0	781.359		1.14377e+09	219349					2.32	High	0.001124	0.007321	1.86	High	0.0006497	0.04849
	FALSE	High	[K].LTDCVVMR.[D]	1xCarbamidomethyl [C4]; 1xOxidation [M7]		0.00931714	0.00124406	1	1	3	P22626	P22626 [47-54]	0	1009.48		112195448						2.13	High	0.001369	0.01128
	FALSE	High	[R].GGNFGFGDSR.[G]			0.0524272	0.00600916	1	1	1	P22626	P22626 [204-213]	0	1013.44		6.3627e+07						2.3	High	0.00294	0.02966
High	P35579	Myosin-9 OS=Homo sapiens OX=9606 GN=MYH9 PE=1 SV=4	0	126.647	15.102	29	99	27	1960	226.4	5.6	1.73666e+08	3.28835e+08	1.1332e+06	0.936	88.65	18	42	131.49	26	50	14.34	5	7
	Checked	Confidence	Annotated Sequence	Modifications	Modifications in Master Proteins	Qvality PEP	Qvality q-value	# Protein Groups	# Proteins	# PSMs	Master Protein Accessions	Positions in Master Proteins	# Missed Cleavages	Theo. MH+ [Da]	Area: F1: Sample, Control Bound 1	Area: F2: Sample, HI Bound 3	Area: F3: Sample, Beads Hct116	XCorr A2 Sequest HT (Control Bound 1)	Confidence A2 Sequest HT (Control Bound 1)	Percolator q-Value A2 Sequest HT (Control Bound 1)	Percolator PEP A2 Sequest HT (Control Bound 1)	XCorr B2 Sequest HT (HI Bound 3)	Confidence B2 Sequest HT (HI Bound 3)	Percolator q-Value B2 Sequest HT (HI Bound 3)	Percolator PEP B2 Sequest HT (HI Bound 3)	XCorr C2 Sequest HT (Beads Hct116)	Confidence C2 Sequest HT (Beads Hct116)	Percolator q-Value C2 Sequest HT (Beads Hct116)	Percolator PEP C2 Sequest HT (Beads Hct116)
	FALSE	High	[R].EDQSILCTGESGAGK.[T]	1xCarbamidomethyl [C7]		3.71849e-05	0	3	4	6	P35580; P35579; Q7Z406	P35580 [170-184]; P35579 [166-180]; Q7Z406 [190-204]	0	1551.7	1.772e+07	1.97123e+08	616436	2.01	High	0.000855	0.002097	3.88	High	0	5.968e-06	2.72	High	0.0006497	0.001777
	FALSE	High	[K].VEAQLQELQVK.[F]			5.63867e-05	0	1	1	5	P35579	P35579 [1250-1260]	0	1284.72	2.78664e+07	184535044		3.44	High	0	5.814e-05	4.25	High	0	1.041e-05	2.08	High	0.0006497	0.005159
	FALSE	High	[K].IAQLEEQLDNETK.[E]			5.50113e-05	0	1	1	9	P35579	P35579 [1816-1828]	0	1530.76	220367379	148758887		3.04	High	0	1.188e-05	2.95	High	0	1.915e-05	3.16	High	0	0.0001317
	FALSE	High	[K].LEEEQIILEDQNCK.[L]	1xCarbamidomethyl [C13]		5.25754e-05	0	1	1	6	P35579	P35579 [976-989]	0	1760.84	1.87443e+07	115754404		2.56	High	0.0007631	0.001009	5.22	High	0	9.518e-06
	FALSE	High	[R].IAEFTTNLTEEEEK.[S]			2.79157e-06	0	1	1	5	P35579	P35579 [1001-1014]	0	1653.79	202995748	6.72765e+08		3.92	High	0	1.494e-05	4.09	High	0	2.363e-06
	FALSE	High	[R].QAQQERDELADEIANSSGK.[G]			0.000105481	0	1	1	6	P35579	P35579 [1698-1716]	1	2088.98	1.46724e+08	238725512		4.36	High	0.0009284	0.002584	3.82	High	0	2.422e-05
	FALSE	High	[R].NTDQASMPDNTAAQK.[V]			7.71105e-06	0	1	2	5	P35579	P35579 [359-373]	0	1591.7	108817868	1.90971e+08		4.51	High	0	3.282e-05	4.62	High	0	7.376e-07	1.8	High	0.0006497	0.03071
	FALSE	High	[R].ELEDATETADAMNR.[E]			9.40932e-06	0	1	1	9	P35579	P35579 [1899-1912]	0	1565.67	1.89425e+08	1.65232e+08	1.1332e+06	4.2	High	0	3.521e-05	4.08	High	0	9.569e-07	2.6	High	0.0006497	0.0007045
	FALSE	High	[R].QLEEAEEEAQR.[A]			0.000146338	0	1	1	4	P35579	P35579 [1878-1888]	0	1331.61	3.67599e+07	4.18946e+07		1.99	High	0	0.0004501	2.55	High	0	3.774e-05
	FALSE	High	[K].KLEEEQIILEDQNCK.[L]	1xCarbamidomethyl [C14]		0.000522251	0.000378242	1	1	1	P35579	P35579 [975-989]	1	1888.93		8.33397e+07						4.45	High	0.0001049	0.0002058
	FALSE	High	[R].EMEAELEDER.[K]			0.000835297	0.00045126	1	1	2	P35579	P35579 [1593-1602]	0	1250.52		5.42169e+07						2.85	High	0.0001951	0.000466
	FALSE	High	[R].QAQQERDELADEIANSSGK.[G]	1xDeamidated [N15]		0.000951551	0.00045126	1	1	1	P35579	P35579 [1698-1716]	1	2089.96		1.92962e+07						1.89	High	0.0001951	0.0003901
	FALSE	High	[R].TEMEDLMSSK.[D]			0.000846843	0.00045126	1	1	2	P35579	P35579 [1504-1513]	0	1170.5	15897164	1.12108e+08		1.84	High	0	0.0005302	2.43	High	0.0001951	0.0005909
	FALSE	High	[R].NAEQYKDQADK.[A]			0.00144235	0.00045126	1	1	1	P35579	P35579 [1857-1867]	1	1309.6		8328440						1.99	High	0.0001951	0.0005881
	FALSE	High	[R].ALEQQVEEMK.[T]			0.00163928	0.000552365	1	1	4	P35579	P35579 [1529-1538]	0	1204.59	3.20096e+07	1.11134e+08		2.15	High	0.000855	0.001907	2.54	High	0.0001951	0.0006709
	FALSE	High	[K].ASITALEAK.[I]			0.00174627	0.000552365	1	1	4	P35579	P35579 [1807-1815]	0	903.515	6.73072e+07	3.1786e+08		2.41	High	0.0009284	0.003378	2.74	High	0.0001951	0.0007185
	FALSE	High	[R].DELADEIANSSGK.[G]			0.00309357	0.000599984	1	1	1	P35579	P35579 [1704-1716]	0	1348.62	1.62707e+07			1.91	High	0.000855	0.001655
	FALSE	High	[K].LQEMEGTVK.[S]			0.00264742	0.000599984	1	1	2	P35579	P35579 [1794-1802]	0	1034.52	71012309	139232727		2.31	High	0.002072	0.007023	2.28	High	0.0001951	0.001131	1.27	Medium	0.01092	0.1409
	FALSE	High	[K].MEDSVGCLETAEEVK.[R]	1xCarbamidomethyl [C7]		0.00288868	0.000599984	1	1	1	P35579	P35579 [1373-1387]	0	1696.74				1.88	High	0.000855	0.001575
	FALSE	High	[R].LEVNLQAMK.[A]			0.00220991	0.000599984	1	1	2	P35579	P35579 [1558-1566]	0	1045.57		6.12661e+07						2.48	High	0.0001951	0.0009246
	FALSE	High	[R].QSACNLEK.[K]	1xCarbamidomethyl [C4]		0.00454113	0.000812511	1	1	2	P35579	P35579 [1434-1441]	0	949.441	3.70334e+07			1.98	High	0.002948	0.0172
	FALSE	High	[K].QIATLHAQVADMK.[K]			0.00490032	0.000812511	1	1	1	P35579	P35579 [1358-1370]	0	1425.75		5.23703e+07						2.14	High	0.0003149	0.002253
	FALSE	High	[K].GALALEEK.[R]			0.00482586	0.000812511	1	1	3	P35579	P35579 [1717-1724]	0	830.462	8.0731e+06	7.67545e+07		1.77	High	0.001505	0.006087	2.28	High	0.0009727	0.006726
	FALSE	High	[R].NTDQASMPDNTAAQK.[V]	1xOxidation [M7]		0.00698837	0.00109234	1	2	1	P35579	P35579 [359-373]	0	1607.7	2.10536e+07			1.81	High	0.0009284	0.003016
	FALSE	High	[R].ALEEAMEQK.[A]			0.00758034	0.00119264	1	1	2	P35579	P35579 [1484-1492]	0	1048.5		2.23852e+08		0.54	Low	0.3924	1	2.5	High	0.0005187	0.003655
	FALSE	High	[R].NTNPNFVR.[C]			0.00783258	0.00124406	2	2	5	P35580; P35579	P35580 [670-677]; P35579 [663-670]	0	961.485	1.36343e+07	2.6772e+06		1.92	High	0.0009284	0.003287	1.55	High	0.007308	0.1066
	FALSE	High	[R].ELEDATETADAMNR.[E]	1xOxidation [M12]		0.00886399	0.00124406	1	1	2	P35579	P35579 [1899-1912]	0	1581.67	1.70057e+07	8.72547e+06		1.84	High	0.0009284	0.003614	2.11	High	0.004902	0.06151	0.57	Medium	0.0344	0.2841
	FALSE	High	[R].EQEVNILK.[K]			0.0140785	0.0020589	1	1	2	P35579	P35579 [1166-1173]	0	972.536		2.95929e+07						2.19	High	0.001021	0.007104
	FALSE	High	[R].VEEEAAQK.[N]			0.0196728	0.00301426	1	1	1	P35579	P35579 [1092-1099]	0	903.442		7.28424e+06						1.7	High	0.001369	0.01009
	FALSE	High	[K].TLEEEAK.[T]			0.023009	0.00314138	1	1	2	P35579	P35579 [1175-1181]	0	819.409		1.01168e+08		1.88	Medium	0.01554	0.1442	1.88	High	0.001369	0.01186
	FALSE	High	[R].EQLEEEEEAK.[H]			0.0294468	0.00367729	1	1	1	P35579	P35579 [1343-1352]	0	1233.55		10592893						1.74	High	0.001774	0.01551
	FALSE	High	[K].QLAAENR.[L]			0.0543901	0.00614774	1	1	1	P35579	P35579 [861-867]	0	801.421		1.98013e+07						1.77	High	0.003021	0.03113
High	Q9NZM1	Myoferlin OS=Homo sapiens OX=9606 GN=MYOF PE=1 SV=1	0	103.519	13.7797	27	95	27	2061	234.6	6.18	1.94242e+08	7.25818e+08	997009	0.697	57.15	15	28	153.33	26	63	3.96	3	4
	Checked	Confidence	Annotated Sequence	Modifications	Modifications in Master Proteins	Qvality PEP	Qvality q-value	# Protein Groups	# Proteins	# PSMs	Master Protein Accessions	Positions in Master Proteins	# Missed Cleavages	Theo. MH+ [Da]	Area: F1: Sample, Control Bound 1	Area: F2: Sample, HI Bound 3	Area: F3: Sample, Beads Hct116	XCorr A2 Sequest HT (Control Bound 1)	Confidence A2 Sequest HT (Control Bound 1)	Percolator q-Value A2 Sequest HT (Control Bound 1)	Percolator PEP A2 Sequest HT (Control Bound 1)	XCorr B2 Sequest HT (HI Bound 3)	Confidence B2 Sequest HT (HI Bound 3)	Percolator q-Value B2 Sequest HT (HI Bound 3)	Percolator PEP B2 Sequest HT (HI Bound 3)	XCorr C2 Sequest HT (Beads Hct116)	Confidence C2 Sequest HT (Beads Hct116)	Percolator q-Value C2 Sequest HT (Beads Hct116)	Percolator PEP C2 Sequest HT (Beads Hct116)
	FALSE	High	[K].LEGALGADTTEDGDEK.[S]			5.2434e-06	0	1	1	5	Q9NZM1	Q9NZM1 [1094-1109]	0	1620.72	1.69931e+08	4.07999e+08		4.14	High	0	2.956e-06	4.45	High	0	4.396e-07
	FALSE	High	[K].LEGALGADTTEDGDEKSLEK.[Q]			4.53273e-05	0	1	1	1	Q9NZM1	Q9NZM1 [1094-1113]	1	2077.98		2.02919e+07						4.68	High	0	7.779e-06
	FALSE	High	[R].TQGLVPEHVETR.[T]			0.000197978	0	1	1	1	Q9NZM1	Q9NZM1 [1734-1745]	0	1365.71		2.36464e+06						2.67	High	0	5.704e-05
	FALSE	High	[R].IPAHQVLYSTSGENASGK.[Y]			9.17811e-06	0	1	1	7	Q9NZM1	Q9NZM1 [791-808]	0	1858.93	8.61729e+07	2.00995e+08		3.19	High	0	2.565e-05	4.02	High	0	9.263e-07
	FALSE	High	[K].VGETIIDLENR.[F]			3.08788e-05	0	1	1	4	Q9NZM1	Q9NZM1 [1634-1644]	0	1258.66		2.61338e+08		1.84	High	0	0.0001871	3.53	High	0	4.288e-05
	FALSE	High	[K].GPVGTVSEAQLAR.[R]			0.000102521	0	1	1	7	Q9NZM1	Q9NZM1 [168-180]	0	1284.69	2.88047e+08	465770822	1.03898e+06	3.43	High	0	9.669e-05	3.63	High	0	2.987e-05	2.02	High	0.0006497	0.002439
	FALSE	High	[R].ELPDSVPQECTVR.[I]	1xCarbamidomethyl [C10]		8.29275e-05	0	1	1	8	Q9NZM1	Q9NZM1 [1544-1556]	0	1529.73	2.53625e+08	518254990		2.27	High	0.0004383	0.0007015	2.57	High	0	1.75e-05	0.8	Medium	0.03052	0.2519
	FALSE	High	[K].GFPQPILSEDGSR.[I]			0.000124554	0	1	1	4	Q9NZM1	Q9NZM1 [1685-1697]	0	1402.7		3.25514e+07						2.68	High	0	3.02e-05
	FALSE	High	[K].DGSNLPILPPQR.[A]			0.000440611	0.000225896	1	1	8	Q9NZM1	Q9NZM1 [1275-1286]	0	1306.71	1.65272e+07	1.15475e+08		2.09	High	0.001505	0.006	3.06	High	0	0.0001677
	FALSE	High	[K].DLTQTASSTAR.[A]			0.000245283	0.000225896	1	1	6	Q9NZM1	Q9NZM1 [1030-1040]	0	1150.57	1.34162e+08	1.60629e+08	462186	3.5	High	0	0.0005596	3.42	High	0	0.0001479	1.17	High	0.001784	0.07277
	FALSE	High	[K].SDENEDPSVVGEFK.[G]			0.000298399	0.000225896	1	1	3	Q9NZM1	Q9NZM1 [1508-1521]	0	1551.68		93276935						3.06	High	0	0.0001002
	FALSE	High	[R].VIVESASNIPK.[T]			0.000280624	0.000225896	1	1	6	Q9NZM1	Q9NZM1 [4-14]	0	1156.66	1.25445e+08	9.28396e+08	1.48986e+06	2.36	High	0	0.0001187	2.53	High	0	0.0001853	1.94	High	0.0006497	0.02136
	FALSE	High	[R].DYSLDEFEANK.[I]			0.000854654	0.00045126	1	1	1	Q9NZM1	Q9NZM1 [1704-1714]	0	1330.58		7.48415e+07						2.3	High	0.0001951	0.00035
	FALSE	High	[R].YTLPLTEGK.[A]			0.000993349	0.00045126	1	1	2	Q9NZM1	Q9NZM1 [704-712]	0	1021.56		113153545						2.23	High	0.0001951	0.0008535
	FALSE	High	[K].LNSEMDITPK.[L]			0.00080548	0.00045126	1	1	3	Q9NZM1	Q9NZM1 [1238-1247]	0	1147.57	7.3952e+07	2.20058e+08		2.7	High	0.000855	0.001706	2.71	High	0.0001951	0.0003382
	FALSE	High	[K].LIGTATVALK.[D]			0.00119919	0.00045126	1	1	5	Q9NZM1	Q9NZM1 [80-89]	0	986.624	1.59685e+07	2.29323e+08		1.46	High	0.002179	0.007802	2.68	High	0.0001951	0.0004898
	FALSE	High	[K].VEMTLEILNEK.[E]	1xOxidation [M3]		0.00331713	0.000599984	1	1	1	Q9NZM1	Q9NZM1 [1966-1976]	0	1334.69								1.37	High	0.0001951	0.001448
	FALSE	High	[R].TLHSTFQPNISQGK.[L]			0.00307227	0.000599984	1	1	2	Q9NZM1	Q9NZM1 [1746-1759]	0	1557.8		81079816						3.36	High	0.0001951	0.001334
	FALSE	High	[K].ANVTVLDTQIR.[K]			0.00331713	0.000599984	1	1	4	Q9NZM1	Q9NZM1 [713-723]	0	1229.68		1.30867e+09						1.95	High	0.000362	0.00249
	FALSE	High	[K].ASLLSAPPCR.[D]	1xCarbamidomethyl [C9]		0.00454113	0.000812511	1	1	4	Q9NZM1	Q9NZM1 [1417-1426]	0	1071.56		9556436		1.26	High	0.003215	0.01956	2.24	High	0.0003149	0.00207
	FALSE	High	[R].LQTNIEALK.[S]			0.00634557	0.00100075	1	1	3	Q9NZM1	Q9NZM1 [667-675]	0	1029.59	31169588	170417424		2.35	High	0.0009284	0.002794	2.63	High	0.0009727	0.006712
	FALSE	High	[K].DFETIGQNK.[L]			0.00871828	0.00124406	1	1	3	Q9NZM1	Q9NZM1 [71-79]	0	1051.51	1.28753e+07	232551161		1.65	High	0.009563	0.08208	2.55	High	0.0005187	0.004246
	FALSE	High	[K].VCTNIIEK.[N]	1xCarbamidomethyl [C2]		0.0186782	0.00293438	1	1	1	Q9NZM1	Q9NZM1 [408-415]	0	976.513		200752890						2.29	High	0.001349	0.009497
	FALSE	High	[R].GKSDENEDPSVVGEFK.[G]			0.0222188	0.00305613	1	1	1	Q9NZM1	Q9NZM1 [1506-1521]	1	1736.8	1.01774e+07			1.4	High	0.002179	0.007937
	FALSE	High	[K].FPSVCEK.[I]	1xCarbamidomethyl [C5]		0.0228087	0.00305613	1	1	3	Q9NZM1	Q9NZM1 [431-437]	0	866.408	1.36586e+07	8.24884e+07		1.17	High	0.002179	0.008107	1.98	High	0.005019	0.06354
	FALSE	High	[K].DLTGDQSR.[S]			0.0822365	0.00849634	1	1	1	Q9NZM1	Q9NZM1 [90-97]	0	891.417		1.42796e+08						2.25	High	0.004261	0.04922
	FALSE	High	[K].FSDVTGK.[I]			0.0846468	0.00871617	1	2	1	Q9NZM1	Q9NZM1 [885-891]	0	753.378		3.29641e+07						2.2	High	0.004343	0.05055
High	P06576	ATP synthase subunit beta, mitochondrial OS=Homo sapiens OX=9606 GN=ATP5F1B PE=1 SV=3	0	76.42	37.2401	15	95	15	529	56.5	5.4	1.06269e+08	8.16049e+08		3.101	65.91	8	35	153.92	13	60
	Checked	Confidence	Annotated Sequence	Modifications	Modifications in Master Proteins	Qvality PEP	Qvality q-value	# Protein Groups	# Proteins	# PSMs	Master Protein Accessions	Positions in Master Proteins	# Missed Cleavages	Theo. MH+ [Da]	Area: F1: Sample, Control Bound 1	Area: F2: Sample, HI Bound 3	Area: F3: Sample, Beads Hct116	XCorr A2 Sequest HT (Control Bound 1)	Confidence A2 Sequest HT (Control Bound 1)	Percolator q-Value A2 Sequest HT (Control Bound 1)	Percolator PEP A2 Sequest HT (Control Bound 1)	XCorr B2 Sequest HT (HI Bound 3)	Confidence B2 Sequest HT (HI Bound 3)	Percolator q-Value B2 Sequest HT (HI Bound 3)	Percolator PEP B2 Sequest HT (HI Bound 3)	XCorr C2 Sequest HT (Beads Hct116)	Confidence C2 Sequest HT (Beads Hct116)	Percolator q-Value C2 Sequest HT (Beads Hct116)	Percolator PEP C2 Sequest HT (Beads Hct116)
	FALSE	High	[K].IPVGPETLGR.[I]			0.000177245	0	1	1	7	P06576	P06576 [134-143]	0	1038.59	6.38327e+07	1.01092e+09		2.68	High	0	0.0004137	2.82	High	0	7.606e-05
	FALSE	High	[K].VALVYGQMNEPPGAR.[A]			1.97861e-06	0	1	1	33	P06576	P06576 [265-279]	0	1601.81	27128836	4.12139e+08		3.73	High	0	2.558e-05	4.16	High	0	2.403e-06
	FALSE	High	[K].VALVYGQMNEPPGAR.[A]	1xOxidation [M8]		8.96212e-05	0	1	1	18	P06576	P06576 [265-279]	0	1617.81	1.17413e+07	1.98543e+08		2.54	High	0	0.0001399	3.51	High	0	2.153e-05
	FALSE	High	[K].TVLIMELINNVAK.[A]			8.19162e-05	0	1	1	2	P06576	P06576 [213-225]	0	1457.84		5.20721e+07		3.1	High	0	0.0004324	3.5	High	0	1.719e-05
	FALSE	High	[K].IGLFGGAGVGK.[T]			9.48881e-05	0	1	1	3	P06576	P06576 [202-212]	0	975.562		2.81971e+07						2.85	High	0	2.092e-05
	FALSE	High	[R].DQEGQDVLLFIDNIFR.[F]			1.08338e-05	0	1	1	1	P06576	P06576 [295-310]	0	1921.97		1.21854e+07						3.8	High	0	1.16e-06
	FALSE	High	[R].LVLEVAQHLGESTVR.[T]			0.000164344	0	1	1	1	P06576	P06576 [95-109]	0	1650.92		2.18035e+07						3.25	High	0	4.414e-05
	FALSE	High	[R].VALTGLTVAEYFR.[D]			5.06622e-05	0	1	1	1	P06576	P06576 [282-294]	0	1439.79		28292353						2.83	High	0	9.057e-06
	FALSE	High	[K].VVDLLAPYAK.[G]			0.000230562	0.000225896	1	1	1	P06576	P06576 [189-198]	0	1088.64		6328829						2.33	High	0	7.027e-05
	FALSE	High	[R].FTQAGSEVSALLGR.[I]			0.000683865	0.000378242	1	1	1	P06576	P06576 [311-324]	0	1435.75		6.50946e+06						1.88	High	0.0001049	0.000278
	FALSE	High	[R].IMDPNIVGSEHYDVAR.[G]	1xOxidation [M2]		0.000711199	0.000378242	1	1	1	P06576	P06576 [407-422]	0	1831.86	2.6134e+07			2.35	High	0	0.0004296
	FALSE	High	[R].TIAMDGTEGLVR.[G]			0.000535307	0.000378242	1	1	7	P06576	P06576 [110-121]	0	1262.64	7.13787e+07	1559144725		2.39	High	0.0004383	0.0005849	2.59	High	0.0001049	0.0002946
	FALSE	High	[R].IMNVIGEPIDER.[G]	1xOxidation [M2]		0.000736648	0.000378242	1	1	4	P06576	P06576 [144-155]	0	1401.7	5.12111e+07	141116650		2.84	High	0	0.0005765	3	High	0.0001951	0.0003286
	FALSE	High	[R].TIAMDGTEGLVR.[G]	1xOxidation [M4]		0.000839123	0.00045126	1	1	8	P06576	P06576 [110-121]	0	1278.64	6.10223e+07	201974430		2.4	High	0	0.0005302	2.58	High	0.0001951	0.0005915
	FALSE	High	[K].VLDSGAPIK.[I]			0.00313673	0.000599984	1	1	4	P06576	P06576 [125-133]	0	899.52	3.17794e+08	956921849		2.15	High	0.0009284	0.002436	2.06	High	0.0001951	0.001361
	FALSE	High	[K].ADKLAEEHSS.[-]			0.00471666	0.000812511	1	1	2	P06576	P06576 [520-529]	1	1086.51		1.14292e+08		0.67	Low	0.6345	1	2.34	High	0.000362	0.002398
	FALSE	High	[R].IPSAVGYQPTLATDMGTMQER.[I]	2xOxidation [M15; M18]		0.0469828	0.00503664	1	1	1	P06576	P06576 [325-345]	0	2298.07	18832258			1.62	High	0.002948	0.01661
High	P78527	DNA-dependent protein kinase catalytic subunit OS=Homo sapiens OX=9606 GN=PRKDC PE=1 SV=3	0	161.878	9.6657	36	94	36	4128	468.8	7.12	2.81983e+07	5.50742e+08	644146	0.486	25.69	8	14	188.81	36	75	7.33	4	5
	Checked	Confidence	Annotated Sequence	Modifications	Modifications in Master Proteins	Qvality PEP	Qvality q-value	# Protein Groups	# Proteins	# PSMs	Master Protein Accessions	Positions in Master Proteins	# Missed Cleavages	Theo. MH+ [Da]	Area: F1: Sample, Control Bound 1	Area: F2: Sample, HI Bound 3	Area: F3: Sample, Beads Hct116	XCorr A2 Sequest HT (Control Bound 1)	Confidence A2 Sequest HT (Control Bound 1)	Percolator q-Value A2 Sequest HT (Control Bound 1)	Percolator PEP A2 Sequest HT (Control Bound 1)	XCorr B2 Sequest HT (HI Bound 3)	Confidence B2 Sequest HT (HI Bound 3)	Percolator q-Value B2 Sequest HT (HI Bound 3)	Percolator PEP B2 Sequest HT (HI Bound 3)	XCorr C2 Sequest HT (Beads Hct116)	Confidence C2 Sequest HT (Beads Hct116)	Percolator q-Value C2 Sequest HT (Beads Hct116)	Percolator PEP C2 Sequest HT (Beads Hct116)
	FALSE	High	[R].AQEPESGLSEETQVK.[C]			1.02653e-05	0	1	1	8	P78527	P78527 [4091-4105]	0	1631.78	1.77802e+07	53546342	541602	2.95	High	0	5.673e-06	3.53	High	0	3.426e-06	1.74	High	0.002903	0.08035
	FALSE	High	[R].ATQQQHDFTLTQTADGR.[S]			9.4573e-07	0	1	1	4	P78527	P78527 [2637-2653]	0	1917.9	1.82128e+07	606977272		1.92	High	0.0004383	0.000591	5.01	High	0	4.511e-08
	FALSE	High	[R].ILELSGSSSEDSEK.[V]			1.49064e-05	0	1	1	3	P78527	P78527 [3359-3372]	0	1480.7	2.76229e+07	2.53184e+08		2.97	High	0	8.2e-06	3.58	High	0	1.768e-06
	FALSE	High	[R].SLGPPQGEEDSVPR.[D]			2.49061e-05	0	1	1	4	P78527	P78527 [2107-2120]	0	1467.71		160411949		0.82	Medium	0.03209	0.2986	3.18	High	0	3.506e-06	2.02	High	0.0006497	0.001701
	FALSE	High	[R].SQGCSEQVLTVLK.[T]	1xCarbamidomethyl [C4]		3.62752e-05	0	1	1	3	P78527	P78527 [3290-3302]	0	1448.74	3.64882e+07	687748844		2.27	High	0	0.0005399	3.05	High	0	5.795e-06
	FALSE	High	[K].QITQSALLAEAR.[S]			6.7843e-05	0	1	1	4	P78527	P78527 [2951-2962]	0	1300.72		4.26572e+08						3.36	High	0	1.339e-05	1.45	Medium	0.01092	0.1478
	FALSE	High	[K].LNESTFDTQITK.[K]			7.15599e-05	0	1	1	3	P78527	P78527 [1858-1869]	0	1396.7		510860686						3.44	High	0	5.524e-05	1.08	High	0.001784	0.07727
	FALSE	High	[K].NLLTVTSSDEMMK.[S]	1xOxidation [M]		0.000169665	0	1	1	3	P78527	P78527 [869-881]	0	1484.7		4.38368e+07						2.52	High	0	4.615e-05
	FALSE	High	[K].LTPLPEDNSMNVDQDGDPSDR.[M]			7.30633e-06	0	1	1	4	P78527	P78527 [3197-3217]	0	2315.01		2.29017e+08						4.26	High	0	6.858e-07
	FALSE	High	[K].INQVFHGSCITEGNELTK.[T]	1xCarbamidomethyl [C9]		4.71179e-07	0	1	1	3	P78527	P78527 [1896-1913]	0	2046.99		58236088						6.82	High	0	1.793e-08
	FALSE	High	[R].QCLPSLDLSCK.[Q]	2xCarbamidomethyl [C2; C10]		0.000348117	0.000225896	1	1	3	P78527	P78527 [1498-1508]	0	1320.63		2.27946e+08						3.46	High	0.0001049	0.0002128
	FALSE	High	[R].VTELALTASDR.[Q]			0.000348117	0.000225896	1	1	3	P78527	P78527 [914-924]	0	1175.63		5.11262e+08						3.71	High	0.0001951	0.001038
	FALSE	High	[R].LQETLSAADR.[C]			0.000437109	0.000225896	1	1	4	P78527	P78527 [15-24]	0	1103.57	2.80349e+07	1.33845e+08		2.28	High	0.000855	0.00174	2.72	High	0	0.0001661
	FALSE	High	[R].LACDVDQVTR.[Q]	1xCarbamidomethyl [C3]		0.000444145	0.000225896	1	1	1	P78527	P78527 [972-981]	0	1176.57		99534253						2.62	High	0	0.0001691
	FALSE	High	[K].SMEEDPQTSR.[E]			0.000746485	0.000378242	1	1	5	P78527	P78527 [237-246]	0	1179.49	2.20038e+07	2.19598e+08	746691	2.07	High	0	0.0004892	2.82	High	0.0001951	0.0007705	1.66	High	0.0006497	0.02681
	FALSE	High	[R].LAAVVSACK.[Q]	1xCarbamidomethyl [C8]		0.00134492	0.00045126	1	1	2	P78527	P78527 [1448-1456]	0	918.508		3.36463e+08						2.76	High	0.0001951	0.0005483
	FALSE	High	[R].LGLPGDEVDNK.[V]			0.00114566	0.00045126	1	1	4	P78527	P78527 [2705-2715]	0	1156.58	1.04588e+07	436862032		1.6	High	0.003215	0.02086	2.58	High	0.0001951	0.0007601
	FALSE	High	[K].TSALSDETK.[N]			0.00146617	0.00045126	1	1	4	P78527	P78527 [802-810]	0	951.463	2.68418e+07			2.08	High	0.0007631	0.001156	2.27	High	0.0001951	0.0005998
	FALSE	High	[K].CFGTGAAGNR.[T]	1xCarbamidomethyl [C1]		0.0013378	0.00045126	1	1	1	P78527	P78527 [1312-1321]	0	1010.45		61981558						2.55	High	0.0001951	0.0005455
	FALSE	High	[R].TQEGSLSAR.[W]			0.00178748	0.000552365	1	1	2	P78527	P78527 [2620-2628]	0	948.475		2.44668e+08						2.04	High	0.0001951	0.0007374
	FALSE	High	[K].IAPYSVEIK.[N]			0.00200199	0.000552365	1	1	2	P78527	P78527 [100-108]	0	1019.58		117942605						2.26	High	0.0001951	0.0008372
	FALSE	High	[K].QITPQQQEK.[S]			0.0022807	0.000599984	1	1	2	P78527	P78527 [1043-1051]	0	1099.57		1.38997e+08		0.98	Low	0.1168	0.8571	2.71	High	0.0001951	0.0009581	0.25	Low	0.4561	0.9431
	FALSE	High	[R].TETVTSFR.[K]			0.00418173	0.000599984	1	1	1	P78527	P78527 [3865-3872]	0	940.473		62617705		0.9	Medium	0.04121	0.3907	2.66	High	0.0002598	0.001891
	FALSE	High	[K].NTCTSVYTK.[D]	1xCarbamidomethyl [C3]		0.00215535	0.000599984	1	1	1	P78527	P78527 [109-117]	0	1073.49		136810203						2.45	High	0.0001951	0.0009021	0.63	Low	0.05744	0.3939
	FALSE	High	[R].GIFTSEIGTK.[Q]			0.00450696	0.000812511	1	1	2	P78527	P78527 [2941-2950]	0	1052.56		1.63946e+07						1.71	High	0.0003149	0.002054
	FALSE	High	[K].SMEEDPQTSR.[E]	1xOxidation [M2]		0.00450696	0.000812511	1	1	1	P78527	P78527 [237-246]	0	1195.49		23523710						2.02	High	0.0003149	0.002052
	FALSE	High	[R].NELEIPGQYDGR.[G]			0.0046455	0.000812511	1	1	2	P78527	P78527 [3697-3708]	0	1390.66		366642018						2.91	High	0.0003149	0.002129
	FALSE	High	[R].ICSKPVVLPK.[G]	1xCarbamidomethyl [C2]		0.00513195	0.000925094	1	1	3	P78527	P78527 [490-499]	0	1140.68		8.65741e+07						2.36	High	0.000362	0.002378
	FALSE	High	[K].DLLLNTMSQEEK.[A]	1xOxidation [M7]		0.0057693	0.00100075	1	1	1	P78527	P78527 [3814-3825]	0	1436.69		2.21936e+07						1.54	High	0.000362	0.002705
	FALSE	High	[K].QGNLSSQVPLKR.[L]			0.00550391	0.00100075	1	1	1	P78527	P78527 [3148-3159]	1	1326.75		21341962						2.47	High	0.000362	0.002567
	FALSE	High	[R].SDYSEAAK.[Q]			0.00727763	0.00119264	1	1	1	P78527	P78527 [2963-2970]	0	870.384		61612498						1.97	High	0.0004713	0.0035
	FALSE	High	[R].LGLPGDEVDNKVK.[G]			0.00979532	0.00124406	1	1	1	P78527	P78527 [2705-2717]	1	1383.75		131903601						2.28	High	0.0006217	0.004831
	FALSE	High	[R].VVQMLGSLGGQINK.[N]	1xOxidation [M4]		0.0107412	0.00143016	1	1	2	P78527	P78527 [855-868]	0	1459.79		3.81355e+07						2.35	High	0.0007252	0.005306
	FALSE	High	[R].LPSNTLDR.[L]			0.0123967	0.00188912	1	1	1	P78527	P78527 [2531-2538]	0	915.489		1.58877e+08						2.05	High	0.0009727	0.006176
	FALSE	High	[R].LLPAELPAK.[R]			0.0143201	0.0020589	1	1	1	P78527	P78527 [2900-2908]	0	951.587		7.52182e+07						2.05	High	0.001021	0.00722
	FALSE	High	[R].DQNILLGTTYR.[I]			0.0240389	0.00337576	1	1	2	P78527	P78527 [3325-3335]	0	1293.68								1.95	High	0.001601	0.01246
	FALSE	High	[K].LNSNEAR.[L]			0.0302418	0.00367729	1	1	1	P78527	P78527 [3456-3462]	0	803.401		7.84926e+07						2.25	High	0.001774	0.01594
	FALSE	High	[K].LTPLPEDNSMNVDQDGDPSDR.[M]	1xOxidation [M10]		0.0291867	0.00367729	1	1	1	P78527	P78527 [3197-3217]	0	2331		38725226						1.52	High	0.001774	0.01538
High	P10412	Histone H1.4 OS=Homo sapiens OX=9606 GN=HIST1H1E PE=1 SV=2	0	55.84	33.79	11	93	2	219	21.9	11.03		1.05092e+08		13.678	47.18	5	21	148.24	11	57	34.99	4	15
	Checked	Confidence	Annotated Sequence	Modifications	Modifications in Master Proteins	Qvality PEP	Qvality q-value	# Protein Groups	# Proteins	# PSMs	Master Protein Accessions	Positions in Master Proteins	# Missed Cleavages	Theo. MH+ [Da]	Area: F1: Sample, Control Bound 1	Area: F2: Sample, HI Bound 3	Area: F3: Sample, Beads Hct116	XCorr A2 Sequest HT (Control Bound 1)	Confidence A2 Sequest HT (Control Bound 1)	Percolator q-Value A2 Sequest HT (Control Bound 1)	Percolator PEP A2 Sequest HT (Control Bound 1)	XCorr B2 Sequest HT (HI Bound 3)	Confidence B2 Sequest HT (HI Bound 3)	Percolator q-Value B2 Sequest HT (HI Bound 3)	Percolator PEP B2 Sequest HT (HI Bound 3)	XCorr C2 Sequest HT (Beads Hct116)	Confidence C2 Sequest HT (Beads Hct116)	Percolator q-Value C2 Sequest HT (Beads Hct116)	Percolator PEP C2 Sequest HT (Beads Hct116)
	FALSE	High	[K].ALAAAGYDVEK.[N]			8.88925e-05	0	2	5	14	P10412; P16403	P10412 [65-75]; P16403 [65-75]	0	1107.57	6.60573e+08	1.71902e+10		2.76	High	0	0.0005655	2.89	High	0.0001049	0.0002075	2.78	High	0.0006497	0.001713
	FALSE	High	[K].KALAAAGYDVEK.[N]			3.08788e-05	0	2	5	4	P10412; P16403	P10412 [64-75]; P16403 [64-75]	1	1235.66		28205291						4.13	High	0	4.656e-06
	FALSE	High	[K].ALAAAGYDVEKNNSR.[I]			1.60605e-05	0	2	5	1	P10412; P16403	P10412 [65-79]; P16403 [65-79]	1	1578.79		1.33876e+07						2.87	High	0	1.955e-06
	FALSE	High	[K].ASGPPVSELITK.[A]			0.000127611	0	2	3	25	P10412; P16403	P10412 [35-46]; P16403 [35-46]	0	1198.67	2.88254e+09	24581139580	1.5725e+07	2.92	High	0	0.0003568	2.88	High	0	0.0001382	3.13	High	0.0006497	0.0004495
	FALSE	High	[R].KASGPPVSELITK.[A]			1.32329e-06	0	2	3	18	P10412; P16403	P10412 [34-46]; P16403 [34-46]	1	1326.76	182204210	7.10286e+09		3.69	High	0	3.605e-06	5.23	High	0	7.47e-07	0.9	Medium	0.04018	0.3161
	FALSE	High	[K].KPAAAAGAK.[K]			0.000313683	0.000225896	1	1	4	P10412	P10412 [160-168]	0	784.468		4.51451e+07						2.14	High	0	0.0001071
	FALSE	High	[K].ALAAAGYDVEKNNSR.[I]	1xDeamidated [N]		0.000386711	0.000225896	2	5	2	P10412; P16403	P10412 [65-79]; P16403 [65-79]	1	1579.77		12327942						2.62	High	0	0.000142
	FALSE	High	[R].SGVSLAALKK.[A]			0.000831494	0.00045126	2	3	4	P10412; P16403	P10412 [55-64]; P16403 [55-64]	1	973.604		1.82958e+08						3.24	High	0.0001951	0.00034
	FALSE	High	[R].SGVSLAALK.[K]			0.000924955	0.00045126	2	3	8	P10412; P16403	P10412 [55-63]; P16403 [55-63]	0	845.509	1.64954e+08	1.9932e+09	1.69706e+07	2.26	High	0.000855	0.002379	2.4	High	0.0001951	0.0005426	2.29	High	0.0006497	0.01845
	FALSE	High	[KR].GTGASGSFK.[L]			0.0068763	0.00109234	2	6	10	P10412; P16403	P10412 [98-106]; P16403 [98-106]	0	811.394	927669662	1.25598e+10		2.24	High	0.002667	0.01538	2.59	High	0.0004156	0.003272	2.26	High	0.001784	0.07405
	FALSE	High	[K].KATGAATPK.[K]			0.0121889	0.00181204	1	1	2	P10412	P10412 [140-148]	1	844.489		1.65038e+08						2.77	High	0.0009727	0.006058
	FALSE	High	[K].AASGEAKPK.[AV]			0.0602128	0.00650158	2	3	1	P10412; P16403	P10412 [111-119]; P16403 [111-119]	0	858.468		3.14475e+07						1.14	High	0.003181	0.03486
High	Q13428	Treacle protein OS=Homo sapiens OX=9606 GN=TCOF1 PE=1 SV=3	0	164.4	26.8817	35	93	35	1488	152	9.04	4.21883e+07	3.38383e+08	3.03233e+06	2.119	28.67	10	14	183.55	33	61	29.96	9	18
	Checked	Confidence	Annotated Sequence	Modifications	Modifications in Master Proteins	Qvality PEP	Qvality q-value	# Protein Groups	# Proteins	# PSMs	Master Protein Accessions	Positions in Master Proteins	# Missed Cleavages	Theo. MH+ [Da]	Area: F1: Sample, Control Bound 1	Area: F2: Sample, HI Bound 3	Area: F3: Sample, Beads Hct116	XCorr A2 Sequest HT (Control Bound 1)	Confidence A2 Sequest HT (Control Bound 1)	Percolator q-Value A2 Sequest HT (Control Bound 1)	Percolator PEP A2 Sequest HT (Control Bound 1)	XCorr B2 Sequest HT (HI Bound 3)	Confidence B2 Sequest HT (HI Bound 3)	Percolator q-Value B2 Sequest HT (HI Bound 3)	Percolator PEP B2 Sequest HT (HI Bound 3)	XCorr C2 Sequest HT (Beads Hct116)	Confidence C2 Sequest HT (Beads Hct116)	Percolator q-Value C2 Sequest HT (Beads Hct116)	Percolator PEP C2 Sequest HT (Beads Hct116)
	FALSE	High	[K].TGPAAAQVQVGK.[Q]			0.000206716	0	1	1	2	Q13428	Q13428 [459-470]	0	1126.62		1.36415e+08						3.66	High	0	6.044e-05	0.65	Low	0.08807	0.4686
	FALSE	High	[R].KAEEDAALQAK.[K]			2.86653e-05	0	1	1	2	Q13428	Q13428 [64-74]	1	1173.61		4.82687e+07						4.46	High	0	4.229e-06
	FALSE	High	[K].LGAGEGGEASVSPEK.[T]			3.08372e-06	0	1	1	6	Q13428	Q13428 [1367-1381]	0	1387.67	4.03993e+07	221274689		3.53	High	0	2.265e-07	3.72	High	0	4.217e-07	1.2	Medium	0.02594	0.2375
	FALSE	High	[K].GSLGSQGAKDEPEEELQK.[G]			1.43014e-05	0	1	1	4	Q13428	Q13428 [1406-1423]	1	1901.91		1.92261e+08	4.7105e+06					5.03	High	0	1.67e-06	1.52	High	0.0006497	0.04459
	FALSE	High	[R].SPAGPAATPAQAQAASTPR.[K]			3.26055e-08	0	1	1	4	Q13428	Q13428 [967-985]	0	1749.89		1.0772e+08						5.66	High	0	3.605e-07	0.72	Low	0.5435	0.9954
	FALSE	High	[R].TQPSSGVDSAVGTLPATSPQSTSVQAK.[G]			4.10913e-07	0	1	1	4	Q13428	Q13428 [1094-1120]	0	2601.3	3.46969e+07	1.85747e+08		3.42	High	0.000855	0.001364	6.72	High	0	7.414e-08
	FALSE	High	[K].LDSSPSVSSTLAAK.[D]			1.47834e-05	0	1	1	4	Q13428	Q13428 [1225-1238]	0	1362.71	4.59592e+07	2.77655e+08	2.12235e+06	2.9	High	0	1.718e-05	3.51	High	0	1.753e-06	2.3	High	0.0006497	0.001804
	FALSE	High	[K].TSQVGAASAPAK.[E]			5.5466e-05	0	1	1	2	Q13428	Q13428 [368-379]	0	1087.57		1.69861e+08		1.13	Low	0.06823	0.6414	2.99	High	0	1.021e-05
	FALSE	High	[R].LASTNSSVLGADLPSSMK.[E]	1xOxidation [M17]		1.54088e-05	0	1	1	1	Q13428	Q13428 [105-122]	0	1793.89		4.28951e+07						3.53	High	0	1.844e-06
	FALSE	High	[K].SPQVKPASTMGMGPLGK.[G]			2.26458e-05	0	1	1	2	Q13428	Q13428 [503-519]	0	1685.87		1.553e+08						5.02	High	0	3.08e-06
	FALSE	High	[K].GMGTVEGGDQSNPK.[S]			0.000106774	0	1	1	2	Q13428	Q13428 [1424-1437]	0	1376.61	17367691	7.48055e+07		2.4	High	0	0.0001416	3.14	High	0	2.459e-05	0.92	Medium	0.04815	0.3551
	FALSE	High	[K].ASMAGASSSK.[E]			0.000477474	0.000225896	1	1	1	Q13428	Q13428 [1035-1044]	0	896.414		3.99679e+07						2.25	High	0	0.0001853
	FALSE	High	[R].KGAAPAPPGK.[T]			0.000323491	0.000225896	1	1	1	Q13428	Q13428 [384-393]	1	893.52		4.0866e+07						3.59	High	0	0.000112
	FALSE	High	[K].GSLGQGTAPVLPGK.[T]			0.00025492	0.000225896	1	1	5	Q13428	Q13428 [733-746]	0	1281.72	5.54649e+07	5.83264e+08		2.88	High	0	0.0003461	3.11	High	0	8.069e-05	2.85	High	0.0006497	0.0006251
	FALSE	High	[R].TNVVTMPTAHPR.[I]			0.00034013	0.000225896	1	1	3	Q13428	Q13428 [1019-1030]	0	1323.68		3.34234e+07						3.2	High	0	0.00012
	FALSE	High	[K].TGNSMPHPATGK.[T]			0.000395925	0.000225896	1	1	2	Q13428	Q13428 [135-146]	0	1197.57		8.35432e+07						3.03	High	0	0.0001461
	FALSE	High	[K].AEEDAALQAK.[K]			0.000641127	0.000378242	1	1	2	Q13428	Q13428 [65-74]	0	1045.52		101012932						2.72	High	0.0001049	0.000259
	FALSE	High	[K].VGDVTPQVK.[G]			0.000513755	0.000378242	1	1	3	Q13428	Q13428 [245-253]	0	942.525	2.32737e+07	7.85519e+07		2.54	High	0.0004383	0.0009295	2.98	High	0.0001951	0.0004071
	FALSE	High	[K].KNPASLPLTQAALK.[V]			0.000899317	0.00045126	1	1	1	Q13428	Q13428 [1065-1078]	1	1451.86								2.72	High	0.0001951	0.0003681
	FALSE	High	[K].QEGPATQVSK.[K]			0.0013521	0.00045126	1	1	1	Q13428	Q13428 [1055-1064]	0	1044.53		1.64914e+07						2.25	High	0.0001951	0.0005506
	FALSE	High	[K].TGPTVTQVK.[A]			0.00115728	0.00045126	1	1	5	Q13428	Q13428 [747-755]	0	930.525	3.44213e+07	2.94259e+08	714654	2.24	High	0.002179	0.008715	2.65	High	0.0001951	0.0004711	2.32	High	0.0006497	0.007194
	FALSE	High	[R].NPQNSTVLAR.[G]			0.000870556	0.00045126	1	1	3	Q13428	Q13428 [833-842]	0	1099.59		1.02307e+08						2.85	High	0.0001951	0.0006157	1.36	High	0.0006497	0.01222
	FALSE	High	[K].AGAVASQTK.[A]			0.000969838	0.00045126	1	1	1	Q13428	Q13428 [323-331]	0	832.452		3.31161e+07						2.79	High	0.0001951	0.0003958
	FALSE	High	[K].AGPVAVQVK.[A]			0.00126267	0.00045126	1	1	1	Q13428	Q13428 [592-600]	0	868.525		1.08914e+08						2.65	High	0.0001951	0.0005143
	FALSE	High	[R].KGAAPTPPGK.[T]			0.00105809	0.00045126	1	1	2	Q13428	Q13428 [909-918]	1	923.531		33033108						3.3	High	0.0001951	0.0004329
	FALSE	High	[R].GPASVPSVGK.[A]			0.000933711	0.00045126	1	1	6	Q13428	Q13428 [843-852]	0	898.499	1.13048e+07	2.39416e+08	681376	1.88	High	0.0007631	0.00119	2.93	High	0.0001951	0.0003825	2.56	High	0.0006497	0.01305
	FALSE	High	[K].LPEVQQATK.[A]			0.00185177	0.000552365	1	1	6	Q13428	Q13428 [1130-1138]	0	1013.56		2.59099e+08	6.82686e+06					2.59	High	0.0001951	0.001264	2.37	High	0.0006497	0.005645
	FALSE	High	[K].VVTAAAQAK.[Q]			0.00173616	0.000552365	1	1	4	Q13428	Q13428 [812-820]	0	858.504		277639595	346304					2.93	High	0.0001951	0.0007151	2.16	High	0.0006497	0.00618
	FALSE	High	[K].SLGNILQAKPTSSPAK.[G]			0.00244725	0.000599984	1	1	1	Q13428	Q13428 [571-586]	0	1611.91								1.85	High	0.0001951	0.001038
	FALSE	High	[K].LSGDQPAAR.[T]			0.00266504	0.000599984	1	1	1	Q13428	Q13428 [1349-1357]	0	914.469				2.66	High	0.000855	0.001489
	FALSE	High	[K].ASEAQPPVAR.[T]			0.012502	0.00188912	1	1	5	Q13428	Q13428 [1084-1093]	0	1025.54		1.60696e+08	787272	1.28	Medium	0.02052	0.1792	2.83	High	0.001021	0.00708	2.33	High	0.0006497	0.03927
	FALSE	High	[K].GAAPTPPGK.[T]			0.0171369	0.00286453	1	1	1	Q13428	Q13428 [910-918]	0	795.436		8.66278e+06						2.1	High	0.00131	0.008665
	FALSE	High	[K].GATPAPPGK.[A]			0.0276762	0.00351995	1	1	1	Q13428	Q13428 [314-322]	0	795.436		211308054						2.25	High	0.001686	0.01445	1.41	Medium	0.02267	0.2098
	FALSE	High	[K].KQEGPATQVSK.[K]			0.0406424	0.0041696	1	1	1	Q13428	Q13428 [1054-1064]	1	1172.63		12900389						1.76	High	0.002103	0.02221
	FALSE	High	[K].GMGTVEGGDQSNPK.[S]	1xOxidation [M2]		0.0564331	0.0063053	1	1	2	Q13428	Q13428 [1424-1437]	0	1392.61		8667773						1.33	High	0.004143	0.04753
	FALSE	High	[K].VGPATPSAQVGK.[W]			0.0783865	0.00814491	1	1	1	Q13428	Q13428 [529-540]	0	1111.61	12403264			1.8	High	0.004499	0.02905
High	P16403	Histone H1.2 OS=Homo sapiens OX=9606 GN=HIST1H1C PE=1 SV=2	0	57.827	35.2113	12	92	3	213	21.4	10.93		2.68077e+08		13.251	47.18	5	21	149.75	12	56	34.99	4	15
	Checked	Confidence	Annotated Sequence	Modifications	Modifications in Master Proteins	Qvality PEP	Qvality q-value	# Protein Groups	# Proteins	# PSMs	Master Protein Accessions	Positions in Master Proteins	# Missed Cleavages	Theo. MH+ [Da]	Area: F1: Sample, Control Bound 1	Area: F2: Sample, HI Bound 3	Area: F3: Sample, Beads Hct116	XCorr A2 Sequest HT (Control Bound 1)	Confidence A2 Sequest HT (Control Bound 1)	Percolator q-Value A2 Sequest HT (Control Bound 1)	Percolator PEP A2 Sequest HT (Control Bound 1)	XCorr B2 Sequest HT (HI Bound 3)	Confidence B2 Sequest HT (HI Bound 3)	Percolator q-Value B2 Sequest HT (HI Bound 3)	Percolator PEP B2 Sequest HT (HI Bound 3)	XCorr C2 Sequest HT (Beads Hct116)	Confidence C2 Sequest HT (Beads Hct116)	Percolator q-Value C2 Sequest HT (Beads Hct116)	Percolator PEP C2 Sequest HT (Beads Hct116)
	FALSE	High	[K].ALAAAGYDVEK.[N]			8.88925e-05	0	2	5	14	P10412; P16403	P10412 [65-75]; P16403 [65-75]	0	1107.57	6.60573e+08	1.71902e+10		2.76	High	0	0.0005655	2.89	High	0.0001049	0.0002075	2.78	High	0.0006497	0.001713
	FALSE	High	[K].KALAAAGYDVEK.[N]			3.08788e-05	0	2	5	4	P10412; P16403	P10412 [64-75]; P16403 [64-75]	1	1235.66		28205291						4.13	High	0	4.656e-06
	FALSE	High	[K].ALAAAGYDVEKNNSR.[I]			1.60605e-05	0	2	5	1	P10412; P16403	P10412 [65-79]; P16403 [65-79]	1	1578.79		1.33876e+07						2.87	High	0	1.955e-06
	FALSE	High	[K].ASGPPVSELITK.[A]			0.000127611	0	2	3	25	P10412; P16403	P10412 [35-46]; P16403 [35-46]	0	1198.67	2.88254e+09	24581139580	1.5725e+07	2.92	High	0	0.0003568	2.88	High	0	0.0001382	3.13	High	0.0006497	0.0004495
	FALSE	High	[R].KASGPPVSELITK.[A]			1.32329e-06	0	2	3	18	P10412; P16403	P10412 [34-46]; P16403 [34-46]	1	1326.76	182204210	7.10286e+09		3.69	High	0	3.605e-06	5.23	High	0	7.47e-07	0.9	Medium	0.04018	0.3161
	FALSE	High	[K].KPAAATVTK.[K]			0.000297256	0.000225896	1	1	2	P16403	P16403 [160-168]	0	886.536		7.69726e+08						3.38	High	0.0001049	0.0002645
	FALSE	High	[K].ALAAAGYDVEKNNSR.[I]	1xDeamidated [N]		0.000386711	0.000225896	2	5	2	P10412; P16403	P10412 [65-79]; P16403 [65-79]	1	1579.77		12327942						2.62	High	0	0.000142
	FALSE	High	[R].SGVSLAALKK.[A]			0.000831494	0.00045126	2	3	4	P10412; P16403	P10412 [55-64]; P16403 [55-64]	1	973.604		1.82958e+08						3.24	High	0.0001951	0.00034
	FALSE	High	[R].SGVSLAALK.[K]			0.000924955	0.00045126	2	3	8	P10412; P16403	P10412 [55-63]; P16403 [55-63]	0	845.509	1.64954e+08	1.9932e+09	1.69706e+07	2.26	High	0.000855	0.002379	2.4	High	0.0001951	0.0005426	2.29	High	0.0006497	0.01845
	FALSE	High	[K].KAAGGATPK.[K]			0.00509247	0.000925094	1	1	2	P16403	P16403 [140-148]	1	800.462		2.52718e+07						2.08	High	0.000362	0.002354
	FALSE	High	[KR].GTGASGSFK.[L]			0.0068763	0.00109234	2	6	10	P10412; P16403	P10412 [98-106]; P16403 [98-106]	0	811.394	927669662	1.25598e+10		2.24	High	0.002667	0.01538	2.59	High	0.0004156	0.003272	2.26	High	0.001784	0.07405
	FALSE	High	[K].KPAAATVTKK.[V]			0.0505406	0.00551991	1	1	1	P16403	P16403 [160-169]	1	1014.63		9.23435e+06						2.1	High	0.002761	0.02857
	FALSE	High	[K].AASGEAKPK.[AV]			0.0602128	0.00650158	2	3	1	P10412; P16403	P10412 [111-119]; P16403 [111-119]	0	858.468		3.14475e+07						1.14	High	0.003181	0.03486
High	P25705	ATP synthase subunit alpha, mitochondrial OS=Homo sapiens OX=9606 GN=ATP5F1A PE=1 SV=1	0	57.1	19.1682	11	91	11	553	59.7	9.13	4.52808e+08	2.50796e+09	1.68077e+06	1.543	58.77	8	25	164.56	11	58	17.9	4	8
	Checked	Confidence	Annotated Sequence	Modifications	Modifications in Master Proteins	Qvality PEP	Qvality q-value	# Protein Groups	# Proteins	# PSMs	Master Protein Accessions	Positions in Master Proteins	# Missed Cleavages	Theo. MH+ [Da]	Area: F1: Sample, Control Bound 1	Area: F2: Sample, HI Bound 3	Area: F3: Sample, Beads Hct116	XCorr A2 Sequest HT (Control Bound 1)	Confidence A2 Sequest HT (Control Bound 1)	Percolator q-Value A2 Sequest HT (Control Bound 1)	Percolator PEP A2 Sequest HT (Control Bound 1)	XCorr B2 Sequest HT (HI Bound 3)	Confidence B2 Sequest HT (HI Bound 3)	Percolator q-Value B2 Sequest HT (HI Bound 3)	Percolator PEP B2 Sequest HT (HI Bound 3)	XCorr C2 Sequest HT (Beads Hct116)	Confidence C2 Sequest HT (Beads Hct116)	Percolator q-Value C2 Sequest HT (Beads Hct116)	Percolator PEP C2 Sequest HT (Beads Hct116)
	FALSE	High	[K].TGTAEMSSILEER.[I]			1.77389e-05	0	1	1	10	P25705	P25705 [46-58]	0	1423.67		4724439945	1.42376e+06					4.48	High	0	2.226e-06	3.27	High	0	0.0001562
	FALSE	High	[K].TGTAEMSSILEER.[I]	1xOxidation [M6]		7.01072e-05	0	1	1	9	P25705	P25705 [46-58]	0	1439.67	64198512	1.0498e+09	294405	3.68	High	0.0004383	0.0005988	4.01	High	0	1.399e-05	1.59	High	0.0006497	0.005066
	FALSE	High	[R].VVDALGNAIDGK.[G]			0.000116744	0	1	1	20	P25705	P25705 [150-161]	0	1171.63	1735847127	1.96611e+09	3.87618e+06	3.47	High	0.0004383	0.0009067	3.57	High	0	5.657e-05	2.85	High	0.0006497	0.0007678
	FALSE	High	[R].VVDALGNAIDGK.[G]	1xDeamidated [N7]		7.92783e-05	0	1	1	5	P25705	P25705 [150-161]	0	1172.62	20564297	307641607		2.59	High	0	0.0001331	3.76	High	0	5.173e-05
	FALSE	High	[R].ILGADTSVDLEETGR.[V]			2.42445e-06	0	1	1	7	P25705	P25705 [59-73]	0	1575.79	1.03235e+08	254612850	703209	3.66	High	0	1.906e-06	4.36	High	0	1.132e-06	2.67	High	0.0006497	0.000329
	FALSE	High	[R].VVDALGNAIDGKGPIGSK.[T]			6.98052e-06	0	1	1	4	P25705	P25705 [150-167]	1	1710.94		2.70403e+08						5.66	High	0	6.443e-07
	FALSE	High	[R].VLSIGDGIAR.[V]			0.000739909	0.000378242	1	1	3	P25705	P25705 [74-83]	0	1000.58		6.56492e+08						2.4	High	0.0001951	0.0003016
	FALSE	High	[K].AVDSLVPIGR.[G]			0.00092932	0.00045126	1	1	5	P25705	P25705 [195-204]	0	1026.59		3190138297		1.9	High	0.000855	0.0021	3.07	High	0.0001951	0.0003806
	FALSE	High	[R].VGSAAQTR.[A]			0.00212873	0.000552365	1	1	4	P25705	P25705 [417-424]	0	789.421	6.05899e+06	2.38892e+08		2.06	High	0.000855	0.001255	2.77	High	0.0001951	0.001403
	FALSE	High	[K].ISEQSDAK.[L]			0.00427624	0.000812511	1	1	4	P25705	P25705 [532-539]	0	877.426	24507994	6.27091e+08		1.6	High	0.000855	0.002085	2.6	High	0.000362	0.002418	0.59	Low	0.1427	0.59
	FALSE	High	[R].LTDADAMK.[Y]			0.00521201	0.00100075	1	1	8	P25705	P25705 [263-270]	0	864.413	3.12003e+08	1.00799e+09	719926	2.27	High	0.004372	0.02813	2.14	High	0.0006731	0.005202	2.08	High	0.0006497	0.04481
	FALSE	High	[R].LTDADAMK.[Y]	1xOxidation [M7]		0.00939507	0.00124406	1	1	6	P25705	P25705 [263-270]	0	880.408	3.13005e+07	119634665		1.78	High	0.003785	0.02525	2.11	High	0.0006217	0.004599
	FALSE	High	[R].STVAQLVK.[R]			0.0186782	0.00293438	1	1	2	P25705	P25705 [254-261]	0	845.509		1.65113e+09						1.98	High	0.001349	0.009482
	FALSE	High	[R].FNDGSDEK.[K]			0.023009	0.00314138	1	1	4	P25705	P25705 [232-239]	0	911.374	4.87546e+07	5.60618e+08		2.19	High	0.004235	0.02702	2.21	High	0.001369	0.0119	0.89	Medium	0.01416	0.1681
High	P07900	Heat shock protein HSP 90-alpha OS=Homo sapiens OX=9606 GN=HSP90AA1 PE=1 SV=5	0	70.222	16.9399	13	88	5	732	84.6	5.02	2.30515e+08	7.93912e+08	725045	1.834	47.43	10	22	129.57	13	50	33.72	8	16
	Checked	Confidence	Annotated Sequence	Modifications	Modifications in Master Proteins	Qvality PEP	Qvality q-value	# Protein Groups	# Proteins	# PSMs	Master Protein Accessions	Positions in Master Proteins	# Missed Cleavages	Theo. MH+ [Da]	Area: F1: Sample, Control Bound 1	Area: F2: Sample, HI Bound 3	Area: F3: Sample, Beads Hct116	XCorr A2 Sequest HT (Control Bound 1)	Confidence A2 Sequest HT (Control Bound 1)	Percolator q-Value A2 Sequest HT (Control Bound 1)	Percolator PEP A2 Sequest HT (Control Bound 1)	XCorr B2 Sequest HT (HI Bound 3)	Confidence B2 Sequest HT (HI Bound 3)	Percolator q-Value B2 Sequest HT (HI Bound 3)	Percolator PEP B2 Sequest HT (HI Bound 3)	XCorr C2 Sequest HT (Beads Hct116)	Confidence C2 Sequest HT (Beads Hct116)	Percolator q-Value C2 Sequest HT (Beads Hct116)	Percolator PEP C2 Sequest HT (Beads Hct116)
	FALSE	High	[R].YESLTDPSKLDSGK.[E]			0.000114866	0	2	4	3	P07900; P08238	P07900 [61-74]; P08238 [56-69]	1	1539.75		592610469						3.15	High	0	2.714e-05
	FALSE	High	[R].TLTIVDTGIGMTK.[A]	1xOxidation [M11]		0.000109408	0	2	3	20	P07900; P08238	P07900 [88-100]; P08238 [83-95]	0	1365.73		971827646		2.01	High	0.003215	0.01992	3.62	High	0	5.912e-05
	FALSE	High	[R].ELISNSSDALDK.[I]	1xDeamidated [N5]		0.000119132	0	1	2	2	P07900	P07900 [47-58]	0	1292.62		1.35333e+08						3.69	High	0	0.0001664
	FALSE	High	[R].YYTSASGDEMVSLK.[D]			5.23593e-05	0	1	1	4	P07900	P07900 [465-478]	0	1550.7	2.03979e+07	285686643		1.51	High	0.000855	0.001558	3.7	High	0	9.457e-06	1.29	Low	0.07235	0.4336
	FALSE	High	[R].YYTSASGDEMVSLK.[D]	1xOxidation [M10]		4.47701e-05	0	1	1	3	P07900	P07900 [465-478]	0	1566.7		66181033		1.44	High	0.002948	0.01764	2.91	High	0	7.661e-06
	FALSE	High	[R].ELISNSSDALDK.[I]			0.000246231	0.000225896	1	2	6	P07900	P07900 [47-58]	0	1291.64	674420290	1265799112		3.17	High	0	0.000458	3.26	High	0.0001049	0.0002532	3	High	0.0006497	0.0002689
	FALSE	High	[K].EGLELPEDEEEK.[K]			0.000230562	0.000225896	2	5	7	P07900; P08238	P07900 [547-558]; P08238 [539-550]	0	1416.64	200751567	317233637		3.07	High	0	0.0004873	3.23	High	0.0001049	0.000217	2.66	High	0.0006497	0.0008648
	FALSE	High	[K].EDQTEYLEER.[RW]			0.000777008	0.000378242	2	4	7	P07900; P08238	P07900 [192-201]; P08238 [187-196]	0	1311.57	172049148	1.48074e+09	271608	2.87	High	0.000855	0.001555	3.28	High	0.0001951	0.0004255	2.32	High	0.0006497	0.01347
	FALSE	High	[R].DNSTMGYMAAK.[K]			0.000544226	0.000378242	1	1	6	P07900	P07900 [621-631]	0	1188.5	54920464	825340599		2.61	High	0.000855	0.001435	2.91	High	0.0001951	0.0004519	2.37	High	0.0006497	0.01053
	FALSE	High	[R].TDTGEPMGR.[G]			0.000733405	0.000378242	1	1	8	P07900	P07900 [174-182]	0	963.42	2.66447e+08	4.93619e+08	725045	2.53	High	0.0009284	0.003427	2.78	High	0.0001951	0.0004747	2.36	High	0.0006497	0.007198
	FALSE	High	[K].DQVANSAFVER.[L]			0.000567303	0.000378242	1	1	7	P07900	P07900 [500-510]	0	1235.6	136390124	1099113737		2.89	High	0	0.0003672	3.08	High	0.0001049	0.0002968	2.93	High	0.0006497	0.006775
	FALSE	High	[R].YESLTDPSK.[L]			0.00149876	0.00045126	2	5	9	P07900; P08238	P07900 [61-69]; P08238 [56-64]	0	1039.49	3.37865e+07	8.517e+08	4.59165e+06	2.04	High	0.000855	0.001325	2.45	High	0.0004156	0.003276	2.38	High	0.0006497	0.01305
	FALSE	High	[R].DNSTMGYMAAK.[K]	1xOxidation [M]		0.000912019	0.00045126	1	1	5	P07900	P07900 [621-631]	0	1204.5	2.85431e+07	1.06655e+08		2.31	High	0.0007631	0.001079	2.84	High	0.0001951	0.0003732	0.81	Medium	0.03415	0.2785
	FALSE	High	[R].DNSTMGYMAAK.[K]	2xOxidation [M5; M8]		0.00402977	0.000599984	1	1	1	P07900	P07900 [621-631]	0	1220.49		1.26806e+07		0.35	Low	0.1428	0.9206	1.96	High	0.0001951	0.001813	0.24	Low	0.4063	0.9032
	FALSE	High	[K].YIDQEELNK.[T]			0.00254479	0.000599984	2	4	6	P07900; P08238	P07900 [284-292]; P08238 [276-284]	0	1151.56	315288678	7.66054e+08	1.09848e+06	2.51	High	0.002179	0.01122	2.22	High	0.0001951	0.001081	1.58	High	0.0006497	0.05076
	FALSE	High	[K].EGLELPEDEEEKK.[KI]			0.023009	0.00314138	2	5	3	P07900; P08238	P07900 [547-559]; P08238 [539-551]	1	1544.73		1.59521e+07						2.27	High	0.002455	0.0257
	FALSE	High	[K].AEADKNDK.[SA]			0.0316177	0.00373032	2	3	1	P07900; P08238	P07900 [650-657]; P08238 [642-649]	1	890.421		1.5275e+07						2.49	High	0.001808	0.01686
High	Q15366	Poly(rC)-binding protein 2 OS=Homo sapiens OX=9606 GN=PCBP2 PE=1 SV=1	0	59.226	23.2877	7	88	3	365	38.6	6.79	2.03087e+08	1.88749e+09	9.03028e+07	4.012	92.27	5	29	116.7	7	38	51.8	4	21
	Checked	Confidence	Annotated Sequence	Modifications	Modifications in Master Proteins	Qvality PEP	Qvality q-value	# Protein Groups	# Proteins	# PSMs	Master Protein Accessions	Positions in Master Proteins	# Missed Cleavages	Theo. MH+ [Da]	Area: F1: Sample, Control Bound 1	Area: F2: Sample, HI Bound 3	Area: F3: Sample, Beads Hct116	XCorr A2 Sequest HT (Control Bound 1)	Confidence A2 Sequest HT (Control Bound 1)	Percolator q-Value A2 Sequest HT (Control Bound 1)	Percolator PEP A2 Sequest HT (Control Bound 1)	XCorr B2 Sequest HT (HI Bound 3)	Confidence B2 Sequest HT (HI Bound 3)	Percolator q-Value B2 Sequest HT (HI Bound 3)	Percolator PEP B2 Sequest HT (HI Bound 3)	XCorr C2 Sequest HT (Beads Hct116)	Confidence C2 Sequest HT (Beads Hct116)	Percolator q-Value C2 Sequest HT (Beads Hct116)	Percolator PEP C2 Sequest HT (Beads Hct116)
	FALSE	High	[R].LVVPASQCGSLIGK.[G]	1xCarbamidomethyl [C8]		3.12639e-05	0	1	2	14	Q15366	Q15366 [102-115]	0	1428.79	3.32662e+08	4.81512e+09	1.64962e+08	3.42	High	0	8.811e-05	3.19	High	0	0.000116	2.97	High	0.0006497	0.001021
	FALSE	High	[K].IANPVEGSTDR.[Q]			0.000171702	0	1	1	12	Q15366	Q15366 [323-333]	0	1158.57	73510893	8.34368e+08	1.56431e+07	2.83	High	0	0.0002225	3.03	High	0	4.675e-05	3.09	High	0.0006497	0.002529
	FALSE	High	[R].ESTGAQVQVAGDMLPNSTER.[A]	1xOxidation [M13]		3.43481e-06	0	2	3	17	Q15366; Q15365	Q15366 [125-144]; Q15365 [125-144]	0	2105.98	3.04359e+08	404215466		4.88	High	0	3.448e-06	4.93	High	0	2.516e-07	2.34	Medium	0.03776	0.3088
	FALSE	High	[R].ESTGAQVQVAGDMLPNSTER.[A]			1.00226e-06	0	2	3	19	Q15366; Q15365	Q15366 [125-144]; Q15365 [125-144]	0	2089.98	9.8064e+08	1243217460	9.28251e+06	5.21	High	0	5.421e-06	5.39	High	0	4.88e-08	4.95	High	0	3.428e-05
	FALSE	High	[R].INISEGNCPER.[I]	1xCarbamidomethyl [C8]		0.000210803	0.000225896	2	3	14	Q15366; Q15365	Q15366 [47-57]; Q15365 [47-57]	0	1288.6	3.11076e+08	2.51284e+09	2.22018e+06	3.24	High	0.0004383	0.0007011	2.99	High	0.0001049	0.0002094	2.99	High	0.0006497	0.001008
	FALSE	High	[R].IITLAGPTNAIFK.[A]			0.000632975	0.000378242	1	1	1	Q15366	Q15366 [58-70]	0	1358.8		1.29864e+07						2.47	High	0.0001049	0.0002566
	FALSE	High	[R].ESTGAQVQVAGDMLPNSTER.[A]	1xDeamidated [N16]; 1xOxidation [M13]		0.000524401	0.000378242	2	3	3	Q15366; Q15365	Q15366 [125-144]; Q15365 [125-144]	0	2106.96		2.94537e+07		0.6	Low	0.1374	0.9065	4.86	High	0.0001049	0.0002072
	FALSE	High	[R].ESTGAQVQVAGDMLPNSTER.[A]	1xDeamidated [N16]		0.00222383	0.000599984	2	3	2	Q15366; Q15365	Q15366 [125-144]; Q15365 [125-144]	0	2090.97			3.19884e+06									2.26	High	0.0006497	0.01264
	FALSE	High	[K].EVGSIIGK.[K]			0.00716035	0.00109234	2	4	4	Q15366; Q15365	Q15366 [24-31]; Q15365 [24-31]	0	802.467	26382758	2.43817e+08		1.71	High	0.003785	0.02383	2.17	High	0.001267	0.00811
	FALSE	High	[R].QMSGAQIK.[I]	1xOxidation [M2]		0.00987753	0.00124406	2	3	2	Q15366; Q15365	Q15366 [315-322]; Q15365 [307-314]	0	878.44		1.52149e+08		2.11	Medium	0.02318	0.2121	2.27	High	0.0006217	0.004854
High	P07910	Heterogeneous nuclear ribonucleoproteins C1/C2 OS=Homo sapiens OX=9606 GN=HNRNPC PE=1 SV=4	0	39.99	22.2222	8	87	8	306	33.7	5.08	7.22575e+07	1.43645e+09	1.48611e+06	2.325	28.15	3	18	91.54	8	57	8.07	2	12
	Checked	Confidence	Annotated Sequence	Modifications	Modifications in Master Proteins	Qvality PEP	Qvality q-value	# Protein Groups	# Proteins	# PSMs	Master Protein Accessions	Positions in Master Proteins	# Missed Cleavages	Theo. MH+ [Da]	Area: F1: Sample, Control Bound 1	Area: F2: Sample, HI Bound 3	Area: F3: Sample, Beads Hct116	XCorr A2 Sequest HT (Control Bound 1)	Confidence A2 Sequest HT (Control Bound 1)	Percolator q-Value A2 Sequest HT (Control Bound 1)	Percolator PEP A2 Sequest HT (Control Bound 1)	XCorr B2 Sequest HT (HI Bound 3)	Confidence B2 Sequest HT (HI Bound 3)	Percolator q-Value B2 Sequest HT (HI Bound 3)	Percolator PEP B2 Sequest HT (HI Bound 3)	XCorr C2 Sequest HT (Beads Hct116)	Confidence C2 Sequest HT (Beads Hct116)	Percolator q-Value C2 Sequest HT (Beads Hct116)	Percolator PEP C2 Sequest HT (Beads Hct116)
	FALSE	High	[K].KSDVEAIFSK.[Y]			0.000109408	0	1	4	1	P07910	P07910 [30-39]	1	1123.6		10407265						3.84	High	0	2.543e-05
	FALSE	High	[K].NDKSEEEQSSSSVK.[K]			6.06249e-06	0	1	1	4	P07910	P07910 [230-243]	1	1553.69		6.43863e+08		0.82	Low	0.1137	0.8477	4.3	High	0	5.358e-07
	FALSE	High	[K].SEEEQSSSSVK.[K]			0.000207527	0	1	1	3	P07910	P07910 [233-243]	0	1196.53	1.22579e+06	2.18305e+08		0.99	High	0.002179	0.009216	2.54	High	0	0.0001273	0.5	Low	0.5913	1
	FALSE	High	[R].AAVAGEDGR.[M]			0.000388229	0.000225896	1	4	5	P07910	P07910 [65-73]	0	845.411	4.40998e+07	3.70656e+09	420424	2.27	High	0.001138	0.004613	2.32	High	0	0.0001429	2.45	High	0.0006497	0.006058
	FALSE	High	[R].VFIGNLNTLVVK.[K]			0.000291604	0.000225896	1	4	1	P07910	P07910 [18-29]	0	1316.79		11928754						2.4	High	0	9.726e-05
	FALSE	High	[K].NDKSEEEQSSSSVK.[K]	1xDeamidated [N1]		0.000274234	0.000225896	1	1	3	P07910	P07910 [230-243]	1	1554.68		3.17906e+07						2.55	High	0	8.937e-05
	FALSE	High	[K].QAVEMKNDKSEEEQSSSSVK.[K]	1xDeamidated [Q/N]		0.00277398	0.000599984	1	1	6	P07910	P07910 [224-243]	2	2241.02		1.13247e+08						3.56	High	0.002362	0.02541
	FALSE	High	[R].VPPPPPIAR.[A]			0.0071025	0.00109234	1	1	63	P07910	P07910 [143-151]	0	943.572	1.71447e+08	2.50027e+09	2.55181e+06	2.13	High	0.003505	0.02253	2.2	High	0.001349	0.009631	2.05	High	0.004361	0.1001
	FALSE	High	[K].IVGCSVHK.[G]	1xCarbamidomethyl [C4]		0.0319007	0.00373032	1	2	1	P07910	P07910 [43-50]	0	899.477		2.82901e+07						1.76	High	0.001808	0.01693
High	Q15365	Poly(rC)-binding protein 1 OS=Homo sapiens OX=9606 GN=PCBP1 PE=1 SV=2	0	56.72	27.2472	8	85	4	356	37.5	7.09	3.93115e+08	3.74807e+08	2.78751e+07	3.642	96.52	6	31	102.51	7	33	53.71	5	21
	Checked	Confidence	Annotated Sequence	Modifications	Modifications in Master Proteins	Qvality PEP	Qvality q-value	# Protein Groups	# Proteins	# PSMs	Master Protein Accessions	Positions in Master Proteins	# Missed Cleavages	Theo. MH+ [Da]	Area: F1: Sample, Control Bound 1	Area: F2: Sample, HI Bound 3	Area: F3: Sample, Beads Hct116	XCorr A2 Sequest HT (Control Bound 1)	Confidence A2 Sequest HT (Control Bound 1)	Percolator q-Value A2 Sequest HT (Control Bound 1)	Percolator PEP A2 Sequest HT (Control Bound 1)	XCorr B2 Sequest HT (HI Bound 3)	Confidence B2 Sequest HT (HI Bound 3)	Percolator q-Value B2 Sequest HT (HI Bound 3)	Percolator PEP B2 Sequest HT (HI Bound 3)	XCorr C2 Sequest HT (Beads Hct116)	Confidence C2 Sequest HT (Beads Hct116)	Percolator q-Value C2 Sequest HT (Beads Hct116)	Percolator PEP C2 Sequest HT (Beads Hct116)
	FALSE	High	[R].ESTGAQVQVAGDMLPNSTER.[A]	1xOxidation [M13]		3.43481e-06	0	2	3	17	Q15366; Q15365	Q15366 [125-144]; Q15365 [125-144]	0	2105.98	3.04359e+08	404215466		4.88	High	0	3.448e-06	4.93	High	0	2.516e-07	2.34	Medium	0.03776	0.3088
	FALSE	High	[R].ESTGAQVQVAGDMLPNSTER.[A]			1.00226e-06	0	2	3	19	Q15366; Q15365	Q15366 [125-144]; Q15365 [125-144]	0	2089.98	9.8064e+08	1243217460	9.28251e+06	5.21	High	0	5.421e-06	5.39	High	0	4.88e-08	4.95	High	0	3.428e-05
	FALSE	High	[R].LVVPATQCGSLIGK.[G]	1xCarbamidomethyl [C8]		4.00521e-05	0	1	1	4	Q15365	Q15365 [102-115]	0	1442.8	8.26908e+08		6.2918e+07	3.09	High	0	0.0002129					3.24	High	0	1.664e-05
	FALSE	High	[R].INISEGNCPER.[I]	1xCarbamidomethyl [C8]		0.000210803	0.000225896	2	3	14	Q15366; Q15365	Q15366 [47-57]; Q15365 [47-57]	0	1288.6	3.11076e+08	2.51284e+09	2.22018e+06	3.24	High	0.0004383	0.0007011	2.99	High	0.0001049	0.0002094	2.99	High	0.0006497	0.001008
	FALSE	High	[K].IANPVEGSSGR.[Q]			0.000273183	0.000225896	1	1	12	Q15365	Q15365 [315-325]	0	1086.55	3.44868e+08	541075112	1.1222e+07	2.9	High	0	0.0003835	3.05	High	0	0.0001066	2.94	High	0.0006497	0.002308
	FALSE	High	[R].ESTGAQVQVAGDMLPNSTER.[A]	1xDeamidated [N16]; 1xOxidation [M13]		0.000524401	0.000378242	2	3	3	Q15366; Q15365	Q15366 [125-144]; Q15365 [125-144]	0	2106.96		2.94537e+07		0.6	Low	0.1374	0.9065	4.86	High	0.0001049	0.0002072
	FALSE	High	[R].QGANINEIR.[Q]			0.000912019	0.00045126	1	1	7	Q15365	Q15365 [298-306]	0	1014.53	7.56993e+06	5.77145e+08	9.48518e+06	2.2	High	0.0007631	0.001241	2.97	High	0.0001951	0.0007389	2.74	High	0.0006497	0.03183
	FALSE	High	[R].ESTGAQVQVAGDMLPNSTER.[A]	1xDeamidated [N16]		0.00222383	0.000599984	2	3	2	Q15366; Q15365	Q15366 [125-144]; Q15365 [125-144]	0	2090.97			3.19884e+06									2.26	High	0.0006497	0.01264
	FALSE	High	[R].AITIAGVPQSVTECVK.[Q]	1xCarbamidomethyl [C14]		0.00537653	0.00100075	1	1	1	Q15365	Q15365 [145-160]	0	1672.89		6.20088e+06						2.11	High	0.000362	0.002494
	FALSE	High	[K].EVGSIIGK.[K]			0.00716035	0.00109234	2	4	4	Q15366; Q15365	Q15366 [24-31]; Q15365 [24-31]	0	802.467	26382758	2.43817e+08		1.71	High	0.003785	0.02383	2.17	High	0.001267	0.00811
	FALSE	High	[R].QMSGAQIK.[I]	1xOxidation [M2]		0.00987753	0.00124406	2	3	2	Q15366; Q15365	Q15366 [315-322]; Q15365 [307-314]	0	878.44		1.52149e+08		2.11	Medium	0.02318	0.2121	2.27	High	0.0006217	0.004854
High	P0DMV9	Heat shock 70 kDa protein 1B OS=Homo sapiens OX=9606 GN=HSPA1B PE=1 SV=1	0	60.885	16.2246	10	83	6	641	70	5.66	1.07143e+08	7.10681e+08	8.1424e+06	2.162	64.55	7	32	103.37	9	42	17.48	4	9
	Checked	Confidence	Annotated Sequence	Modifications	Modifications in Master Proteins	Qvality PEP	Qvality q-value	# Protein Groups	# Proteins	# PSMs	Master Protein Accessions	Positions in Master Proteins	# Missed Cleavages	Theo. MH+ [Da]	Area: F1: Sample, Control Bound 1	Area: F2: Sample, HI Bound 3	Area: F3: Sample, Beads Hct116	XCorr A2 Sequest HT (Control Bound 1)	Confidence A2 Sequest HT (Control Bound 1)	Percolator q-Value A2 Sequest HT (Control Bound 1)	Percolator PEP A2 Sequest HT (Control Bound 1)	XCorr B2 Sequest HT (HI Bound 3)	Confidence B2 Sequest HT (HI Bound 3)	Percolator q-Value B2 Sequest HT (HI Bound 3)	Percolator PEP B2 Sequest HT (HI Bound 3)	XCorr C2 Sequest HT (Beads Hct116)	Confidence C2 Sequest HT (Beads Hct116)	Percolator q-Value C2 Sequest HT (Beads Hct116)	Percolator PEP C2 Sequest HT (Beads Hct116)
	FALSE	High	[K].ATAGDTHLGGEDFDNR.[L]			0.000120588	0	1	4	5	P0DMV9	P0DMV9 [221-236]	0	1675.73	3.99049e+07	120572609		2.33	High	0.006458	0.04525	3.76	High	0	2.9e-05
	FALSE	High	[RK].VEILANDQGNR.[TI]			0.000194119	0	4	7	34	P54652; P11142; P11021; P0DMV9	P54652 [27-37]; P11142 [26-36]; P11021 [50-60]; P0DMV9 [26-36]	0	1228.63	2205358180	9.30642e+08	1641061	2.95	High	0	0.0001403	3.06	High	0	5.55e-05	2.3	High	0.0006497	0.006205
	FALSE	High	[R].TTPSYVAFTDTER.[L]			6.6738e-05	0	3	6	13	P54652; P11142; P0DMV9	P54652 [38-50]; P11142 [37-49]; P0DMV9 [37-49]	0	1487.7	326849209	3.34755e+09		2.96	High	0.0004383	0.0009036	3.17	High	0	2.771e-05
	FALSE	High	[K].NQVALNPQNTVFDAK.[R]			8.66046e-06	0	1	1	11	P0DMV9	P0DMV9 [57-71]	0	1658.85	1.38718e+08	1320504050	1.42078e+07	3.88	High	0	6.46e-05	4.28	High	0	8.584e-07	3.45	High	0	6.084e-05
	FALSE	High	[K].FGDPVVQSDMK.[H]			0.000289374	0.000225896	1	1	2	P0DMV9	P0DMV9 [78-88]	0	1222.58	45605759	2.93056e+08		2.65	High	0.000855	0.001525	3.4	High	0	9.632e-05
	FALSE	High	[RK].VEILANDQGNR.[TI]	1xDeamidated [N/Q]		0.000333625	0.000225896	4	7	28	P54652; P11142; P11021; P0DMV9	P54652 [27-37]; P11142 [26-36]; P11021 [50-60]; P0DMV9 [26-36]	0	1229.61	1.11791e+08	3.38341e+08	227019	2.73	High	0	0.0002354	2.61	High	0	0.0001318	1.92	High	0.0006497	0.003441
	FALSE	High	[K].FGDPVVQSDMK.[H]	1xOxidation [M10]		0.00115728	0.00045126	1	1	2	P0DMV9	P0DMV9 [78-88]	0	1238.57		5.91719e+07						2.78	High	0.0001951	0.0008327
	FALSE	High	[K].SAVEDEGLK.[G]			0.00324799	0.000599984	1	1	1	P0DMV9	P0DMV9 [551-559]	0	947.468	2.04342e+08			2.74	High	0.000855	0.001714
	FALSE	High	[R].STLEPVEK.[A]			0.00604957	0.00100075	1	3	4	P0DMV9	P0DMV9 [312-319]	0	902.483		736935560	2.07699e+06					2.1	High	0.001225	0.007635	1.7	High	0.003317	0.08804
	FALSE	High	[K].ITITNDK.[G]			0.0195032	0.00301426	3	5	8	P54652; P11142; P0DMV9	P54652 [504-510]; P11142 [501-507]; P0DMV9 [501-507]	0	804.446	1.09985e+09	3.4375e+09	771188	1.94	High	0.008119	0.07107	1.81	High	0.002362	0.02516	1.88	High	0.007291	0.118
	FALSE	High	[R].MVQEAEK.[Y]	1xOxidation [M1]		0.0378164	0.00383456	2	2	1	P11142; P0DMV9	P11142 [518-524]; P0DMV9 [518-524]	0	850.397		3.16296e+08		1.27	Low	0.07826	0.696	1.78	High	0.001967	0.02045	1	Low	0.1146	0.5373
	FALSE	High	[K].ITITNDK.[G]	1xDeamidated [N5]		0.053892	0.00614774	3	5	2	P54652; P11142; P0DMV9	P54652 [504-510]; P11142 [501-507]; P0DMV9 [501-507]	0	805.43	1.76173e+07	57098177		1.82	High	0.003215	0.01938	1.93	High	0.003109	0.03171
	FALSE	High	[R].NSTIPTK.[Q]			0.0591054	0.0064402	1	2	2	P0DMV9	P0DMV9 [417-423]	0	760.42		1.08234e+09		2.05	Medium	0.01054	0.09254	1.75	High	0.007308	0.1053	1.51	Low	0.1291	0.5608
	FALSE	High	[R].NSTIPTK.[Q]	1xDeamidated [N1]		0.0679923	0.00717829	1	2	1	P0DMV9	P0DMV9 [417-423]	0	761.404		4.76659e+07		1.07	Medium	0.01184	0.1101	1.91	High	0.003694	0.04003
High	P30101	Protein disulfide-isomerase A3 OS=Homo sapiens OX=9606 GN=PDIA3 PE=1 SV=4	0	75.806	26.5347	14	81	14	505	56.7	6.35	3.78359e+08	1.17976e+09	259780	3.329	66.2	9	27	139.93	14	53	0	1	1
	Checked	Confidence	Annotated Sequence	Modifications	Modifications in Master Proteins	Qvality PEP	Qvality q-value	# Protein Groups	# Proteins	# PSMs	Master Protein Accessions	Positions in Master Proteins	# Missed Cleavages	Theo. MH+ [Da]	Area: F1: Sample, Control Bound 1	Area: F2: Sample, HI Bound 3	Area: F3: Sample, Beads Hct116	XCorr A2 Sequest HT (Control Bound 1)	Confidence A2 Sequest HT (Control Bound 1)	Percolator q-Value A2 Sequest HT (Control Bound 1)	Percolator PEP A2 Sequest HT (Control Bound 1)	XCorr B2 Sequest HT (HI Bound 3)	Confidence B2 Sequest HT (HI Bound 3)	Percolator q-Value B2 Sequest HT (HI Bound 3)	Percolator PEP B2 Sequest HT (HI Bound 3)	XCorr C2 Sequest HT (Beads Hct116)	Confidence C2 Sequest HT (Beads Hct116)	Percolator q-Value C2 Sequest HT (Beads Hct116)	Percolator PEP C2 Sequest HT (Beads Hct116)
	FALSE	High	[R].DGEEAGAYDGPR.[T]			0.000163038	0	1	1	5	P30101	P30101 [108-119]	0	1236.51	3.0639e+06	328487380	259780	2.55	High	0	0.0001935	3.31	High	0	4.354e-05	1.25	High	0.003317	0.08811
	FALSE	High	[R].EATNPPVIQEEKPK.[K]			6.56508e-05	0	1	1	11	P30101	P30101 [483-496]	0	1579.83	566504776	1885714380		3.69	High	0.0004383	0.0008462	4.17	High	0	0.000141
	FALSE	High	[K].SEPIPESNDGPVK.[V]			0.000145168	0	1	1	10	P30101	P30101 [367-379]	0	1368.66	5.65649e+08	1641724878		2.75	High	0	0.0003271	2.51	High	0	0.0001004
	FALSE	High	[K].LSKDPNIVIAK.[M]			0.000195654	0	1	1	6	P30101	P30101 [423-433]	1	1197.72		200430394		0.7	Low	0.2268	1	3.58	High	0.0001951	0.001489
	FALSE	High	[K].MDATANDVPSPYEVR.[G]			9.72667e-06	0	1	1	9	P30101	P30101 [434-448]	0	1664.76	3.12311e+08	520430136		4.08	High	0	0.0001332	4.84	High	0	1.001e-06
	FALSE	High	[K].MDATANDVPSPYEVR.[G]	1xDeamidated [N6]		5.06622e-05	0	1	1	4	P30101	P30101 [434-448]	0	1665.74		8.11287e+07						3.94	High	0	4.086e-05
	FALSE	High	[K].MDATANDVPSPYEVR.[G]	1xOxidation [M1]		4.07186e-05	0	1	1	10	P30101	P30101 [434-448]	0	1680.75	57474455	7.7046e+07		3.48	High	0	2.322e-05	3.83	High	0	4.264e-05
	FALSE	High	[K].VDCTANTNTCNK.[Y]	2xCarbamidomethyl [C3; C10]		9.14687e-05	0	1	1	2	P30101	P30101 [83-94]	0	1397.58	2.85912e+07	6.13546e+08		3.35	High	0	0.0002441	3.17	High	0	1.994e-05
	FALSE	High	[R].LAPEYEAAATR.[L]			0.000562596	0.000378242	1	1	3	P30101	P30101 [63-73]	0	1191.6	143411933	3.11399e+07		2.39	High	0.0004383	0.0007649	2.11	High	0.0001951	0.0005621
	FALSE	High	[K].QAGPASVPLR.[T]			0.0012961	0.00045126	1	1	3	P30101	P30101 [131-140]	0	995.563	9.11972e+07	454343705		3.18	High	0.000855	0.001961	2.77	High	0.0001951	0.0009572
	FALSE	High	[K].YGVSGYPTLK.[I]			0.000866545	0.00045126	1	1	3	P30101	P30101 [95-104]	0	1084.57	8.65247e+06	1.08816e+08		1.15	High	0.004499	0.02988	2.48	High	0.0001951	0.0003555
	FALSE	High	[K].VDCTANTNTCNK.[Y]	2xCarbamidomethyl [C3; C10]; 1xDeamidated [N]		0.00215535	0.000599984	1	1	2	P30101	P30101 [83-94]	0	1398.56		1.86607e+07		0.6	Low	0.2794	1	1.7	High	0.0001951	0.0008992
	FALSE	High	[K].SEPIPESNDGPVK.[V]	1xDeamidated [N8]		0.00338812	0.000599984	1	1	3	P30101	P30101 [367-379]	0	1369.65	4.19109e+07	4.13126e+07		1.76	High	0.0009284	0.003093	2.21	High	0.0001951	0.00149
	FALSE	High	[K].KQAGPASVPLR.[T]			0.00256153	0.000599984	1	1	1	P30101	P30101 [130-140]	1	1123.66		2.01915e+07						1.96	High	0.0001951	0.00109
	FALSE	High	[K].FVMQEEFSR.[D]	1xOxidation [M3]		0.0129327	0.00188912	1	1	1	P30101	P30101 [336-344]	0	1188.54		25080099						2.22	High	0.0009727	0.006467
	FALSE	High	[K].TVAYTEQK.[M]			0.0188402	0.00293438	1	1	4	P30101	P30101 [219-226]	0	939.478	3.03919e+08	1.23736e+09		1.85	High	0.002179	0.009355	2.13	High	0.001349	0.009559	0.35	Low	0.1646	0.6359
	FALSE	High	[K].DPNIVIAK.[M]			0.0186782	0.00293438	1	1	3	P30101	P30101 [426-433]	0	869.509		2.15578e+08		2.17	Medium	0.02978	0.2681	2.67	High	0.001349	0.009506	0.69	Low	0.1596	0.627
	FALSE	High	[K].LNFAVASR.[K]			0.0862966	0.00879345	1	1	1	P30101	P30101 [297-304]	0	877.489		8.6884e+06						1.08	High	0.004429	0.0521
High	Q02952	A-kinase anchor protein 12 OS=Homo sapiens OX=9606 GN=AKAP12 PE=1 SV=4	0	123.21	19.1919	25	81	25	1782	191.4	4.41	9.96965e+07	4.36e+08	976116	1.225	45.37	11	21	141.48	25	56	3.84	3	4
	Checked	Confidence	Annotated Sequence	Modifications	Modifications in Master Proteins	Qvality PEP	Qvality q-value	# Protein Groups	# Proteins	# PSMs	Master Protein Accessions	Positions in Master Proteins	# Missed Cleavages	Theo. MH+ [Da]	Area: F1: Sample, Control Bound 1	Area: F2: Sample, HI Bound 3	Area: F3: Sample, Beads Hct116	XCorr A2 Sequest HT (Control Bound 1)	Confidence A2 Sequest HT (Control Bound 1)	Percolator q-Value A2 Sequest HT (Control Bound 1)	Percolator PEP A2 Sequest HT (Control Bound 1)	XCorr B2 Sequest HT (HI Bound 3)	Confidence B2 Sequest HT (HI Bound 3)	Percolator q-Value B2 Sequest HT (HI Bound 3)	Percolator PEP B2 Sequest HT (HI Bound 3)	XCorr C2 Sequest HT (Beads Hct116)	Confidence C2 Sequest HT (Beads Hct116)	Percolator q-Value C2 Sequest HT (Beads Hct116)	Percolator PEP C2 Sequest HT (Beads Hct116)
	FALSE	High	[K].EKEDAQEVELQEGK.[V]			9.64476e-05	0	1	1	4	Q02952	Q02952 [1737-1750]	1	1631.78		7.80786e+07						3.68	High	0.0006731	0.004971
	FALSE	High	[K].LTASEQAHPQEPAESAHEPR.[L]			3.31252e-05	0	1	1	4	Q02952	Q02952 [350-369]	0	2185.03		1.08498e+08						4.38	High	0	5.121e-06
	FALSE	High	[K].SDEVDEQVACQEVK.[V]	1xCarbamidomethyl [C10]		3.84331e-05	0	1	1	4	Q02952	Q02952 [1512-1525]	0	1635.72		1.32992e+08		2.79	High	0.0007631	0.000953	4.13	High	0	6.266e-06
	FALSE	High	[K].LKETCVSGEDPTQGADLSPDEK.[V]	1xCarbamidomethyl [C5]		0.000204299	0	1	1	4	Q02952	Q02952 [466-487]	1	2376.09	8.61897e+06	626008833		1.23	High	0.001302	0.005729	4.27	High	0	5.941e-05
	FALSE	High	[R].AEAERPEEQAEASGLKK.[E]			0.000135027	0	1	1	2	Q02952	Q02952 [1072-1088]	1	1842.92		5.80117e+07						3.5	High	0	3.375e-05
	FALSE	High	[K].GLAEVQQDGEAEEGATSDGEK.[K]			3.21726e-07	0	1	1	3	Q02952	Q02952 [582-602]	0	2119.93	1.28829e+07	8.41985e+07		2.35	High	0	0.0002169	4.81	High	0	1.075e-08
	FALSE	High	[K].SAESPTSPVTSETGSTFKK.[F]			6.89421e-06	0	1	1	3	Q02952	Q02952 [280-298]	1	1940.94		123368438						4.36	High	0	6.348e-07
	FALSE	High	[K].EDEKGDDVDDPENQNSALADTDASGGLTK.[E]			3.08788e-05	0	1	1	4	Q02952	Q02952 [1697-1725]	1	3006.29	8.65281e+07	4.54704e+08		3.09	High	0.0009284	0.00373	6.02	High	0	4.655e-06
	FALSE	High	[K].EDEKGDDVDDPENQNSALADTDASGGLTK.[E]	1xDeamidated [N/Q]		4.19115e-05	0	1	1	3	Q02952	Q02952 [1697-1725]	1	3007.28								4.08	High	0	6.999e-06
	FALSE	High	[K].SAESPTSPVTSETGSTFK.[K]			2.06429e-07	0	1	1	5	Q02952	Q02952 [280-297]	0	1812.85	2.36448e+07	207712179	624799	2.85	High	0	2.89e-05	4.28	High	0	5.982e-09	1.35	High	0.0006497	0.01735
	FALSE	High	[K].GSVEEPKPEEPK.[R]			9.80319e-05	0	1	1	6	Q02952	Q02952 [659-670]	0	1325.66	4.47907e+07	2.5197e+08		2.36	High	0	0.0002045	2.69	High	0	7.773e-05
	FALSE	High	[K].TEGTQEADQYADEK.[T]			4.12256e-05	0	1	1	4	Q02952	Q02952 [1261-1274]	0	1584.67	8.46926e+07	77937833		3.51	High	0	2.606e-05	3.58	High	0	7.14e-06
	FALSE	High	[R].TQEVLQAVAEK.[V]			0.000491215	0.000225896	1	1	4	Q02952	Q02952 [1039-1049]	0	1215.66	84759750	4.01542e+08		3.23	High	0.000855	0.001594	3.48	High	0	0.0001918
	FALSE	High	[K].AITPQAQEELQK.[Q]			0.000325994	0.000225896	1	1	4	Q02952	Q02952 [1758-1769]	0	1355.72	4.61834e+07	1.12777e+08		2.38	High	0.0007631	0.0009602	2.84	High	0	0.0001134	0.68	Medium	0.03464	0.2902
	FALSE	High	[K].LEHETAVTVSEEVSK.[Q]			0.000382195	0.000225896	1	1	1	Q02952	Q02952 [1358-1372]	0	1657.83		1.56245e+07						2.41	High	0	0.0001397
	FALSE	High	[K].SSEKNEDFAAHPGEDAVPTGPDCQAK.[S]	1xCarbamidomethyl [C23]		0.00034277	0.000225896	1	1	4	Q02952	Q02952 [1457-1482]	1	2757.21		2.17316e+08		2.7	Medium	0.01411	0.1289	4.69	High	0.0001049	0.0002068
	FALSE	High	[R].AEAERPEEQAEASGLK.[K]			0.000756488	0.000378242	1	1	1	Q02952	Q02952 [1072-1087]	0	1714.82		3.14201e+07						3.49	High	0.0001951	0.000309
	FALSE	High	[K].STPVIVSATTK.[K]			0.000646632	0.000378242	1	1	7	Q02952	Q02952 [1483-1493]	0	1103.63	1.08776e+08	445774347	1.32743e+06	2.42	High	0.000855	0.001389	2.37	High	0.0001951	0.0006178	1.75	High	0.0006497	0.001109
	FALSE	High	[K].EESESTAVGQAHSDISK.[D]			0.00139625	0.00045126	1	1	2	Q02952	Q02952 [1616-1632]	0	1774.81		3.19428e+07						2.5	High	0.0001951	0.0005705
	FALSE	High	[K].VVGQTTPESFEK.[A]			0.000916305	0.00045126	1	1	5	Q02952	Q02952 [1111-1122]	0	1321.66	1.33726e+08			2.44	High	0	0.0005776	2.54	High	0.0001951	0.001565	2.09	High	0.0006497	0.01956
	FALSE	High	[K].VTEVALKGEGTEEAECK.[K]	1xCarbamidomethyl [C16]		0.00202652	0.000552365	1	1	1	Q02952	Q02952 [1299-1315]	1	1849.88		2.10676e+07						2.43	High	0.0001951	0.0008395
	FALSE	High	[R].AEAERPEEQAEASGLK.[K]	1xDeamidated [Q9]		0.00166757	0.000552365	1	1	1	Q02952	Q02952 [1072-1087]	0	1715.81		2.71117e+07						1.81	High	0.0001951	0.0006829
	FALSE	High	[K].SPPSPVER.[E]			0.0321864	0.00373032	1	1	1	Q02952	Q02952 [1328-1335]	0	868.452		1.28426e+08		1.48	Medium	0.01507	0.1374	1.92	High	0.001808	0.01707
	FALSE	High	[R].LSAEYEK.[V]			0.0500804	0.00544779	1	1	1	Q02952	Q02952 [370-376]	0	839.415		2.27451e+07						2.02	High	0.002761	0.02839
	FALSE	High	[K].DMSEASEK.[T]			0.0529106	0.00600916	1	1	1	Q02952	Q02952 [1633-1640]	0	896.367		4.26164e+07						1.18	High	0.002983	0.03005
	FALSE	High	[K].MEAQQAQK.[S]			0.0642719	0.00671659	1	1	1	Q02952	Q02952 [860-867]	0	933.446		1.15979e+07						1.29	High	0.003347	0.03747
	FALSE	High	[K].TEPFTQGK.[V]			0.070605	0.00731569	1	1	1	Q02952	Q02952 [1103-1110]	0	907.452		17466141						1.81	High	0.003723	0.04174
High	P42166	Lamina-associated polypeptide 2, isoform alpha OS=Homo sapiens OX=9606 GN=TMPO PE=1 SV=2	0	91.49	15.7061	11	80	5	694	75.4	7.66	4.56776e+07	1.25113e+08		2.35	38.31	5	14	139.59	10	55	23.1	4	11
	Checked	Confidence	Annotated Sequence	Modifications	Modifications in Master Proteins	Qvality PEP	Qvality q-value	# Protein Groups	# Proteins	# PSMs	Master Protein Accessions	Positions in Master Proteins	# Missed Cleavages	Theo. MH+ [Da]	Area: F1: Sample, Control Bound 1	Area: F2: Sample, HI Bound 3	Area: F3: Sample, Beads Hct116	XCorr A2 Sequest HT (Control Bound 1)	Confidence A2 Sequest HT (Control Bound 1)	Percolator q-Value A2 Sequest HT (Control Bound 1)	Percolator PEP A2 Sequest HT (Control Bound 1)	XCorr B2 Sequest HT (HI Bound 3)	Confidence B2 Sequest HT (HI Bound 3)	Percolator q-Value B2 Sequest HT (HI Bound 3)	Percolator PEP B2 Sequest HT (HI Bound 3)	XCorr C2 Sequest HT (Beads Hct116)	Confidence C2 Sequest HT (Beads Hct116)	Percolator q-Value C2 Sequest HT (Beads Hct116)	Percolator PEP C2 Sequest HT (Beads Hct116)
	FALSE	High	[R].NRPPLPAGTNSK.[G]			4.47701e-05	0	2	2	6	P42167; P42166	P42167 [49-60]; P42166 [49-60]	0	1251.68		848278124						4.37	High	0	7.652e-06	0.9	Low	0.6295	1
	FALSE	High	[R].SSTPLPTISSSAENTR.[Q]	1xDeamidated [N14]		0.000145752	0	2	2	1	P42167; P42166	P42167 [158-173]; P42166 [158-173]	0	1648.8		6.89148e+07						2.51	High	0	3.751e-05
	FALSE	High	[R].SSTPLPTISSSAENTR.[Q]			4.68796e-06	0	2	2	13	P42167; P42166	P42167 [158-173]; P42166 [158-173]	0	1647.82	2.37562e+08	4.83174e+08		3.51	High	0	0.0005668	3.52	High	0	3.31e-06	2.86	High	0	6.933e-05
	FALSE	High	[K].SELVANNVTLPAGEQR.[K]			1.18803e-06	0	2	2	12	P42167; P42166	P42167 [18-33]; P42166 [18-33]	0	1697.88	2.57469e+08	1497180614	1.35665e+07	4.26	High	0	3.562e-06	5.03	High	0	3.589e-06	4.11	High	0.0006497	0.0002783
	FALSE	High	[K].SELVANNVTLPAGEQR.[K]	1xDeamidated [N/Q]		2.42957e-05	0	2	2	25	P42167; P42166	P42167 [18-33]; P42166 [18-33]	0	1698.87		3.569e+08	2.82108e+06	2.27	High	0	0.0002071	4.32	High	0	3.391e-06	1.69	High	0.001784	0.07603
	FALSE	High	[K].LKSELVANNVTLPAGEQR.[K]			7.41147e-08	0	2	2	5	P42167; P42166	P42167 [16-33]; P42166 [16-33]	1	1939.06		362704317						5.35	High	0	1.526e-09
	FALSE	High	[K].SELVANNVTLPAGEQRK.[D]			0.000153551	0	2	2	2	P42167; P42166	P42167 [18-34]; P42166 [18-34]	1	1825.98		252296351						4.02	High	0	9.023e-05
	FALSE	High	[K].VIEEEWQQVDR.[Q]			0.00016369	0	1	1	2	P42166	P42166 [501-511]	0	1430.69		49860672						2.7	High	0	4.603e-05
	FALSE	High	[R].EPLVATNLPGR.[G]			0.000350825	0.000225896	1	1	4	P42166	P42166 [254-264]	0	1166.65	7.97917e+06	2.08387e+08		1.25	High	0.006458	0.04704	2.5	High	0	0.0001247	0.74	Low	0.204	0.6889
	FALSE	High	[R].NRPPLPAGTNSK.[G]	1xDeamidated [N10]		0.000301857	0.000225896	2	2	1	P42167; P42166	P42167 [49-60]; P42166 [49-60]	0	1252.66		3.27883e+07						2.82	High	0	0.0001019
	FALSE	High	[K].YGVNPGPIVGTTR.[K]			0.00243146	0.000599984	2	2	4	P42167; P42166	P42167 [127-139]; P42166 [127-139]	0	1330.71	7.56625e+07	4.4444e+07	3.46361e+06	2.96	High	0.000855	0.002251	2.39	High	0.0001951	0.001029	2.18	High	0.001233	0.06432
	FALSE	High	[K].SGIQPLCPER.[S]	1xCarbamidomethyl [C7]		0.00698837	0.00109234	1	1	2	P42166	P42166 [335-344]	0	1156.58		221788597						2.54	High	0.0004156	0.003356	0.47	Low	0.3876	0.8849
	FALSE	High	[K].LASTPFK.[G]			0.0267154	0.00344994	1	1	1	P42166	P42166 [668-674]	0	763.435		2.0415e+07						1.41	High	0.001643	0.01389
	FALSE	High	[R].EATQILSVPK.[V]			0.0500804	0.00544779	1	1	2	P42166	P42166 [526-535]	0	1085.62	8.3376e+07			2.51	High	0.005584	0.03922					2.61	High	0.0006497	0.05226
High	P04406	Glyceraldehyde-3-phosphate dehydrogenase OS=Homo sapiens OX=9606 GN=GAPDH PE=1 SV=3	0	54.35	25.9701	8	79	8	335	36	8.46	5.59136e+08	4.51522e+09	6.01291e+07	3.642	44.88	4	24	97.44	8	50	12.38	4	5
	Checked	Confidence	Annotated Sequence	Modifications	Modifications in Master Proteins	Qvality PEP	Qvality q-value	# Protein Groups	# Proteins	# PSMs	Master Protein Accessions	Positions in Master Proteins	# Missed Cleavages	Theo. MH+ [Da]	Area: F1: Sample, Control Bound 1	Area: F2: Sample, HI Bound 3	Area: F3: Sample, Beads Hct116	XCorr A2 Sequest HT (Control Bound 1)	Confidence A2 Sequest HT (Control Bound 1)	Percolator q-Value A2 Sequest HT (Control Bound 1)	Percolator PEP A2 Sequest HT (Control Bound 1)	XCorr B2 Sequest HT (HI Bound 3)	Confidence B2 Sequest HT (HI Bound 3)	Percolator q-Value B2 Sequest HT (HI Bound 3)	Percolator PEP B2 Sequest HT (HI Bound 3)	XCorr C2 Sequest HT (Beads Hct116)	Confidence C2 Sequest HT (Beads Hct116)	Percolator q-Value C2 Sequest HT (Beads Hct116)	Percolator PEP C2 Sequest HT (Beads Hct116)
	FALSE	High	[K].IISNASCTTNCLAPLAK.[V]	2xCarbamidomethyl [C7; C11]; 1xDeamidated [N]		4.69229e-07	0	1	1	15	P04406	P04406 [146-162]	0	1834.9	7.93493e+07	1.61474e+08		3.6	High	0	1.995e-07	3.68	High	0	1.784e-08
	FALSE	High	[K].IISNASCTTNCLAPLAK.[V]	2xCarbamidomethyl [C7; C11]		8.66851e-07	0	1	1	18	P04406	P04406 [146-162]	0	1833.92	1513805239	1.98101e+09		4.25	High	0	2.748e-06	5.09	High	0	1.002e-07	3.12	High	0	6.064e-08
	FALSE	High	[K].AGAHLQGGAK.[R]			0.000153551	0	1	1	1	P04406	P04406 [108-117]	0	909.49		112801356						3.91	High	0	4.021e-05
	FALSE	High	[R].GALQNIIPASTGAAK.[A]			6.3192e-06	0	1	1	16	P04406	P04406 [201-215]	0	1411.79	1.22269e+08	1.57573e+10	1.18747e+08	3.32	High	0	0.000292	4.02	High	0	3.674e-05	3.64	High	0.0006497	0.0003601
	FALSE	High	[K].IISNASCTTNCLAPLAK.[V]	2xCarbamidomethyl [C7; C11]; 2xDeamidated [N4; N10]		0.00032474	0.000225896	1	1	1	P04406	P04406 [146-162]	0	1835.89		1.0257e+07		1.09	Low	0.2471	1	1.78	High	0	0.0001122
	FALSE	High	[R].VPTANVSVVDLTCR.[L]	1xCarbamidomethyl [C13]		0.00037044	0.000225896	1	1	1	P04406	P04406 [235-248]	0	1530.79		8.6516e+06						2.11	High	0	0.0001342
	FALSE	High	[R].GALQNIIPASTGAAK.[A]	1xDeamidated [N5]		0.000686837	0.000378242	1	1	2	P04406	P04406 [201-215]	0	1412.77		4.47846e+07						2.81	High	0.0001049	0.0002797
	FALSE	High	[K].TVDGPSGK.[L]			0.00789708	0.00124406	1	1	3	P04406	P04406 [187-194]	0	760.384		9.00218e+08		0.64	Low	0.7149	1	2.27	High	0.0006731	0.005147	1.76	Medium	0.03318	0.2709
	FALSE	High	[K].LTGMAFR.[V]			0.0116849	0.00181204	1	2	1	P04406	P04406 [228-234]	0	795.418		8.50975e+06						1.86	High	0.0009361	0.005818
	FALSE	High	[K].VIPELNGK.[L]	1xDeamidated [N6]		0.0119846	0.00181204	1	1	11	P04406	P04406 [220-227]	0	870.493	1.93283e+08	1.46441e+09		1.46	High	0.007636	0.06165	1.72	High	0.005098	0.06511	1.38	High	0.001233	0.06009
	FALSE	High	[K].VIPELNGK.[L]			0.0425205	0.00449357	1	1	4	P04406	P04406 [220-227]	0	869.509	153707338	1524519324		1.57	High	0.003215	0.01984	1.63	High	0.009189	0.1334	1.32	Medium	0.02023	0.1974
	FALSE	High	[K].QASEGPLK.[G]			0.0580202	0.0064402	1	1	6	P04406	P04406 [264-271]	0	829.441	4.07187e+08	2413066288	1.51168e+06	2.52	High	0.003785	0.02527	2.48	High	0.006138	0.08012	2.21	High	0.0006497	0.05769
High	P42167	Lamina-associated polypeptide 2, isoforms beta/gamma OS=Homo sapiens OX=9606 GN=TMPO PE=1 SV=2	0	93.135	21.8062	9	77	3	454	50.6	9.38	2.9241e+07	86289477		5.422	37.81	4	13	134.49	9	54	20.49	3	10
	Checked	Confidence	Annotated Sequence	Modifications	Modifications in Master Proteins	Qvality PEP	Qvality q-value	# Protein Groups	# Proteins	# PSMs	Master Protein Accessions	Positions in Master Proteins	# Missed Cleavages	Theo. MH+ [Da]	Area: F1: Sample, Control Bound 1	Area: F2: Sample, HI Bound 3	Area: F3: Sample, Beads Hct116	XCorr A2 Sequest HT (Control Bound 1)	Confidence A2 Sequest HT (Control Bound 1)	Percolator q-Value A2 Sequest HT (Control Bound 1)	Percolator PEP A2 Sequest HT (Control Bound 1)	XCorr B2 Sequest HT (HI Bound 3)	Confidence B2 Sequest HT (HI Bound 3)	Percolator q-Value B2 Sequest HT (HI Bound 3)	Percolator PEP B2 Sequest HT (HI Bound 3)	XCorr C2 Sequest HT (Beads Hct116)	Confidence C2 Sequest HT (Beads Hct116)	Percolator q-Value C2 Sequest HT (Beads Hct116)	Percolator PEP C2 Sequest HT (Beads Hct116)
	FALSE	High	[R].NRPPLPAGTNSK.[G]			4.47701e-05	0	2	2	6	P42167; P42166	P42167 [49-60]; P42166 [49-60]	0	1251.68		848278124						4.37	High	0	7.652e-06	0.9	Low	0.6295	1
	FALSE	High	[R].SSTPLPTISSSAENTR.[Q]	1xDeamidated [N14]		0.000145752	0	2	2	1	P42167; P42166	P42167 [158-173]; P42166 [158-173]	0	1648.8		6.89148e+07						2.51	High	0	3.751e-05
	FALSE	High	[R].SSTPLPTISSSAENTR.[Q]			4.68796e-06	0	2	2	13	P42167; P42166	P42167 [158-173]; P42166 [158-173]	0	1647.82	2.37562e+08	4.83174e+08		3.51	High	0	0.0005668	3.52	High	0	3.31e-06	2.86	High	0	6.933e-05
	FALSE	High	[K].SELVANNVTLPAGEQR.[K]			1.18803e-06	0	2	2	12	P42167; P42166	P42167 [18-33]; P42166 [18-33]	0	1697.88	2.57469e+08	1497180614	1.35665e+07	4.26	High	0	3.562e-06	5.03	High	0	3.589e-06	4.11	High	0.0006497	0.0002783
	FALSE	High	[K].SELVANNVTLPAGEQR.[K]	1xDeamidated [N/Q]		2.42957e-05	0	2	2	25	P42167; P42166	P42167 [18-33]; P42166 [18-33]	0	1698.87		3.569e+08	2.82108e+06	2.27	High	0	0.0002071	4.32	High	0	3.391e-06	1.69	High	0.001784	0.07603
	FALSE	High	[R].VEHNQSYSQAGITETEWTSGSSK.[G]			1.89538e-05	0	1	1	1	P42167	P42167 [217-239]	0	2526.14		50339090						5.1	High	0	2.429e-06
	FALSE	High	[K].LKSELVANNVTLPAGEQR.[K]			7.41147e-08	0	2	2	5	P42167; P42166	P42167 [16-33]; P42166 [16-33]	1	1939.06		362704317						5.35	High	0	1.526e-09
	FALSE	High	[K].SELVANNVTLPAGEQRK.[D]			0.000153551	0	2	2	2	P42167; P42166	P42167 [18-34]; P42166 [18-34]	1	1825.98		252296351						4.02	High	0	9.023e-05
	FALSE	High	[R].NRPPLPAGTNSK.[G]	1xDeamidated [N10]		0.000301857	0.000225896	2	2	1	P42167; P42166	P42167 [49-60]; P42166 [49-60]	0	1252.66		3.27883e+07						2.82	High	0	0.0001019
	FALSE	High	[R].VEHNQSYSQAGITETEWTSGSSK.[G]	1xDeamidated [Q9]		0.000763251	0.000378242	1	1	1	P42167	P42167 [217-239]	0	2527.12								2.45	High	0.0001951	0.0003121
	FALSE	High	[R].MEESFSSK.[Y]			0.00402977	0.000599984	1	1	3	P42167	P42167 [382-389]	0	944.403	2.9241e+07	6.50495e+07		2.01	High	0.002072	0.006667	2.04	High	0.0009727	0.006794
	FALSE	High	[K].YGVNPGPIVGTTR.[K]			0.00243146	0.000599984	2	2	4	P42167; P42166	P42167 [127-139]; P42166 [127-139]	0	1330.71	7.56625e+07	4.4444e+07	3.46361e+06	2.96	High	0.000855	0.002251	2.39	High	0.0001951	0.001029	2.18	High	0.001233	0.06432
	FALSE	High	[R].MEESFSSK.[Y]	1xOxidation [M1]		0.0172848	0.00286453	1	1	1	P42167	P42167 [382-389]	0	960.398		83214779						2.26	High	0.00131	0.008784	0.24	Low	0.1175	0.5435
	FALSE	High	[K].YVPLADVK.[S]			0.0348821	0.00377993	1	1	2	P42167	P42167 [394-401]	0	904.514		125314562						1.58	High	0.005098	0.06496
High	P13667	Protein disulfide-isomerase A4 OS=Homo sapiens OX=9606 GN=PDIA4 PE=1 SV=2	0	80.206	24.3411	15	77	15	645	72.9	5.07	3.5032e+08	1.06161e+09		1.861	61.33	9	27	122.28	15	50
	Checked	Confidence	Annotated Sequence	Modifications	Modifications in Master Proteins	Qvality PEP	Qvality q-value	# Protein Groups	# Proteins	# PSMs	Master Protein Accessions	Positions in Master Proteins	# Missed Cleavages	Theo. MH+ [Da]	Area: F1: Sample, Control Bound 1	Area: F2: Sample, HI Bound 3	Area: F3: Sample, Beads Hct116	XCorr A2 Sequest HT (Control Bound 1)	Confidence A2 Sequest HT (Control Bound 1)	Percolator q-Value A2 Sequest HT (Control Bound 1)	Percolator PEP A2 Sequest HT (Control Bound 1)	XCorr B2 Sequest HT (HI Bound 3)	Confidence B2 Sequest HT (HI Bound 3)	Percolator q-Value B2 Sequest HT (HI Bound 3)	Percolator PEP B2 Sequest HT (HI Bound 3)	XCorr C2 Sequest HT (Beads Hct116)	Confidence C2 Sequest HT (Beads Hct116)	Percolator q-Value C2 Sequest HT (Beads Hct116)	Percolator PEP C2 Sequest HT (Beads Hct116)
	FALSE	High	[K].VDATAETDLAKR.[F]			8.19162e-05	0	1	1	1	P13667	P13667 [235-246]	1	1289.67		57756446						3.92	High	0	1.719e-05
	FALSE	High	[K].VSQGQLVVMQPEK.[F]			1.25253e-05	0	1	1	11	P13667	P13667 [350-362]	0	1442.77	3.79643e+08	1.3376e+09		3.67	High	0	0.0004288	3.79	High	0	2.694e-05	1	Medium	0.03415	0.2772
	FALSE	High	[K].VSQGQLVVMQPEK.[F]	1xOxidation [M9]		9.14687e-05	0	1	1	9	P13667	P13667 [350-362]	0	1458.76	9.1702e+07	194953408		3.4	High	0.0007631	0.001018	3.45	High	0	2e-05
	FALSE	High	[K].IDATSASVLASR.[F]			3.70317e-05	0	1	1	10	P13667	P13667 [120-131]	0	1190.64	4.27287e+08	1.80169e+09		3.31	High	0	0.0002318	3.43	High	0	2.39e-05
	FALSE	High	[K].MDATANDVPSDR.[Y]			8.15819e-05	0	1	1	5	P13667	P13667 [583-594]	0	1291.56	2.13911e+08	420159885		3.41	High	0	5.668e-05	3.62	High	0	1.707e-05
	FALSE	High	[K].MDATANDVPSDR.[Y]	1xOxidation [M1]		4.86172e-05	0	1	1	5	P13667	P13667 [583-594]	0	1307.55	2.26314e+07	87561187		2.57	High	0	0.0001889	3.61	High	0	8.543e-06
	FALSE	High	[R].FDVSGYPTIK.[I]			0.000319776	0.000225896	1	1	4	P13667	P13667 [132-141]; [247-256]	0	1126.58		205979581						2.75	High	0	0.0001101
	FALSE	High	[K].VDATAETDLAK.[R]			0.000230562	0.000225896	1	1	4	P13667	P13667 [235-245]	0	1133.57	4.4186e+08	4.98948e+08		3.14	High	0.0004383	0.0006583	3.12	High	0	7.034e-05
	FALSE	High	[K].MDATANDVPSDR.[Y]	1xDeamidated [N6]		0.000299547	0.000225896	1	1	3	P13667	P13667 [583-594]	0	1292.54	4.74995e+06	1.33686e+07		2.35	High	0.0007631	0.001097	2.79	High	0	0.0001637
	FALSE	High	[K].TFDSIVMDPK.[K]			0.000733405	0.000378242	1	1	1	P13667	P13667 [534-543]	0	1152.56		9.47806e+07						2.54	High	0.0001951	0.0002992
	FALSE	High	[R].SHMMDVQGSTQDSAIK.[D]			0.00073018	0.000378242	1	1	1	P13667	P13667 [371-386]	0	1734.78		33168456						2.79	High	0.0001951	0.0002982
	FALSE	High	[K].QLEPVYNSLAK.[K]			0.000544226	0.000378242	1	1	4	P13667	P13667 [560-570]	0	1261.68	9.84922e+06	4.34157e+08		1.99	High	0.000855	0.001363	2.88	High	0.0001049	0.0002552
	FALSE	High	[K].TFDSIVMDPK.[K]	1xOxidation [M7]		0.00120535	0.00045126	1	1	2	P13667	P13667 [534-543]	0	1168.56		80655771						2.64	High	0.0001951	0.0004925
	FALSE	High	[K].GQAVDYEGSR.[T]			0.00080548	0.00045126	1	1	3	P13667	P13667 [146-155]	0	1081.49	4.08321e+07	189317272		2.14	High	0.000855	0.001929	2.28	High	0.0001951	0.0006366
	FALSE	High	[R].SPPIPLAK.[V]			0.0013666	0.00045126	1	1	4	P13667	P13667 [227-234]	0	822.508	4.34819e+07	5.36177e+08		1.5	High	0.001302	0.005873	1.71	High	0.0001951	0.0005563
	FALSE	High	[K].DKDPPIPVAK.[I]			0.0051718	0.00100075	1	1	2	P13667	P13667 [110-119]	1	1079.61		145599574						2.56	High	0.000362	0.0024
	FALSE	High	[K].QFAPEYEK.[I]			0.00727763	0.00119264	1	1	1	P13667	P13667 [96-103]	0	1011.48		51234209						2.41	High	0.0004713	0.003493
	FALSE	High	[R].TQEEIVAK.[V]			0.0131538	0.00188912	1	1	3	P13667	P13667 [156-163]	0	917.494	2.88897e+08	1.13361e+09		2.13	High	0.003215	0.01917	2.27	High	0.0009727	0.006599
	FALSE	High	[K].LAPEYEK.[A]			0.0274326	0.00344994	1	1	4	P13667	P13667 [212-218]	0	849.435	25819967	1.45979e+08		1.26	High	0.002179	0.009686	1.41	High	0.002362	0.02541
High	P05023	Sodium/potassium-transporting ATPase subunit alpha-1 OS=Homo sapiens OX=9606 GN=ATP1A1 PE=1 SV=1	0	85.964	21.2121	20	76	8	1023	112.8	5.49	1.33478e+08	1.44134e+09	1.0241e+06	2.025	61.27	10	26	111.01	18	45	9.94	4	5
	Checked	Confidence	Annotated Sequence	Modifications	Modifications in Master Proteins	Qvality PEP	Qvality q-value	# Protein Groups	# Proteins	# PSMs	Master Protein Accessions	Positions in Master Proteins	# Missed Cleavages	Theo. MH+ [Da]	Area: F1: Sample, Control Bound 1	Area: F2: Sample, HI Bound 3	Area: F3: Sample, Beads Hct116	XCorr A2 Sequest HT (Control Bound 1)	Confidence A2 Sequest HT (Control Bound 1)	Percolator q-Value A2 Sequest HT (Control Bound 1)	Percolator PEP A2 Sequest HT (Control Bound 1)	XCorr B2 Sequest HT (HI Bound 3)	Confidence B2 Sequest HT (HI Bound 3)	Percolator q-Value B2 Sequest HT (HI Bound 3)	Percolator PEP B2 Sequest HT (HI Bound 3)	XCorr C2 Sequest HT (Beads Hct116)	Confidence C2 Sequest HT (Beads Hct116)	Percolator q-Value C2 Sequest HT (Beads Hct116)	Percolator PEP C2 Sequest HT (Beads Hct116)
	FALSE	High	[K].VDNSSLTGESEPQTR.[S]			4.74665e-06	0	2	4	9	P05023; P13637	P05023 [213-227]; P13637 [203-217]	0	1619.75	1.86579e+07	8.26747e+08	300396	2.67	High	0	3.953e-05	4.21	High	0	7.592e-07	2.11	High	0.0006497	0.0009252
	FALSE	High	[R].QGAIVAVTGDGVNDSPALKK.[A]			1.7986e-06	0	2	3	6	P05023; P13637	P05023 [708-727]; P13637 [698-717]	1	1940.04	81610575	744824352		4.24	High	0	0.0002328	5.86	High	0	1.06e-07
	FALSE	High	[R].SPDFTNENPLETR.[N]			3.15233e-05	0	1	1	8	P05023	P05023 [228-240]	0	1519.7	1.21838e+08	9.14783e+08	1.0241e+06	3.87	High	0	4.211e-05	3.95	High	0	2.666e-05	3.16	High	0	8.84e-05
	FALSE	High	[R].AVAGDASESALLK.[C]			0.000116744	0	1	1	3	P05023	P05023 [446-458]	0	1231.65	283455453	1168873911		3.1	High	0	0.0003341	3.37	High	0	5.505e-05
	FALSE	High	[R].LNIPVSQVNPR.[D]			0.00023874	0.000225896	2	2	13	P05023; P13637	P05023 [648-658]; P13637 [638-648]	0	1236.71	3.59488e+08	726600472	3.56531e+06	2.99	High	0.000855	0.002015	2.9	High	0	8.554e-05	2.6	High	0.0006497	0.002082
	FALSE	High	[K].IVEIPFNSTNK.[Y]			0.000255903	0.000225896	1	1	5	P05023	P05023 [477-487]	0	1261.68	2.07294e+08	2359310343		2.67	High	0	0.0001039	2.83	High	0.0001049	0.0002748	0.77	Low	0.5368	0.992
	FALSE	High	[K].IVEIPFNSTNK.[Y]	1xDeamidated [N7]		0.000245283	0.000225896	1	1	4	P05023	P05023 [477-487]	0	1262.66		1.60675e+08						2.7	High	0	7.651e-05
	FALSE	High	[K].VDNSSLTGESEPQTR.[S]	1xDeamidated [N3]		0.000428494	0.000225896	2	4	1	P05023; P13637	P05023 [213-227]; P13637 [203-217]	0	1620.73		3.01808e+07		0.49	Low	0.2267	1	1.79	High	0	0.0001623
	FALSE	High	[K].YEPAAVSEQGDK.[K]			0.000469824	0.000225896	1	1	1	P05023	P05023 [10-21]	0	1293.6								2.59	High	0	0.0001819
	FALSE	High	[R].AAVPDAVGK.[C]			0.000698886	0.000378242	2	3	5	P05023; P13637	P05023 [597-605]; P13637 [587-595]	0	827.462	2.69519e+08	3.73581e+08		2.19	High	0.001138	0.004618	2.32	High	0.0001049	0.0002851
	FALSE	High	[K].NMVPQQALVIR.[EGN]	1xOxidation [M2]		0.00062761	0.000378242	2	4	1	P05023; P13637	P05023 [163-173]; P13637 [153-163]	0	1284.71		35254049						2.82	High	0.0001049	0.0002536
	FALSE	High	[KR].VIMVTGDHPITAK.[A]			0.000890976	0.00045126	2	6	1	P05023; P13637	P05023 [613-625]; P13637 [603-615]	0	1381.75		1.28095e+08						2.66	High	0.0001951	0.0003653
	FALSE	High	[K].QAADMILLDDNFASIVTGVEEGR.[L]			0.00264742	0.000599984	2	4	1	P05023; P13637	P05023 [744-766]; P13637 [734-756]	0	2464.2								2.87	High	0.0001951	0.00113
	FALSE	High	[R].QGAIVAVTGDGVNDSPALK.[K]			0.0032029	0.000599984	2	3	1	P05023; P13637	P05023 [708-726]; P13637 [698-716]	0	1811.95			2.48914e+06									2.07	High	0.0006497	0.006815
	FALSE	High	[K].NPNTSEPQHLLVMK.[G]	1xOxidation [M13]		0.00252819	0.000599984	1	1	1	P05023	P05023 [495-508]	0	1623.82		1.40336e+07						2.75	High	0.0001951	0.001075
	FALSE	High	[K].ADIGVAMGIAGSDVSK.[Q]	1xOxidation [M7]		0.00501456	0.000812511	2	2	2	P05023; P13637	P05023 [728-743]; P13637 [718-733]	0	1506.75		37474737						2.21	High	0.000362	0.002322
	FALSE	High	[R].IISANGCK.[V]	1xCarbamidomethyl [C7]		0.00614645	0.00100075	1	1	3	P05023	P05023 [205-212]	0	862.445	1.86897e+07	114602362		2.1	High	0.003505	0.02204	2.38	High	0.000362	0.002893
	FALSE	High	[K].TGTLTQNR.[M]			0.0105623	0.0013349	2	6	2	P05023; P13637	P05023 [378-385]; P13637 [368-375]	0	890.469	5.60568e+07	314449298		2.59	High	0.003936	0.02595	2.91	High	0.0006731	0.005219
	FALSE	High	[K].CIELCCGSVK.[E]	3xCarbamidomethyl [C1; C5; C6]		0.0141987	0.0020589	1	1	2	P05023	P05023 [459-468]	0	1225.54	9.71626e+06			2.13	High	0.001302	0.005339
	FALSE	High	[R].IISANGCK.[V]	1xCarbamidomethyl [C7]; 1xDeamidated [N5]		0.0157292	0.00241881	1	1	4	P05023	P05023 [205-212]	0	863.429	4.50878e+07	2.7497e+09		2.07	High	0.002179	0.008512	1.59	High	0.001267	0.007971
	FALSE	High	[K].KADIGVAMGIAGSDVSK.[Q]			0.0345712	0.00377993	2	2	1	P05023; P13637	P05023 [727-743]; P13637 [717-733]	1	1618.85		24691789						2.59	High	0.001887	0.01852
	FALSE	High	[R].NSVFQQGMK.[N]	1xOxidation [M8]		0.060775	0.00650158	2	3	1	P05023; P13637	P05023 [942-950]; P13637 [932-940]	0	1054.5		4.58941e+07						1.85	High	0.003225	0.03499
	FALSE	High	[K].YEPAAVSEQGDKK.[G]			0.0888378	0.00907999	1	1	1	P05023	P05023 [10-22]	1	1421.69		1.19477e+07						1.11	High	0.004508	0.05361
High	Q9Y383	Putative RNA-binding protein Luc7-like 2 OS=Homo sapiens OX=9606 GN=LUC7L2 PE=1 SV=2	0	41.429	21.9388	8	72	5	392	46.5	10.01	2.39794e+08	5.21031e+08	8.45765e+06	3.833	44.77	6	17	43.46	4	15	105.92	6	40
	Checked	Confidence	Annotated Sequence	Modifications	Modifications in Master Proteins	Qvality PEP	Qvality q-value	# Protein Groups	# Proteins	# PSMs	Master Protein Accessions	Positions in Master Proteins	# Missed Cleavages	Theo. MH+ [Da]	Area: F1: Sample, Control Bound 1	Area: F2: Sample, HI Bound 3	Area: F3: Sample, Beads Hct116	XCorr A2 Sequest HT (Control Bound 1)	Confidence A2 Sequest HT (Control Bound 1)	Percolator q-Value A2 Sequest HT (Control Bound 1)	Percolator PEP A2 Sequest HT (Control Bound 1)	XCorr B2 Sequest HT (HI Bound 3)	Confidence B2 Sequest HT (HI Bound 3)	Percolator q-Value B2 Sequest HT (HI Bound 3)	Percolator PEP B2 Sequest HT (HI Bound 3)	XCorr C2 Sequest HT (Beads Hct116)	Confidence C2 Sequest HT (Beads Hct116)	Percolator q-Value C2 Sequest HT (Beads Hct116)	Percolator PEP C2 Sequest HT (Beads Hct116)
	FALSE	High	[K].VEQLGAEGNVEESQK.[V]			4.44191e-06	0	1	1	20	Q9Y383	Q9Y383 [140-154]	0	1616.78	8.00022e+08	9.74175e+08	1.98027e+07	4.08	High	0	0.0001123	3.88	High	0	1.386e-06	4.12	High	0	0.0001444
	FALSE	High	[R].LAETQEEISAEVAAK.[A]			4.8461e-06	0	1	1	13	Q9Y383	Q9Y383 [108-122]	0	1588.81	9.51554e+07	67887994		4.94	High	0	1.087e-05	3.18	High	0.0001049	0.0002198	4.61	High	0	7.53e-07
	FALSE	High	[R].NSMPASSFQQQK.[L]			0.000214963	0.000225896	2	2	11	Q9NQ29; Q9Y383	Q9NQ29 [175-186]; Q9Y383 [175-186]	0	1352.63	145480638	5.45787e+08	5.1636e+07	3.1	High	0	0.0003517	3.17	High	0	6.871e-05	3.13	High	0.0006497	0.003885
	FALSE	High	[R].NSMPASSFQQQK.[L]	1xOxidation [M3]		0.000245283	0.000225896	2	2	12	Q9NQ29; Q9Y383	Q9NQ29 [175-186]; Q9Y383 [175-186]	0	1368.62	1.06851e+08	1.09526e+08	1.68315e+07	3.05	High	0.000855	0.001494	2.63	High	0.0001951	0.0003133	2.89	High	0.0006497	0.001936
	FALSE	High	[R].NSMPASSFQQQK.[L]	1xDeamidated [N1]		0.00206407	0.000552365	2	2	3	Q9NQ29; Q9Y383	Q9NQ29 [175-186]; Q9Y383 [175-186]	0	1353.61			1.12783e+06	0.9	Low	0.4642	1	1.43	Medium	0.03183	0.5515	2.44	High	0.0006497	0.006733
	FALSE	High	[R].ADYEIASK.[E]			0.00660489	0.00109234	2	2	3	Q9NQ29; Q9Y383	Q9NQ29 [69-76]; Q9Y383 [69-76]	0	896.436	2.05158e+08			2.47	High	0.002179	0.01124
	FALSE	High	[R].MDLGECLK.[V]	1xCarbamidomethyl [C6]; 1xOxidation [M1]		0.0116849	0.00181204	1	1	2	Q9Y383	Q9Y383 [54-61]	0	981.438			1.14807e+06									2.23	High	0.0006497	0.01883
	FALSE	High	[R].AMLDQLMGTSR.[D]	1xOxidation [M]		0.0118838	0.00181204	1	1	4	Q9Y383	Q9Y383 [9-19]	0	1238.59	4.81466e+07		4.42221e+06	1.53	High	0.001302	0.005514					1.47	High	0.0006497	0.01907
	FALSE	High	[R].NSMPASSFQQQK.[L]	1xDeamidated [N1]; 1xOxidation [M3]		0.0348821	0.00377993	2	2	1	Q9NQ29; Q9Y383	Q9NQ29 [175-186]; Q9Y383 [175-186]	0	1369.61			898867									1.68	High	0.0006497	0.04107
	FALSE	High	[KR].VHELNEEIGK.[L]			0.0336558	0.00377993	2	2	1	Q9NQ29; Q9Y383	Q9NQ29 [126-135]; Q9Y383 [126-135]	0	1167.6		7.2947e+07						2.14	High	0.001887	0.01795
	FALSE	High	[K].VMDEVEK.[A]	1xOxidation [M2]		0.063674	0.00671659	1	1	2	Q9Y383	Q9Y383 [155-161]	0	865.397	1.58517e+07			1.97	High	0.006458	0.0446					1.83	High	0.001233	0.06142
High	P21796	Voltage-dependent anion-selective channel protein 1 OS=Homo sapiens OX=9606 GN=VDAC1 PE=1 SV=2	0	80.161	33.5689	9	71	8	283	30.8	8.54	3.53614e+08	1.26206e+09	1.32657e+06	9	84.27	8	29	114.49	8	40	4.19	2	2
	Checked	Confidence	Annotated Sequence	Modifications	Modifications in Master Proteins	Qvality PEP	Qvality q-value	# Protein Groups	# Proteins	# PSMs	Master Protein Accessions	Positions in Master Proteins	# Missed Cleavages	Theo. MH+ [Da]	Area: F1: Sample, Control Bound 1	Area: F2: Sample, HI Bound 3	Area: F3: Sample, Beads Hct116	XCorr A2 Sequest HT (Control Bound 1)	Confidence A2 Sequest HT (Control Bound 1)	Percolator q-Value A2 Sequest HT (Control Bound 1)	Percolator PEP A2 Sequest HT (Control Bound 1)	XCorr B2 Sequest HT (HI Bound 3)	Confidence B2 Sequest HT (HI Bound 3)	Percolator q-Value B2 Sequest HT (HI Bound 3)	Percolator PEP B2 Sequest HT (HI Bound 3)	XCorr C2 Sequest HT (Beads Hct116)	Confidence C2 Sequest HT (Beads Hct116)	Percolator q-Value C2 Sequest HT (Beads Hct116)	Percolator PEP C2 Sequest HT (Beads Hct116)
	FALSE	High	[K].TKSENGLEFTSSGSANTETTK.[V]			7.89544e-05	0	1	1	5	P21796	P21796 [33-53]	1	2189.02	2.05514e+08	215603135		4.41	High	0	0.0002622	4	High	0	1.639e-05
	FALSE	High	[K].TKSENGLEFTSSGSANTETTK.[V]	1xDeamidated [N]		1.01481e-06	0	1	1	11	P21796	P21796 [33-53]	1	2190	4.74325e+07	6.58839e+08		4.78	High	0	0.000334	5.08	High	0	4.866e-07
	FALSE	High	[K].LTFDSSFSPNTGKK.[N]			0.000124554	0	1	1	4	P21796	P21796 [97-110]	1	1528.76	1.26729e+07	1.44897e+08		1.61	High	0.002948	0.01816	3.51	High	0	3.035e-05
	FALSE	High	[K].YQIDPDACFSAK.[V]	1xCarbamidomethyl [C8]		0.000151717	0	1	1	6	P21796	P21796 [225-236]	0	1414.63	2.7931e+08	2195966442		2.85	High	0	0.0004862	2.81	High	0	7.875e-05	0.53	Low	0.333	0.8351
	FALSE	High	[K].SENGLEFTSSGSANTETTK.[V]			1.57507e-06	0	1	1	9	P21796	P21796 [35-53]	0	1959.88	1.74417e+08	4.03894e+08		6.24	High	0	4.618e-06	6.12	High	0	2.63e-07	2.17	High	0	0.0001963
	FALSE	High	[K].SENGLEFTSSGSANTETTK.[V]	1xDeamidated [N3]		2.50623e-06	0	1	1	11	P21796	P21796 [35-53]	0	1960.86	1.19482e+08	219894278		5.6	High	0	1.609e-06	5.63	High	0	2.136e-07	0.24	Low	0.1917	0.6767
	FALSE	High	[K].LTFDSSFSPNTGK.[K]			4.57025e-05	0	1	1	7	P21796	P21796 [97-109]	0	1400.67	3.80751e+08	194713669		3.42	High	0	0.0002456	3.32	High	0	2.913e-05
	FALSE	High	[R].VTQSNFAVGYK.[T]			0.000227894	0.000225896	1	1	6	P21796	P21796 [164-174]	0	1213.62	1.96456e+08	1248415395		3.22	High	0.000855	0.00174	3.54	High	0	0.0001899	1.03	Medium	0.01982	0.1936
	FALSE	High	[K].WNTDNTLGTEITVEDQLAR.[G]	1xDeamidated [N]		0.00139625	0.00045126	1	1	2	P21796	P21796 [75-93]	0	2177.04								1.52	High	0.0001951	0.0005713
	FALSE	High	[K].TKSENGLEFTSSGSANTETTK.[V]	2xDeamidated [N5; N16]		0.00100296	0.00045126	1	1	1	P21796	P21796 [33-53]	1	2190.99				2.62	High	0.0004383	0.000639
	FALSE	High	[K].LTLSALIDGK.[N]			0.00100782	0.00045126	2	2	2	P21796; Q9Y277	P21796 [257-266]; Q9Y277 [257-266]	0	1030.61				2.15	High	0.0004383	0.0006423
	FALSE	High	[R].VTQSNFAVGYK.[T]	1xDeamidated [N/Q]		0.00152385	0.000552365	1	1	2	P21796	P21796 [164-174]	0	1214.61		4.21571e+07						2.2	High	0.0001951	0.0006227
	FALSE	High	[K].VTGSLETK.[Y]			0.015331	0.00233292	1	1	5	P21796	P21796 [54-61]	0	834.457	7.0604e+08	1803191320	1.32657e+06	2.29	High	0.004755	0.03329	2.08	High	0.001225	0.007703	2.03	High	0.0006497	0.05149
	FALSE	High	[K].LTFDSSFSPNTGK.[K]	1xDeamidated [N10]		0.0333564	0.00377993	1	1	1	P21796	P21796 [97-109]	0	1401.65								1.48	High	0.001887	0.0179
High	P54652	Heat shock-related 70 kDa protein 2 OS=Homo sapiens OX=9606 GN=HSPA2 PE=1 SV=1	0	40.125	12.3631	8	71	1	639	70	5.74		144747181		1.195	60.23	5	31	77.32	8	33	11.72	3	7
	Checked	Confidence	Annotated Sequence	Modifications	Modifications in Master Proteins	Qvality PEP	Qvality q-value	# Protein Groups	# Proteins	# PSMs	Master Protein Accessions	Positions in Master Proteins	# Missed Cleavages	Theo. MH+ [Da]	Area: F1: Sample, Control Bound 1	Area: F2: Sample, HI Bound 3	Area: F3: Sample, Beads Hct116	XCorr A2 Sequest HT (Control Bound 1)	Confidence A2 Sequest HT (Control Bound 1)	Percolator q-Value A2 Sequest HT (Control Bound 1)	Percolator PEP A2 Sequest HT (Control Bound 1)	XCorr B2 Sequest HT (HI Bound 3)	Confidence B2 Sequest HT (HI Bound 3)	Percolator q-Value B2 Sequest HT (HI Bound 3)	Percolator PEP B2 Sequest HT (HI Bound 3)	XCorr C2 Sequest HT (Beads Hct116)	Confidence C2 Sequest HT (Beads Hct116)	Percolator q-Value C2 Sequest HT (Beads Hct116)	Percolator PEP C2 Sequest HT (Beads Hct116)
	FALSE	High	[K].STAGDTHLGGEDFDNR.[M]			0.000182954	0	2	2	7	P54652; P11142	P54652 [224-239]; P11142 [221-236]	0	1691.73	2.68333e+08	2.3224e+08		3.33	High	0	0.0002174	3.95	High	0	7.104e-05
	FALSE	High	[RK].VEILANDQGNR.[TI]			0.000194119	0	4	7	34	P54652; P11142; P11021; P0DMV9	P54652 [27-37]; P11142 [26-36]; P11021 [50-60]; P0DMV9 [26-36]	0	1228.63	2205358180	9.30642e+08	1641061	2.95	High	0	0.0001403	3.06	High	0	5.55e-05	2.3	High	0.0006497	0.006205
	FALSE	High	[R].TTPSYVAFTDTER.[L]			6.6738e-05	0	3	6	13	P54652; P11142; P0DMV9	P54652 [38-50]; P11142 [37-49]; P0DMV9 [37-49]	0	1487.7	326849209	3.34755e+09		2.96	High	0.0004383	0.0009036	3.17	High	0	2.771e-05
	FALSE	High	[RK].VEILANDQGNR.[TI]	1xDeamidated [N/Q]		0.000333625	0.000225896	4	7	28	P54652; P11142; P11021; P0DMV9	P54652 [27-37]; P11142 [26-36]; P11021 [50-60]; P0DMV9 [26-36]	0	1229.61	1.11791e+08	3.38341e+08	227019	2.73	High	0	0.0002354	2.61	High	0	0.0001318	1.92	High	0.0006497	0.003441
	FALSE	High	[K].VQVEYKGETK.[TS]			0.00698837	0.00109234	2	2	1	P54652; P11142	P54652 [104-113]; P11142 [103-112]	1	1180.62		6.78745e+07						2.93	High	0.0004156	0.003338
	FALSE	High	[K].NQVAMNPTNTIFDAK.[R]	2xDeamidated [N6; N9]; 1xOxidation [M5]		0.00879081	0.00124406	1	1	2	P54652	P54652 [58-72]	0	1681.77		144747181						2.41	High	0.0005187	0.004294
	FALSE	High	[K].ITITNDK.[G]			0.0195032	0.00301426	3	5	8	P54652; P11142; P0DMV9	P54652 [504-510]; P11142 [501-507]; P0DMV9 [501-507]	0	804.446	1.09985e+09	3.4375e+09	771188	1.94	High	0.008119	0.07107	1.81	High	0.002362	0.02516	1.88	High	0.007291	0.118
	FALSE	High	[K].ITITNDK.[G]	1xDeamidated [N5]		0.053892	0.00614774	3	5	2	P54652; P11142; P0DMV9	P54652 [504-510]; P11142 [501-507]; P0DMV9 [501-507]	0	805.43	1.76173e+07	57098177		1.82	High	0.003215	0.01938	1.93	High	0.003109	0.03171
	FALSE	High	[R].NTTIPTK.[QK]			0.067356	0.00717829	3	3	6	P54652; P11142; P38646	P54652 [420-426]; P11142 [417-423]; P38646 [461-467]	0	774.436	1665413902	4.12435e+09	1.39774e+06	1.99	High	0.005875	0.04031	1.95	High	0.006138	0.08053	1.79	High	0.006348	0.114
	FALSE	High	[K].VQVEYK.[G]			0.100822	0.00962045	2	2	1	P54652; P11142	P54652 [104-109]; P11142 [103-108]	0	765.414		4.8267e+07		1.92	Medium	0.02857	0.2555	1.37	High	0.004938	0.06179
High	Q9BUF5	Tubulin beta-6 chain OS=Homo sapiens OX=9606 GN=TUBB6 PE=1 SV=1	0	47.358	23.5426	9	70	4	446	49.8	4.88	3.36804e+07	2.08987e+08	1.39789e+07	3.217	28.8	7	18	74.17	7	33	32.35	3	19
	Checked	Confidence	Annotated Sequence	Modifications	Modifications in Master Proteins	Qvality PEP	Qvality q-value	# Protein Groups	# Proteins	# PSMs	Master Protein Accessions	Positions in Master Proteins	# Missed Cleavages	Theo. MH+ [Da]	Area: F1: Sample, Control Bound 1	Area: F2: Sample, HI Bound 3	Area: F3: Sample, Beads Hct116	XCorr A2 Sequest HT (Control Bound 1)	Confidence A2 Sequest HT (Control Bound 1)	Percolator q-Value A2 Sequest HT (Control Bound 1)	Percolator PEP A2 Sequest HT (Control Bound 1)	XCorr B2 Sequest HT (HI Bound 3)	Confidence B2 Sequest HT (HI Bound 3)	Percolator q-Value B2 Sequest HT (HI Bound 3)	Percolator PEP B2 Sequest HT (HI Bound 3)	XCorr C2 Sequest HT (Beads Hct116)	Confidence C2 Sequest HT (Beads Hct116)	Percolator q-Value C2 Sequest HT (Beads Hct116)	Percolator PEP C2 Sequest HT (Beads Hct116)
	FALSE	High	[R].INVYYNESSSQK.[Y]			6.64646e-05	0	1	1	3	Q9BUF5	Q9BUF5 [47-58]	0	1431.68	44020316	1.24192e+08		2.59	High	0	6.073e-05	2.8	High	0	1.298e-05
	FALSE	High	[R].EIVHIQAGQCGNQIGTK.[F]	1xCarbamidomethyl [C10]		8.81695e-05	0	1	1	3	Q9BUF5	Q9BUF5 [3-19]	0	1852.93	2.77799e+07	1.08315e+08		2.15	High	0.002179	0.00725	5.3	High	0	1.902e-05
	FALSE	High	[K].EVDEQMLAIQSK.[N]			0.000142854	0	1	2	6	Q9BUF5	Q9BUF5 [325-336]	0	1390.69		596005436	2.75261e+07	2.83	High	0.0004383	0.0008915	3.23	High	0	3.637e-05	3.37	High	0.0006497	0.0006069
	FALSE	High	[K].EVDEQMLAIQSK.[N]	1xOxidation [M6]		0.000509568	0.000225896	1	2	6	Q9BUF5	Q9BUF5 [325-336]	0	1406.68	60621139	5.61234e+07	1.24471e+06	2.56	High	0	0.0002784	2.01	High	0.0001951	0.001619	2.16	High	0.0006497	0.00309
	FALSE	High	[R].FPGQLNADLR.[K]			0.000310086	0.000225896	5	10	1	Q13885; P04350; Q9BUF5; P07437; P68371	Q13885 [242-251]; P04350 [242-251]; Q9BUF5 [242-251]; P07437 [242-251]; P68371 [242-251]	0	1130.6		2.01708e+07						3.14	High	0	0.0001057
	FALSE	High	[K].LAVNMVPFPR.[L]			0.000528732	0.000378242	5	10	1	Q13885; P04350; Q9BUF5; P07437; P68371	Q13885 [253-262]; P04350 [253-262]; Q9BUF5 [253-262]; P07437 [253-262]; P68371 [253-262]	0	1143.63		37012363						2.75	High	0.0001049	0.0002087
	FALSE	High	[K].VAVCDIPPR.[G]	1xCarbamidomethyl [C4]		0.000546483	0.000378242	1	3	12	Q9BUF5	Q9BUF5 [351-359]	0	1026.54	2.30022e+06	7.43723e+06	431719	1.72	High	0.0007631	0.001036	2.59	High	0.0001951	0.0003004	1.89	High	0.0006497	0.02994
	FALSE	High	[KR].NMMAACDPR.[H]	1xCarbamidomethyl [C6]; 1xOxidation [M]		0.00371855	0.000599984	5	9	7	Q13885; P04350; Q9BUF5; P07437; P68371	Q13885 [298-306]; P04350 [298-306]; Q9BUF5 [298-306]; P07437 [298-306]; P68371 [298-306]	0	1081.42		421012389	2.98912e+06					2.58	High	0.0001951	0.001659	2.08	High	0.003863	0.09878
	FALSE	High	[KR].NMMAACDPR.[H]	1xCarbamidomethyl [C6]		0.00246316	0.000599984	5	9	10	Q13885; P04350; Q9BUF5; P07437; P68371	Q13885 [298-306]; P04350 [298-306]; Q9BUF5 [298-306]; P07437 [298-306]; P68371 [298-306]	0	1065.43	46904559	1.26524e+09	3.16676e+06	1.92	High	0.001302	0.005366	2.6	High	0.0001951	0.00104	2.34	High	0.008733	0.1291
	FALSE	High	[KR].NMMAACDPR.[H]	1xCarbamidomethyl [C6]; 2xOxidation [M2; M3]		0.00369175	0.000599984	5	9	12	Q13885; P04350; Q9BUF5; P07437; P68371	Q13885 [298-306]; P04350 [298-306]; Q9BUF5 [298-306]; P07437 [298-306]; P68371 [298-306]	0	1097.42	4.00722e+07	6.28102e+07	1.32423e+06	1.83	High	0.0009284	0.003652	2.13	High	0.0006217	0.00482	2.22	High	0.0006497	0.007732
	FALSE	High	[R].LHFFMPGFAPLTSR.[G]			0.0171369	0.00286453	5	8	1	Q13885; P04350; Q9BUF5; P07437; P68371	Q13885 [263-276]; P04350 [263-276]; Q9BUF5 [263-276]; P07437 [263-276]; P68371 [263-276]	0	1620.84	1.41459e+07			4.2	High	0.002072	0.006288
	FALSE	High	[R].IMNTFSVMPSPK.[V]	1xOxidation [M2]		0.0210872	0.00305613	2	3	2	Q13885; Q9BUF5	Q13885 [163-174]; Q9BUF5 [163-174]	0	1367.67	5.40779e+06			1.2	High	0.002179	0.007546
	FALSE	High	[R].EIVHIQAGQCGNQIGTK.[F]	1xCarbamidomethyl [C10]; 1xDeamidated [N/Q]		0.0358327	0.00383456	1	1	4	Q9BUF5	Q9BUF5 [3-19]	0	1853.92								1.69	High	0.007239	0.1024
	FALSE	High	[KR].NMMAACDPR.[H]	1xCarbamidomethyl [C6]; 1xDeamidated [N1]		0.0514745	0.0056793	5	9	2	Q13885; P04350; Q9BUF5; P07437; P68371	Q13885 [298-306]; P04350 [298-306]; Q9BUF5 [298-306]; P07437 [298-306]; P68371 [298-306]	0	1066.41		5.12014e+07						2.19	High	0.002851	0.02926
High	Q9UQ35	Serine/arginine repetitive matrix protein 2 OS=Homo sapiens OX=9606 GN=SRRM2 PE=1 SV=2	0	135.69	12.3547	26	70	26	2752	299.4	12.06	4.67108e+07	6.38203e+08	3.96704e+06	0.688	8.27	8	11	158.89	25	56	7.16	1	3
	Checked	Confidence	Annotated Sequence	Modifications	Modifications in Master Proteins	Qvality PEP	Qvality q-value	# Protein Groups	# Proteins	# PSMs	Master Protein Accessions	Positions in Master Proteins	# Missed Cleavages	Theo. MH+ [Da]	Area: F1: Sample, Control Bound 1	Area: F2: Sample, HI Bound 3	Area: F3: Sample, Beads Hct116	XCorr A2 Sequest HT (Control Bound 1)	Confidence A2 Sequest HT (Control Bound 1)	Percolator q-Value A2 Sequest HT (Control Bound 1)	Percolator PEP A2 Sequest HT (Control Bound 1)	XCorr B2 Sequest HT (HI Bound 3)	Confidence B2 Sequest HT (HI Bound 3)	Percolator q-Value B2 Sequest HT (HI Bound 3)	Percolator PEP B2 Sequest HT (HI Bound 3)	XCorr C2 Sequest HT (Beads Hct116)	Confidence C2 Sequest HT (Beads Hct116)	Percolator q-Value C2 Sequest HT (Beads Hct116)	Percolator PEP C2 Sequest HT (Beads Hct116)
	FALSE	High	[R].TPAAAAAMNLASPR.[T]	1xOxidation [M8]		3.13933e-05	0	1	1	1	Q9UQ35	Q9UQ35 [2261-2274]	0	1357.69		4.57369e+07						3.82	High	0	4.766e-06
	FALSE	High	[R].TPAAAAAMNLASPR.[T]			3.44909e-06	0	1	1	5	Q9UQ35	Q9UQ35 [2261-2274]	0	1341.69	1.75362e+07	4.90388e+08		2.48	High	0	0.0001291	4.94	High	0	2.614e-06
	FALSE	High	[R].TPQAPASANLVGPR.[S]			0.000100866	0	1	1	4	Q9UQ35	Q9UQ35 [2329-2342]	0	1378.74	5.2583e+07	4.83708e+08		2.7	High	0.0004383	0.0006108	3.64	High	0.0001951	0.0003043	0.45	Low	0.966	1
	FALSE	High	[R].TAAALAPASLTSAR.[M]			2.92638e-05	0	1	1	3	Q9UQ35	Q9UQ35 [2357-2370]	0	1300.72	1.28501e+06	196401301		1.26	High	0.006714	0.0535	4.28	High	0	4.34e-06
	FALSE	High	[R].TAVAPSAVNLADPR.[T]			1.89538e-05	0	1	1	8	Q9UQ35	Q9UQ35 [2275-2288]	0	1381.74	4.6803e+07	808643956		1.51	High	0.000855	0.002164	3.65	High	0	6.18e-05
	FALSE	High	[R].IPAASAAAMNLASAR.[T]			6.53237e-06	0	1	1	2	Q9UQ35	Q9UQ35 [2232-2246]	0	1414.75		2.04652e+07		1.58	High	0	0.0005494	4.39	High	0	5.91e-07
	FALSE	High	[R].MAPALSGANLTSPR.[V]			3.53877e-05	0	1	1	2	Q9UQ35	Q9UQ35 [2371-2384]	0	1385.72	9.28701e+06			1.33	High	0.002179	0.008052	3.73	High	0	5.594e-06
	FALSE	High	[R].MAPALSGANLTSPR.[V]	1xOxidation [M1]		1.00965e-05	0	1	1	2	Q9UQ35	Q9UQ35 [2371-2384]	0	1401.72		3.66169e+07		0.93	Medium	0.02978	0.2681	3.6	High	0	1.052e-06
	FALSE	High	[R].SSTGPEPPAPTPLLAER.[H]			0.000109853	0	1	1	3	Q9UQ35	Q9UQ35 [357-373]	0	1719.89			3.96704e+06									2.85	High	0.0006497	0.001789
	FALSE	High	[K].EETPGQRPAVTETHQLAELNEK.[K]			2.37469e-06	0	1	1	7	Q9UQ35	Q9UQ35 [109-130]	0	2477.23		446924361						4.84	High	0	1.539e-07
	FALSE	High	[R].TPTAPAVNLAGAR.[T]			0.000297256	0.000225896	1	1	3	Q9UQ35	Q9UQ35 [2289-2301]	0	1238.69	1.07345e+08	9.61352e+08		3.09	High	0.000855	0.001641	3.6	High	0	9.999e-05	1.64	Medium	0.01416	0.1745
	FALSE	High	[R].SPVPSAFSDQSR.[C]			0.000215804	0.000225896	1	1	2	Q9UQ35	Q9UQ35 [2449-2460]	0	1277.61		134363680						2.94	High	0	6.4e-05
	FALSE	High	[R].GEGDAPFSEPGTTSTQRPSSPETATK.[Q]			0.000313683	0.000225896	1	1	1	Q9UQ35	Q9UQ35 [304-329]	0	2635.21		1.85922e+07		0.67	Low	0.4486	1	2.9	High	0	0.0001073
	FALSE	High	[R].TSVPENHAQSR.[I]			0.000660651	0.000378242	1	1	2	Q9UQ35	Q9UQ35 [2170-2180]	0	1225.59		78879345						2.99	High	0.0001049	0.000281
	FALSE	High	[K].SGMSPEQSR.[F]			0.000695849	0.000378242	1	1	1	Q9UQ35	Q9UQ35 [1129-1137]	0	978.431		5.20523e+06						2.13	High	0.0001049	0.0002835
	FALSE	High	[R].GSGTNGYVQR.[N]	1xDeamidated [N5]		0.0013378	0.00045126	1	1	2	Q9UQ35	Q9UQ35 [12-21]	0	1039.48		27172196						2.45	High	0.0003149	0.002083
	FALSE	High	[R].TAPAANLASR.[I]			0.000823953	0.00045126	1	1	4	Q9UQ35	Q9UQ35 [2222-2231]	0	971.527	1.57933e+06	41613409		1.44	High	0.004623	0.03091	2.17	High	0.0001951	0.0003373	0.32	Low	0.911	1
	FALSE	High	[R].SSGHSSSELSPDAVEK.[A]			0.00101761	0.00045126	1	1	1	Q9UQ35	Q9UQ35 [1378-1393]	0	1616.74		1.69573e+07						3.01	High	0.0001951	0.0004158
	FALSE	High	[R].SPGMLEPLGSSR.[T]			0.000942576	0.00045126	1	1	2	Q9UQ35	Q9UQ35 [2132-2143]	0	1230.61		9.62405e+07						3.35	High	0.0001951	0.000386
	FALSE	High	[R].SAHATAPVNIAGSR.[T]			0.00178748	0.000552365	1	1	2	Q9UQ35	Q9UQ35 [2343-2356]	0	1351.71		1.74499e+07						2.05	High	0.0001951	0.001126
	FALSE	High	[R].AQSGSDSSPEPK.[A]			0.00201421	0.000552365	1	1	1	Q9UQ35	Q9UQ35 [1614-1625]	0	1189.53		7.57779e+06						1.62	High	0.0001951	0.0008357
	FALSE	High	[R].SCFESSPDPELK.[S]	1xCarbamidomethyl [C2]		0.00155817	0.000552365	1	1	2	Q9UQ35	Q9UQ35 [871-882]	0	1395.61		1.29707e+08						2.41	High	0.0001951	0.0006378
	FALSE	High	[K].AQTPPGPSLSGSK.[S]			0.00268281	0.000599984	1	1	2	Q9UQ35	Q9UQ35 [1001-1013]	0	1226.64		5.19864e+07						2.43	High	0.0001951	0.001142
	FALSE	High	[R].SPGMLEPLGSSR.[T]	1xOxidation [M4]		0.00346102	0.000599984	1	1	1	Q9UQ35	Q9UQ35 [2132-2143]	0	1246.61		1.18038e+07						1.93	High	0.0001951	0.00153
	FALSE	High	[R].SSSPVTELASR.[S]			0.00322535	0.000599984	1	1	1	Q9UQ35	Q9UQ35 [1101-1111]	0	1133.58		2.64498e+07						2.18	High	0.0001951	0.001413
	FALSE	High	[R].SECDSSPEPK.[A]	1xCarbamidomethyl [C3]		0.00424445	0.000812511	1	1	1	Q9UQ35	Q9UQ35 [1478-1487]	0	1135.46		8.94701e+06						1.78	High	0.0003149	0.001922	0.11	Low	0.787	1
	FALSE	High	[R].GEGDAPFSEPGTTSTQRPSSPETATK.[Q]	1xDeamidated [Q16]		0.0086464	0.00124406	1	1	1	Q9UQ35	Q9UQ35 [304-329]	0	2636.2		3.61683e+07						1.81	High	0.0005187	0.004232
	FALSE	High	[R].SSSASSPEMK.[D]			0.0232111	0.00314138	1	1	1	Q9UQ35	Q9UQ35 [1419-1428]	0	1010.45		1.30001e+07						2.11	High	0.001369	0.01196
	FALSE	High	[R].VPLSAYER.[V]			0.038503	0.00383456	1	1	2	Q9UQ35	Q9UQ35 [2385-2392]	0	934.499		2.89393e+07						1.85	High	0.001967	0.02086
	FALSE	High	[R].LETAESK.[E]			0.0932553	0.00929139	1	1	1	Q9UQ35	Q9UQ35 [1159-1165]	0	777.399		122083531						1.91	High	0.004715	0.05646
High	P17096	High mobility group protein HMG-I/HMG-Y OS=Homo sapiens OX=9606 GN=HMGA1 PE=1 SV=3	0	54.618	48.5981	8	69	8	107	11.7	10.32	2.65212e+08	3.04506e+09	6.27591e+06	99	6.49	3	3	249.02	8	53	40.79	4	13
	Checked	Confidence	Annotated Sequence	Modifications	Modifications in Master Proteins	Qvality PEP	Qvality q-value	# Protein Groups	# Proteins	# PSMs	Master Protein Accessions	Positions in Master Proteins	# Missed Cleavages	Theo. MH+ [Da]	Area: F1: Sample, Control Bound 1	Area: F2: Sample, HI Bound 3	Area: F3: Sample, Beads Hct116	XCorr A2 Sequest HT (Control Bound 1)	Confidence A2 Sequest HT (Control Bound 1)	Percolator q-Value A2 Sequest HT (Control Bound 1)	Percolator PEP A2 Sequest HT (Control Bound 1)	XCorr B2 Sequest HT (HI Bound 3)	Confidence B2 Sequest HT (HI Bound 3)	Percolator q-Value B2 Sequest HT (HI Bound 3)	Percolator PEP B2 Sequest HT (HI Bound 3)	XCorr C2 Sequest HT (Beads Hct116)	Confidence C2 Sequest HT (Beads Hct116)	Percolator q-Value C2 Sequest HT (Beads Hct116)	Percolator PEP C2 Sequest HT (Beads Hct116)
	FALSE	High	[R].KQPPVSPGTALVGSQK.[E]			2.51665e-06	0	1	1	23	P17096	P17096 [31-46]	1	1593.9		1.19151e+09	1.88802e+06	1.67	Medium	0.02173	0.1919	5.1	High	0	2.717e-05	5.33	High	0.0006497	0.00306
	FALSE	High	[K].KLEKEEEEGISQESSEEEQ.[-]			2.72781e-05	0	1	1	3	P17096	P17096 [89-107]	2	2236.99		1.73668e+08						7.12	High	0	3.958e-06
	FALSE	High	[K].LEKEEEEGISQESSEEEQ.[-]			3.71849e-05	0	1	1	2	P17096	P17096 [90-107]	1	2108.9		6.70089e+08		2.33	Medium	0.01029	0.08944	6.4	High	0	5.977e-06	2.16	Medium	0.03229	0.2657
	FALSE	High	[R].KQPPVSPGTALVGSQKEPSEVPTPK.[R]			7.4732e-08	0	1	1	25	P17096	P17096 [31-55]	2	2558.38		5.74468e+09						7.93	High	0	4.291e-07	5.79	High	0	1.473e-05
	FALSE	High	[K].EEEEGISQESSEEEQ.[-]			0.000874591	0.00045126	1	1	1	P17096	P17096 [93-107]	0	1738.68		1.68908e+08						3.49	High	0.0001951	0.0003586	1.02	Low	0.1596	0.6262
	FALSE	High	[R].KQPPVSPGTALVGSQK.[E]	1xDeamidated [Q]		0.000854654	0.00045126	1	1	5	P17096	P17096 [31-46]	1	1594.88	7.05092e+07		1.19102e+07	2.77	High	0.005441	0.03901					5.47	High	0.0006497	0.02186
	FALSE	High	[K].QPPVSPGTALVGSQK.[E]			0.028929	0.00360707	1	1	1	P17096	P17096 [32-46]	0	1465.8		2.95309e+07						2.14	High	0.001774	0.01526	0.58	Low	0.4745	0.9541
	FALSE	High	[K].SSQPLASK.[Q]			0.0457185	0.00480672	1	1	4	P17096	P17096 [8-15]	0	817.441	4.59914e+08	6.65966e+09		1.83	High	0.005441	0.03906	1.83	High	0.003109	0.03186	1.9	High	0.003317	0.08922
	FALSE	High	[K].EPSEVPTPK.[R]			0.0548932	0.00614774	1	1	5	P17096	P17096 [47-55]	0	983.504		9.59346e+08	641623	1.89	High	0.006458	0.04766	2.22	High	0.009626	0.1366	1.79	High	0.0006497	0.05578
High	P20700	Lamin-B1 OS=Homo sapiens OX=9606 GN=LMNB1 PE=1 SV=2	0	83.013	25.0853	17	68	14	586	66.4	5.16	6.0717e+07	1.18647e+09	3.37072e+06	3.125	20.47	6	10	132.12	17	53	12.76	2	5
	Checked	Confidence	Annotated Sequence	Modifications	Modifications in Master Proteins	Qvality PEP	Qvality q-value	# Protein Groups	# Proteins	# PSMs	Master Protein Accessions	Positions in Master Proteins	# Missed Cleavages	Theo. MH+ [Da]	Area: F1: Sample, Control Bound 1	Area: F2: Sample, HI Bound 3	Area: F3: Sample, Beads Hct116	XCorr A2 Sequest HT (Control Bound 1)	Confidence A2 Sequest HT (Control Bound 1)	Percolator q-Value A2 Sequest HT (Control Bound 1)	Percolator PEP A2 Sequest HT (Control Bound 1)	XCorr B2 Sequest HT (HI Bound 3)	Confidence B2 Sequest HT (HI Bound 3)	Percolator q-Value B2 Sequest HT (HI Bound 3)	Percolator PEP B2 Sequest HT (HI Bound 3)	XCorr C2 Sequest HT (Beads Hct116)	Confidence C2 Sequest HT (Beads Hct116)	Percolator q-Value C2 Sequest HT (Beads Hct116)	Percolator PEP C2 Sequest HT (Beads Hct116)
	FALSE	High	[K].KESDLNGAQIK.[L]	1xDeamidated [N6]		8.30867e-06	0	1	1	3	P20700	P20700 [124-134]	1	1203.62		6.91316e+07						4.47	High	0	8.144e-07
	FALSE	High	[R].LSSEMNTSTVNSAR.[E]			1.06556e-05	0	1	1	9	P20700	P20700 [277-290]	0	1496.7	2.28019e+07	1.67124e+09	3.37072e+06	2.49	High	0	3.889e-05	3.87	High	0	1.133e-06	3.2	High	0	8.58e-05
	FALSE	High	[R].LSSEMNTSTVNSAR.[E]	1xOxidation [M5]		5.7796e-05	0	1	1	5	P20700	P20700 [277-290]	0	1512.7		1.32056e+08	719841					2.81	High	0	1.076e-05	2.29	High	0.0006497	0.001706
	FALSE	High	[K].SMYEEEINETR.[R]			0.000338818	0.000225896	1	1	2	P20700	P20700 [210-220]	0	1400.6		1.69824e+08		0.44	Low	0.4972	1	2.42	High	0	0.0001192
	FALSE	High	[K].ESDLNGAQIK.[L]	1xDeamidated [N5]		0.000491215	0.000225896	1	1	4	P20700	P20700 [125-134]	0	1075.53		283609609						3.05	High	0.0001049	0.0002616	1.23	Low	0.05359	0.3828
	FALSE	High	[K].NQNSWGTGEDVK.[V]			0.000349468	0.000225896	1	1	2	P20700	P20700 [517-528]	0	1334.6		4.1983e+07						3.31	High	0	0.0001239
	FALSE	High	[R].AGGPTTPLSPTR.[L]			0.000264916	0.000225896	1	1	6	P20700	P20700 [15-26]	0	1154.62	2.17102e+08	2663411367		3.05	High	0.0004383	0.0007641	3.16	High	0.0001951	0.0004713
	FALSE	High	[K].IGDTSVSYK.[Y]			0.000423419	0.000225896	1	1	3	P20700	P20700 [475-483]	0	969.489	1.22284e+07	2.91228e+08		1.56	High	0.002179	0.009077	2.37	High	0	0.0001597
	FALSE	High	[K].DAALATALGDKK.[S]			0.000638395	0.000378242	1	1	3	P20700	P20700 [146-157]	1	1173.65		119145695						3.58	High	0.0001049	0.0002579
	FALSE	High	[K].ESDLNGAQIK.[L]			0.000539745	0.000378242	1	1	1	P20700	P20700 [125-134]	0	1074.54								3.37	High	0.0001049	0.0002139
	FALSE	High	[K].NSQGEEVAQR.[S]	1xDeamidated [Q/N]		0.000733405	0.000378242	1	1	2	P20700	P20700 [533-542]	0	1118.51	3.88194e+06	87363747		1.69	High	0.000855	0.001559	2.82	High	0.0001951	0.0002993
	FALSE	High	[K].NSQGEEVAQR.[S]			0.000601594	0.000378242	1	1	6	P20700	P20700 [533-542]	0	1117.52	3.39786e+07	9.65393e+08		2.64	High	0	0.0005464	3.01	High	0.0001049	0.0002933	2.39	High	0.0006497	0.00193
	FALSE	High	[K].DAALATALGDK.[K]			0.000890976	0.00045126	1	1	1	P20700	P20700 [146-156]	0	1045.55		147412352						3.13	High	0.0001951	0.0003648
	FALSE	High	[K].QLADETLLK.[V]			0.00371855	0.000599984	1	1	3	P20700	P20700 [183-191]	0	1030.58		85410189		1.77	Low	0.8469	1	2.78	High	0.0004156	0.003268
	FALSE	High	[R].EYEAALNSK.[D]	1xDeamidated [N7]		0.00415079	0.000599984	1	1	1	P20700	P20700 [137-145]	0	1025.48		1.26874e+07						1.81	High	0.0001951	0.001874
	FALSE	High	[R].EYEAALNSK.[D]			0.00418173	0.000599984	1	1	5	P20700	P20700 [137-145]	0	1024.49	1.74746e+07	200338857		1.82	High	0.0009284	0.003155	2.29	High	0.0003149	0.002091
	FALSE	High	[K].LLEGEEER.[L]			0.0021824	0.000599984	3	3	2	P20700; P02545; Q03252	P20700 [380-387]; P02545 [379-386]; Q03252 [394-401]	0	974.479		403501916						2.02	High	0.0001951	0.0009128
	FALSE	High	[R].LVEVDSGR.[Q]			0.00634557	0.00100075	1	1	2	P20700	P20700 [227-234]	0	874.463		341064080						2.05	High	0.001225	0.007737
	FALSE	High	[KR].LQIELGK.[CL]			0.012502	0.00188912	2	2	4	P20700; Q03252	P20700 [103-109]; Q03252 [117-123]	0	800.488		79175668						2.15	High	0.001267	0.008182
	FALSE	High	[K].LSPSPSSR.[V]			0.0152006	0.00224202	2	2	3	P20700; Q03252	P20700 [390-397]; Q03252 [404-411]	0	830.437	1.06183e+08	1.5316e+09		1.92	High	0.001302	0.005678	1.97	High	0.001686	0.01441
	FALSE	High	[R].EELMESR.[M]			0.0271913	0.00344994	1	1	2	P20700	P20700 [291-297]	0	893.403		9.25681e+07						2.37	High	0.002492	0.02684
	FALSE	High	[R].EELMESR.[M]	1xOxidation [M4]		0.103825	0.00981856	1	1	1	P20700	P20700 [291-297]	0	909.398		4.3287e+07						2.33	High	0.005019	0.06337
High	P35527	Keratin, type I cytoskeletal 9 OS=Homo sapiens OX=9606 GN=KRT9 PE=1 SV=3	0	68.687	36.9181	12	63	11	623	62	5.24	1.9568e+08	1.23608e+08	2.06329e+06	2.384	51.15	10	20	50.05	10	21	48.94	9	22
	Checked	Confidence	Annotated Sequence	Modifications	Modifications in Master Proteins	Qvality PEP	Qvality q-value	# Protein Groups	# Proteins	# PSMs	Master Protein Accessions	Positions in Master Proteins	# Missed Cleavages	Theo. MH+ [Da]	Area: F1: Sample, Control Bound 1	Area: F2: Sample, HI Bound 3	Area: F3: Sample, Beads Hct116	XCorr A2 Sequest HT (Control Bound 1)	Confidence A2 Sequest HT (Control Bound 1)	Percolator q-Value A2 Sequest HT (Control Bound 1)	Percolator PEP A2 Sequest HT (Control Bound 1)	XCorr B2 Sequest HT (HI Bound 3)	Confidence B2 Sequest HT (HI Bound 3)	Percolator q-Value B2 Sequest HT (HI Bound 3)	Percolator PEP B2 Sequest HT (HI Bound 3)	XCorr C2 Sequest HT (Beads Hct116)	Confidence C2 Sequest HT (Beads Hct116)	Percolator q-Value C2 Sequest HT (Beads Hct116)	Percolator PEP C2 Sequest HT (Beads Hct116)
	FALSE	High	[R].GGSGGSHGGGSGFGGESGGSYGGGEEASGSGGGYGGGSGK.[S]			3.56873e-07	0	1	1	3	P35527	P35527 [580-619]	0	3223.28								4.98	High	0	5.117e-08	5.51	High	0	1.655e-08
	FALSE	High	[K].VQALEEANNDLENK.[I]			2.4599e-05	0	1	1	12	P35527	P35527 [171-184]	0	1586.77	3.17132e+08	9.05632e+07	2.29551e+06	3.7	High	0	6.385e-05	3.64	High	0	1.512e-05	3.09	High	0	8.107e-06
	FALSE	High	[K].VQALEEANNDLENK.[I]	1xDeamidated [N]		1.36642e-05	0	1	1	5	P35527	P35527 [171-184]	0	1587.75			137482					1.38	High	0.001369	0.01031	2.51	High	0	3.43e-06
	FALSE	High	[R].GGSGGSYGGGGSGGGYGGGSGSR.[G]			7.07443e-07	0	1	1	4	P35527	P35527 [491-513]	0	1791.73	8.48798e+07	7.03219e+07	5.46903e+06	4.65	High	0	1.287e-05	3.19	High	0	7.6e-06	4.4	High	0	4.5e-08
	FALSE	High	[R].SGGGGGGGLGSGGSIR.[S]			8.41268e-06	0	1	1	5	P35527	P35527 [14-29]	0	1232.6	3.18547e+08	1.59327e+08		4.38	High	0	4.013e-05	4.43	High	0	8.25e-07	3.6	High	0	2.498e-05
	FALSE	High	[R].FSSSSGYGGGSSR.[V]			0.000146927	0	1	1	5	P35527	P35527 [47-59]	0	1235.53	1.42435e+08	1.4558e+08	400750	3.18	High	0	0.0003682	2.57	High	0.0001951	0.0003226	2.99	High	0.0006497	0.006306
	FALSE	High	[R].FSSSGGGGGGGR.[F]			0.000391287	0.000225896	1	1	3	P35527	P35527 [35-46]	0	982.434	6.64509e+06	4.70798e+07		2.72	High	0	0.0002837	2.7	High	0	0.000144	1.96	High	0.0006497	0.03665
	FALSE	High	[R].QGVDADINGLR.[Q]	1xDeamidated [N8]		0.000456775	0.000225896	1	1	3	P35527	P35527 [251-261]	0	1158.57	3.39098e+07	6.95126e+07		1.64	High	0.000855	0.001806	3.5	High	0	0.0001754
	FALSE	High	[R].QVLDNLTMEK.[S]	1xOxidation [M8]		0.0015846	0.000552365	1	1	1	P35527	P35527 [262-271]	0	1206.6	105501396			3.01	High	0.0007631	0.0009892
	FALSE	High	[K].STMQELNSR.[L]			0.00235451	0.000599984	1	1	7	P35527	P35527 [155-163]	0	1065.5	1.68267e+07	9.72595e+07	1.27052e+06	2.3	High	0.002072	0.006469	2.17	High	0.000362	0.002771	2.05	High	0.0006497	0.01852
	FALSE	High	[R].QGVDADINGLR.[Q]			0.00324799	0.000599984	1	1	3	P35527	P35527 [251-261]	0	1157.59	41619090			3.5	High	0.002179	0.007242					2.83	High	0.0006497	0.006915
	FALSE	High	[R].QEYEQLIAK.[N]			0.00461039	0.000812511	1	1	5	P35527	P35527 [328-336]	0	1121.58	4.37736e+07	1.25309e+08	880648	2.62	High	0.0009284	0.002958	2.99	High	0.0009727	0.006813	2.05	High	0.0006497	0.01778
	FALSE	High	[R].QVLDNLTMEK.[S]			0.0114895	0.00181204	1	1	1	P35527	P35527 [262-271]	0	1190.61	11009705			1.48	High	0.0009284	0.004469
	FALSE	High	[K].STMQELNSR.[L]	1xOxidation [M3]		0.0167011	0.00250273	1	1	2	P35527	P35527 [155-163]	0	1081.49	2.91128e+07	2.35045e+07		1.99	High	0.002072	0.006743	2.33	High	0.00131	0.008486
	FALSE	High	[R].GGSGGSYGGGSGSGGGSGGGYGGGSGGGHSGGSGGGHSGGSGGNYGGGSGSGGGSGGGYGGGSGSR.[G]			0.0236211	0.0032266	1	1	1	P35527	P35527 [514-579]	0	4972.94	9.47847e+07			1.38	High	0.002179	0.008418					0.47	Medium	0.02023	0.1969
	FALSE	High	[R].LASYLDK.[V]			0.0255636	0.00337576	6	8	3	P02533; P08727; P13645; Q04695; P35527; P08779	P02533 [126-132]; P08727 [91-97]; P13645 [157-163]; Q04695 [95-101]; P35527 [164-170]; P08779 [128-134]	0	809.44		4.83814e+08						2.26	High	0.001774	0.01556
High	Q14980	Nuclear mitotic apparatus protein 1 OS=Homo sapiens OX=9606 GN=NUMA1 PE=1 SV=2	0	142.14	19.1489	33	63	33	2115	238.1	5.78	3.02118e+07	2.50493e+08	673897	0.771	14.24	4	6	149.73	33	55	2.51	2	2
	Checked	Confidence	Annotated Sequence	Modifications	Modifications in Master Proteins	Qvality PEP	Qvality q-value	# Protein Groups	# Proteins	# PSMs	Master Protein Accessions	Positions in Master Proteins	# Missed Cleavages	Theo. MH+ [Da]	Area: F1: Sample, Control Bound 1	Area: F2: Sample, HI Bound 3	Area: F3: Sample, Beads Hct116	XCorr A2 Sequest HT (Control Bound 1)	Confidence A2 Sequest HT (Control Bound 1)	Percolator q-Value A2 Sequest HT (Control Bound 1)	Percolator PEP A2 Sequest HT (Control Bound 1)	XCorr B2 Sequest HT (HI Bound 3)	Confidence B2 Sequest HT (HI Bound 3)	Percolator q-Value B2 Sequest HT (HI Bound 3)	Percolator PEP B2 Sequest HT (HI Bound 3)	XCorr C2 Sequest HT (Beads Hct116)	Confidence C2 Sequest HT (Beads Hct116)	Percolator q-Value C2 Sequest HT (Beads Hct116)	Percolator PEP C2 Sequest HT (Beads Hct116)
	FALSE	High	[K].AQELGHSQSALASAQR.[E]			2.8547e-05	0	1	1	1	Q14980	Q14980 [1175-1190]	0	1653.83		1.20374e+07						3.61	High	0	4.201e-06
	FALSE	High	[R].DSAQTSVTQAQR.[E]			8.85303e-05	0	1	1	3	Q14980	Q14980 [632-643]	0	1291.62		1.5066e+08						3.42	High	0	1.906e-05
	FALSE	High	[K].QEAATLAANNTQLQAR.[V]			2.06239e-06	0	1	1	2	Q14980	Q14980 [420-435]	0	1699.87		53039192						3.93	High	0	1.274e-07
	FALSE	High	[R].QDHAQQLATAAEER.[E]			0.000114402	0	1	1	1	Q14980	Q14980 [579-592]	0	1567.75		1.14796e+07						2.89	High	0	2.691e-05
	FALSE	High	[K].HLCQQLQAEQAAAEK.[R]	1xCarbamidomethyl [C3]		1.60807e-06	0	1	1	1	Q14980	Q14980 [1365-1379]	0	1724.84		6.30665e+06						4.02	High	0	9.164e-08
	FALSE	High	[R].IATTTASAATAAAIGATPR.[A]			7.49733e-07	0	1	1	9	Q14980	Q14980 [2090-2108]	0	1715.93	8.48956e+07	3.70535e+08		3.22	High	0	9.342e-06	5.73	High	0	3.315e-08	2.51	High	0.0006497	0.006059
	FALSE	High	[R].TQPDGTSVPGEPASPISQR.[L]			8.49867e-05	0	1	1	1	Q14980	Q14980 [1744-1762]	0	1923.94		87967544		0.48	Low	0.5833	1	3.64	High	0	1.811e-05
	FALSE	High	[R].QQNELAELHANLAR.[A]			0.000112561	0	1	1	1	Q14980	Q14980 [870-883]	0	1606.83		9050184						3.42	High	0	2.634e-05
	FALSE	High	[R].LLQAETASNSAR.[A]			8.12488e-05	0	1	1	3	Q14980	Q14980 [1271-1282]	0	1260.65	1.72499e+07	1.70251e+08	673897	1.61	High	0.0007631	0.001081	2.97	High	0	1.701e-05	1.59	High	0.0006497	0.03089
	FALSE	High	[K].AVQAQGGESQQEAQR.[L]			6.83726e-06	0	1	1	2	Q14980	Q14980 [1574-1588]	0	1586.75		7.28947e+07		0.48	Low	0.05863	0.5638	3.57	High	0	6.263e-07	0.48	Low	0.1559	0.6156
	FALSE	High	[R].AALMESQGQQQEER.[G]			2.05898e-05	0	1	1	3	Q14980	Q14980 [986-999]	0	1604.73	1.06905e+07	113324777		1.78	High	0	0.0002704	3.88	High	0	2.721e-06	0.24	Low	0.3563	0.8564
	FALSE	High	[K].VLEGSELELAK.[M]			0.000380703	0.000225896	1	1	2	Q14980	Q14980 [87-97]	0	1187.65		287675266		0.77	Medium	0.04781	0.4718	2.78	High	0	0.0001392
	FALSE	High	[R].EAEQMGNELER.[L]			0.000386711	0.000225896	1	1	2	Q14980	Q14980 [973-983]	0	1305.57	8.01123e+06	3.81307e+07		2.07	High	0.002179	0.01038	3.55	High	0	0.0001416
	FALSE	High	[R].TTQIINITMTK.[K]			0.000293852	0.000225896	1	1	2	Q14980	Q14980 [1811-1821]	0	1263.7								3.21	High	0	0.0001814
	FALSE	High	[R].TTQIINITMTK.[K]	1xOxidation [M9]		0.000408601	0.000225896	1	1	2	Q14980	Q14980 [1811-1821]	0	1279.69								3.45	High	0	0.0001521
	FALSE	High	[R].LLQAETASNSAR.[A]	1xDeamidated [N9]		0.000322248	0.000225896	1	1	1	Q14980	Q14980 [1271-1282]	0	1261.64		1.42122e+07						2.28	High	0	0.0001114
	FALSE	High	[K].LADDLSTLQEK.[M]			0.00025689	0.000225896	1	1	2	Q14980	Q14980 [898-908]	0	1232.64		273346658						3.66	High	0	0.0001405
	FALSE	High	[R].AEVSKLEQQCQK.[Q]	1xCarbamidomethyl [C10]		0.000303018	0.000225896	1	1	1	Q14980	Q14980 [1127-1138]	1	1447.72		6.10698e+07						2.56	High	0	0.0001021
	FALSE	High	[K].QQEQADSLER.[S]			0.000438856	0.000225896	1	1	1	Q14980	Q14980 [1139-1148]	0	1203.56		121844251						3.15	High	0	0.0001665
	FALSE	High	[K].EKQAQLAQTLQQQEQASQGLR.[H]			0.00073018	0.000378242	1	1	2	Q14980	Q14980 [530-550]	1	2383.23		53437402						3.4	High	0.0001951	0.0009195
	FALSE	High	[R].ATSSTQSLAR.[L]			0.000572056	0.000378242	1	1	4	Q14980	Q14980 [1850-1859]	0	1021.53		111496266						2.79	High	0.0001049	0.0002292
	FALSE	High	[R].AADALEEQQR.[C]			0.000726973	0.000378242	1	1	1	Q14980	Q14980 [725-734]	0	1130.54				1.26	Low	0.5333	1	2.85	High	0.0001049	0.000297
	FALSE	High	[R].SAPASQASLR.[A]			0.00100296	0.00045126	1	1	1	Q14980	Q14980 [1840-1849]	0	987.522		1.43266e+08		2.37	Medium	0.01029	0.08891	2.48	High	0.0001951	0.0004093
	FALSE	High	[K].EELEQASQAHGAR.[L]			0.00137393	0.00045126	1	1	1	Q14980	Q14980 [483-495]	0	1425.67		9205708						2.27	High	0.0001951	0.0005601
	FALSE	High	[R].LQNALNEQR.[V]			0.000965223	0.00045126	1	1	1	Q14980	Q14980 [1034-1042]	0	1085.57		6.19187e+07		1.82	Medium	0.03058	0.2842	2.36	High	0.0001951	0.0003947
	FALSE	High	[R].AEELGQELK.[A]			0.00108985	0.00045126	1	1	2	Q14980	Q14980 [1322-1330]	0	1016.53		1.4023e+08						2.88	High	0.0001951	0.0004444
	FALSE	High	[R].QELTSQAER.[A]			0.00176672	0.000552365	1	1	1	Q14980	Q14980 [1313-1321]	0	1061.52		8.49337e+07						2.56	High	0.0001951	0.0007265
	FALSE	High	[K].VAGIESHSELQISR.[Q]			0.00318065	0.000599984	1	1	1	Q14980	Q14980 [856-869]	0	1525.8		1.64416e+07		0.94	Low	0.8733	1	1.21	High	0.0001951	0.001391
	FALSE	High	[K].FQVATDALK.[S]			0.00300947	0.000599984	1	1	2	Q14980	Q14980 [1700-1708]	0	992.541		8.23703e+07						2.37	High	0.0001951	0.001299
	FALSE	High	[R].VSLEPHQGPGTPESK.[K]			0.00704517	0.00109234	1	1	1	Q14980	Q14980 [1990-2004]	0	1562.78		5.43908e+06						1.43	High	0.0004156	0.003358
	FALSE	High	[KR].LAELQQR.[SN]			0.0132658	0.00197414	1	2	2	Q14980	Q14980 [1920-1926]	0	857.484		38590809						1.79	High	0.0009727	0.006637
	FALSE	High	[K].QVEELSK.[K]			0.0395575	0.00400424	1	1	1	Q14980	Q14980 [1550-1556]	0	832.441		1.12231e+07		0.8	Low	0.2781	1	1.98	High	0.002103	0.02164
	FALSE	High	[R].AQADLALEK.[A]			0.0624965	0.00671659	1	1	1	Q14980	Q14980 [1016-1024]	0	958.52		1.48799e+08						2.19	High	0.003303	0.0362
	FALSE	High	[R].KVEELQACVETAR.[Q]	1xCarbamidomethyl [C8]		0.0654864	0.00695217	1	1	1	Q14980	Q14980 [651-663]	1	1532.77		1.37098e+07						2.46	High	0.003433	0.03839
	FALSE	High	[R].AALMESQGQQQEER.[G]	1xOxidation [M4]		0.0979103	0.00949141	1	1	1	Q14980	Q14980 [986-999]	0	1620.73		1.39107e+07						0.88	High	0.004826	0.05941
	FALSE	High	[R].ELEVMTAK.[Y]			0.101813	0.00968697	1	1	1	Q14980	Q14980 [1504-1511]	0	920.476		60438286						2.03	High	0.004938	0.06243
High	P61604	10 kDa heat shock protein, mitochondrial OS=Homo sapiens OX=9606 GN=HSPE1 PE=1 SV=2	0	32.378	57.8431	7	62	7	102	10.9	8.92	1.57612e+09	2.92104e+09	1.10914e+06	11.589	49.95	6	22	89.45	7	37	8.82	2	3
	Checked	Confidence	Annotated Sequence	Modifications	Modifications in Master Proteins	Qvality PEP	Qvality q-value	# Protein Groups	# Proteins	# PSMs	Master Protein Accessions	Positions in Master Proteins	# Missed Cleavages	Theo. MH+ [Da]	Area: F1: Sample, Control Bound 1	Area: F2: Sample, HI Bound 3	Area: F3: Sample, Beads Hct116	XCorr A2 Sequest HT (Control Bound 1)	Confidence A2 Sequest HT (Control Bound 1)	Percolator q-Value A2 Sequest HT (Control Bound 1)	Percolator PEP A2 Sequest HT (Control Bound 1)	XCorr B2 Sequest HT (HI Bound 3)	Confidence B2 Sequest HT (HI Bound 3)	Percolator q-Value B2 Sequest HT (HI Bound 3)	Percolator PEP B2 Sequest HT (HI Bound 3)	XCorr C2 Sequest HT (Beads Hct116)	Confidence C2 Sequest HT (Beads Hct116)	Percolator q-Value C2 Sequest HT (Beads Hct116)	Percolator PEP C2 Sequest HT (Beads Hct116)
	FALSE	High	[K].VLQATVVAVGSGSK.[G]			6.6738e-05	0	1	1	26	P61604	P61604 [41-54]	0	1315.76	5691982448	7100601072		3.67	High	0.000855	0.001744	4.17	High	0	2.436e-05	3.63	High	0	7.039e-05
	FALSE	High	[K].GKGGEIQPVSVK.[V]			0.000187347	0	1	1	7	P61604	P61604 [55-66]	1	1198.68	6.2012e+07	8.50071e+08		3.11	High	0.001302	0.005931	3.24	High	0	5.276e-05
	FALSE	High	[K].VLLPEYGGTK.[V]			0.000299547	0.000225896	1	1	8	P61604	P61604 [71-80]	0	1076.6	1.44992e+08	6.27786e+08		2.39	High	0	0.0004952	2.54	High	0.0001951	0.0003639
	FALSE	High	[K].GGEIQPVSVK.[V]			0.000870556	0.00045126	1	1	6	P61604	P61604 [57-66]	0	1013.56	1.65681e+09	2540422331	1.10914e+06	2	High	0.002179	0.01258	2.74	High	0.0001951	0.0004599	1.61	High	0.002903	0.0807
	FALSE	High	[K].GGIMLPEK.[S]	1xOxidation [M4]		0.00521201	0.00100075	1	1	7	P61604	P61604 [29-36]	0	860.455	2.04475e+08	102794671		2.38	High	0.003505	0.02254	2.15	High	0.0006731	0.005161	0.49	Low	0.4763	0.9552
	FALSE	High	[K].GGIMLPEK.[S]			0.0139593	0.0020589	1	1	2	P61604	P61604 [29-36]	0	844.46		881716723						2.02	High	0.001774	0.01526
	FALSE	High	[R].SAAETVTK.[G]			0.0218346	0.00305613	1	1	3	P61604	P61604 [21-28]	0	806.425	1.82352e+08	3.2324e+09		2.04	High	0.002179	0.01176	2.04	High	0.001369	0.01119
	FALSE	High	[K].GGEIQPVSVK.[V]	1xDeamidated [Q5]		0.0514745	0.0056793	1	1	2	P61604	P61604 [57-66]	0	1014.55	4.57465e+06	7.72285e+07		1.39	High	0.006458	0.05042	2.39	High	0.002851	0.02922
	FALSE	High	[K].FLPLFDR.[V]			0.094167	0.00929139	1	1	1	P61604	P61604 [9-15]	0	907.504		31835562						2	High	0.004742	0.05733
High	P42704	Leucine-rich PPR motif-containing protein, mitochondrial OS=Homo sapiens OX=9606 GN=LRPPRC PE=1 SV=3	0	65.534	12.1951	18	62	18	1394	157.8	6.13	2.04296e+08	5.453e+08		0.643	47.1	9	23	85.86	17	34	7.9	4	5
	Checked	Confidence	Annotated Sequence	Modifications	Modifications in Master Proteins	Qvality PEP	Qvality q-value	# Protein Groups	# Proteins	# PSMs	Master Protein Accessions	Positions in Master Proteins	# Missed Cleavages	Theo. MH+ [Da]	Area: F1: Sample, Control Bound 1	Area: F2: Sample, HI Bound 3	Area: F3: Sample, Beads Hct116	XCorr A2 Sequest HT (Control Bound 1)	Confidence A2 Sequest HT (Control Bound 1)	Percolator q-Value A2 Sequest HT (Control Bound 1)	Percolator PEP A2 Sequest HT (Control Bound 1)	XCorr B2 Sequest HT (HI Bound 3)	Confidence B2 Sequest HT (HI Bound 3)	Percolator q-Value B2 Sequest HT (HI Bound 3)	Percolator PEP B2 Sequest HT (HI Bound 3)	XCorr C2 Sequest HT (Beads Hct116)	Confidence C2 Sequest HT (Beads Hct116)	Percolator q-Value C2 Sequest HT (Beads Hct116)	Percolator PEP C2 Sequest HT (Beads Hct116)
	FALSE	High	[R].CVANNQVETLEK.[L]	1xCarbamidomethyl [C1]		0.000135572	0	1	1	3	P42704	P42704 [930-941]	0	1404.68	7.79849e+07	399839573		2.74	High	0.000855	0.001343	3.24	High	0	3.396e-05
	FALSE	High	[K].GDVENIEVVQK.[M]			0.000289374	0.000225896	1	1	7	P42704	P42704 [1153-1163]	0	1229.64	1.92731e+08	898099848		3.43	High	0.0009284	0.00292	3.47	High	0	9.636e-05	2.01	High	0.0006497	0.01167
	FALSE	High	[R].LDSSAVLDTGK.[Y]			0.000248138	0.000225896	1	1	3	P42704	P42704 [740-750]	0	1105.57	9.64195e+07	259794417		1.57	High	0.0007631	0.0009863	3.1	High	0	0.0001074
	FALSE	High	[K].VIEEQLEPAVEK.[I]			0.00032474	0.000225896	1	1	4	P42704	P42704 [1225-1236]	0	1383.74	3.21734e+08	174368419		3.08	High	0	0.0002134	3.48	High	0	0.0001125
	FALSE	High	[K].DIQEESTFSSR.[K]			0.000489224	0.000225896	1	1	1	P42704	P42704 [67-77]	0	1298.59		5.41768e+07						2.88	High	0	0.0001908
	FALSE	High	[K].TVLDQQQTPSR.[L]			0.000376266	0.000225896	1	1	9	P42704	P42704 [1129-1139]	0	1272.65	2.80612e+08	4.80508e+08		3.16	High	0	0.0004792	3.24	High	0	0.0001367	1.48	High	0.0006497	0.005032
	FALSE	High	[K].LVEKGETDLIQK.[A]			0.000485271	0.000225896	1	1	2	P42704	P42704 [865-876]	1	1372.77		1.25814e+08						3.63	High	0.0001951	0.0004436
	FALSE	High	[K].MEEANIQPNR.[V]	1xOxidation [M1]		0.000756488	0.000378242	1	1	5	P42704	P42704 [188-197]	0	1217.56	4.29792e+07	4.74125e+07		3.03	High	0.0004383	0.000841	2.77	High	0.0001951	0.0003089
	FALSE	High	[K].MEEANIQPNR.[V]			0.000586604	0.000378242	1	1	4	P42704	P42704 [188-197]	0	1201.56	1.29984e+08	2.1518e+08		3.24	High	0	0.000451	3.23	High	0.0001951	0.001276
	FALSE	High	[K].IQEENVIPR.[E]			0.00108985	0.00045126	1	1	5	P42704	P42704 [981-989]	0	1097.59	2.25581e+07	688255554		1.91	High	0.001302	0.005039	2.68	High	0.0001951	0.0004448	1.82	High	0.0006497	0.009516
	FALSE	High	[K].GFTLNDAANSR.[L]			0.00107382	0.00045126	1	1	3	P42704	P42704 [1099-1109]	0	1165.56	2.39207e+07	1.71234e+08		2.47	High	0.0004383	0.0006874	2.65	High	0.0004156	0.003305
	FALSE	High	[R].LIASYCNVGDIEGASK.[I]	1xCarbamidomethyl [C6]		0.00121154	0.00045126	1	1	2	P42704	P42704 [203-218]	0	1696.82												2.19	High	0.0006497	0.002538
	FALSE	High	[K].TVLDQQQTPSR.[L]	1xDeamidated [Q]		0.00172614	0.000552365	1	1	2	P42704	P42704 [1129-1139]	0	1273.64		10182251						2.12	High	0.0001951	0.0007091
	FALSE	High	[K].LQDAINILK.[E]			0.00254479	0.000599984	1	1	2	P42704	P42704 [764-772]	0	1027.61		199064750						2.95	High	0.0001951	0.001079
	FALSE	High	[R].KVIEEQLEPAVEK.[I]			0.010474	0.0013349	1	1	2	P42704	P42704 [1224-1236]	1	1511.83		2.95852e+07						3.06	High	0.002146	0.02245
	FALSE	High	[K].EKDIQEESTFSSR.[K]			0.0136079	0.00197414	1	1	1	P42704	P42704 [65-77]	1	1555.72								2.54	High	0.0009727	0.006813
	FALSE	High	[K].LVELTQK.[L]			0.020191	0.00305613	1	1	4	P42704	P42704 [942-948]	0	830.498	2.13721e+07	4.7856e+07		1.41	High	0.002179	0.007266	2.05	High	0.009554	0.1353
	FALSE	High	[K].AENQPIR.[D]			0.0327659	0.00377993	1	1	1	P42704	P42704 [673-679]	0	827.437		2.82069e+07						1.73	High	0.001887	0.01752
	FALSE	High	[R].SCGSLLPELK.[L]	1xCarbamidomethyl [C2]		0.0348821	0.00377993	1	1	1	P42704	P42704 [129-138]	0	1103.58		13615045						1.37	High	0.001887	0.01885
	FALSE	High	[K].IIETPGIR.[A]			0.038158	0.00383456	1	1	1	P42704	P42704 [910-917]	0	898.536		4.55649e+06						1.51	High	0.001967	0.02085
High	Q14978	Nucleolar and coiled-body phosphoprotein 1 OS=Homo sapiens OX=9606 GN=NOLC1 PE=1 SV=2	0	82.307	30.186	20	61	20	699	73.6	9.47	2.85006e+07	9.819e+08	500961	2.981	16.09	7	7	122.25	19	50	4.12	2	4
	Checked	Confidence	Annotated Sequence	Modifications	Modifications in Master Proteins	Qvality PEP	Qvality q-value	# Protein Groups	# Proteins	# PSMs	Master Protein Accessions	Positions in Master Proteins	# Missed Cleavages	Theo. MH+ [Da]	Area: F1: Sample, Control Bound 1	Area: F2: Sample, HI Bound 3	Area: F3: Sample, Beads Hct116	XCorr A2 Sequest HT (Control Bound 1)	Confidence A2 Sequest HT (Control Bound 1)	Percolator q-Value A2 Sequest HT (Control Bound 1)	Percolator PEP A2 Sequest HT (Control Bound 1)	XCorr B2 Sequest HT (HI Bound 3)	Confidence B2 Sequest HT (HI Bound 3)	Percolator q-Value B2 Sequest HT (HI Bound 3)	Percolator PEP B2 Sequest HT (HI Bound 3)	XCorr C2 Sequest HT (Beads Hct116)	Confidence C2 Sequest HT (Beads Hct116)	Percolator q-Value C2 Sequest HT (Beads Hct116)	Percolator PEP C2 Sequest HT (Beads Hct116)
	FALSE	High	[K].NKPGPYSSVPPPSAPPPK.[K]			0.000147518	0	1	1	2	Q14978	Q14978 [284-301]	0	1816.96		68246173						3.85	High	0	0.0001703
	FALSE	High	[K].ANGTSALTAQNGK.[A]	2xDeamidated [N2; N11]		7.99299e-05	0	1	1	6	Q14978	Q14978 [546-558]	0	1234.59	11579119	1.25874e+08		2.44	High	0	0.0003252	3.59	High	0	2.6e-05
	FALSE	High	[K].ANGTSALTAQNGK.[A]	1xDeamidated [N/Q]		5.00399e-05	0	1	1	3	Q14978	Q14978 [546-558]	0	1233.61		7.79534e+07						4.24	High	0	8.869e-06
	FALSE	High	[K].VAGGAAPSKPASAK.[K]			9.8432e-05	0	1	1	4	Q14978	Q14978 [497-510]	0	1211.67	1.09753e+07	8.76519e+08		2.36	High	0.000855	0.002213	3.68	High	0	2.198e-05	1.53	Low	0.6377	1
	FALSE	High	[R].GGSISVQVNSIK.[F]			0.000442374	0.000225896	1	1	4	Q14978	Q14978 [684-695]	0	1188.66	1.50914e+07	2.52224e+08		2.29	High	0.000855	0.001753	3.39	High	0	0.0001688
	FALSE	High	[K].NKPGPYSSVPPPSAPPPKK.[S]			0.00054198	0.000378242	1	1	3	Q14978	Q14978 [284-302]	1	1945.05		1.86792e+07						2.9	High	0.0005187	0.004022
	FALSE	High	[R].DNQLSEVANK.[F]			0.00118702	0.00045126	1	1	7	Q14978	Q14978 [24-33]	0	1117.55	47609032	1.37663e+09	814535	2.79	High	0.0009284	0.002629	3.16	High	0.0001951	0.00125	2.41	High	0.0006497	0.01981
	FALSE	High	[R].VADNSFDAK.[R]			0.00140379	0.00045126	1	1	3	Q14978	Q14978 [639-647]	0	966.453		871412718						2.48	High	0.0001951	0.001086
	FALSE	High	[K].NSSNKPAVTTK.[S]			0.000903525	0.00045126	1	1	3	Q14978	Q14978 [386-396]	0	1146.61		1.66466e+08						2.66	High	0.0001951	0.0003704
	FALSE	High	[R].VVPSDLYPLVLGFLR.[D]			0.000998141	0.00045126	1	1	1	Q14978	Q14978 [9-23]	0	1687.98		1.33729e+07						2.51	High	0.0001951	0.000408
	FALSE	High	[K].ATTKPPPAK.[K]			0.000886843	0.00045126	1	1	1	Q14978	Q14978 [348-356]	0	910.536		1.174e+07						2.01	High	0.0001951	0.0003633
	FALSE	High	[R].GGSISVQVNSIK.[F]	1xDeamidated [N9]		0.001175	0.00045126	1	1	1	Q14978	Q14978 [684-695]	0	1189.64		8.12554e+06						2.22	High	0.0001951	0.0004795
	FALSE	High	[K].LQTPNTFPK.[R]			0.00222383	0.000599984	1	1	2	Q14978	Q14978 [605-613]	0	1045.57		738110853						2.44	High	0.0001951	0.0009333
	FALSE	High	[K].LQANGPVAK.[K]			0.00346102	0.000599984	1	1	2	Q14978	Q14978 [68-76]	0	897.515		474879348						2.17	High	0.003149	0.03303	0.88	Low	0.07338	0.435
	FALSE	High	[K].AALSLPAK.[Q]			0.00329388	0.000599984	1	1	3	Q14978	Q14978 [453-460]	0	770.477	2.97326e+07	246121091		2.04	High	0.000855	0.001734	2.36	High	0.0004156	0.003141	0.88	Low	0.08745	0.4678
	FALSE	High	[K].EAETPQAK.[K]			0.00471666	0.000812511	1	1	2	Q14978	Q14978 [594-601]	0	873.431		1.914e+08						2.22	High	0.0003149	0.002152	0.24	Low	0.3907	0.8894
	FALSE	High	[R].EEEIEVDSR.[V]			0.00600179	0.00100075	1	1	1	Q14978	Q14978 [630-638]	0	1105.5		4.95565e+07						2.34	High	0.000362	0.002839
	FALSE	High	[K].SPAVKPAAAPK.[Q]			0.0157292	0.00241881	1	1	1	Q14978	Q14978 [397-407]	0	1036.61	7.24399e+06			2.31	High	0.001302	0.005865					0.7	Low	0.7908	1
	FALSE	High	[K].KAAVVVSK.[S]			0.0160006	0.00241881	1	1	1	Q14978	Q14978 [572-579]	1	801.519		51333599						3.22	High	0.001267	0.008058
	FALSE	High	[R].DNQLSEVANK.[F]	1xDeamidated [Q3]		0.020191	0.00305613	1	1	1	Q14978	Q14978 [24-33]	0	1118.53								1.66	High	0.001369	0.01028
	FALSE	High	[K].ITPVTVK.[A]			0.0474124	0.00503664	1	1	6	Q14978	Q14978 [187-193]	0	757.482	3.84907e+07	1046831544	187386	1.86	High	0.008616	0.07524	1.82	High	0.00638	0.08387	1.38	High	0.0006497	0.05442
	FALSE	High	[R].KLQANGPVAK.[K]			0.0624965	0.00671659	1	1	1	Q14978	Q14978 [67-76]	1	1025.61								2.87	High	0.003303	0.03645
	FALSE	High	[K].LQANGPVAK.[K]	1xDeamidated [N4]		0.0667263	0.00717829	1	1	2	Q14978	Q14978 [68-76]	0	898.499		3.38478e+08						2.23	High	0.003567	0.03887	1.15	Low	0.946	1
	FALSE	High	[K].KAAESSSDSSDSDSSEDDEAPSKPAGTTK.[N]			0.0806719	0.00835567	1	1	1	Q14978	Q14978 [357-385]	1	2886.22								1.25	High	0.004183	0.04806
High	P28290	Protein ITPRID2 OS=Homo sapiens OX=9606 GN=ITPRID2 PE=1 SV=3	0	97.213	21.7633	23	60	23	1259	138.3	5.19	1.25115e+08	3.348e+08	158716	1.266	33.73	11	15	119.67	22	43	4.91	2	2
	Checked	Confidence	Annotated Sequence	Modifications	Modifications in Master Proteins	Qvality PEP	Qvality q-value	# Protein Groups	# Proteins	# PSMs	Master Protein Accessions	Positions in Master Proteins	# Missed Cleavages	Theo. MH+ [Da]	Area: F1: Sample, Control Bound 1	Area: F2: Sample, HI Bound 3	Area: F3: Sample, Beads Hct116	XCorr A2 Sequest HT (Control Bound 1)	Confidence A2 Sequest HT (Control Bound 1)	Percolator q-Value A2 Sequest HT (Control Bound 1)	Percolator PEP A2 Sequest HT (Control Bound 1)	XCorr B2 Sequest HT (HI Bound 3)	Confidence B2 Sequest HT (HI Bound 3)	Percolator q-Value B2 Sequest HT (HI Bound 3)	Percolator PEP B2 Sequest HT (HI Bound 3)	XCorr C2 Sequest HT (Beads Hct116)	Confidence C2 Sequest HT (Beads Hct116)	Percolator q-Value C2 Sequest HT (Beads Hct116)	Percolator PEP C2 Sequest HT (Beads Hct116)
	FALSE	High	[K].SGSQDFPQCNTIENTGTK.[Q]	1xCarbamidomethyl [C9]		1.03938e-05	0	1	1	4	P28290	P28290 [591-608]	0	1983.87	4.61384e+07	3.89688e+07		3.88	High	0	6.12e-06	3.39	High	0	8.859e-06	0.54	Low	0.8515	1
	FALSE	High	[R].GPDPAAAPYSTQK.[S]			4.64624e-05	0	1	1	6	P28290	P28290 [935-947]	0	1302.63	136147944	2.29053e+08	158716	3.38	High	0	9.1e-05	4.07	High	0	1.251e-05	2.18	High	0.0006497	0.006418
	FALSE	High	[K].EEVSGSSAAVTENADSDR.[I]			2.75045e-05	0	1	1	4	P28290	P28290 [361-378]	0	1823.79	2.65068e+07	5.93911e+07		2.71	High	0	0.0003444	4.06	High	0	4e-06
	FALSE	High	[K].LGEESGIVESK.[L]			0.000129689	0	1	1	4	P28290	P28290 [406-416]	0	1147.58	9.82751e+07	4.30688e+07		3.36	High	0	0.0002589	3.13	High	0	0.0001004
	FALSE	High	[R].TPLGASLDEQSSSTLK.[G]			1.2029e-06	0	1	1	7	P28290	P28290 [87-102]	0	1633.83		3.7418e+08		1.41	Medium	0.04562	0.4524	4.87	High	0	6.233e-08	2.73	High	0.0006497	0.003962
	FALSE	High	[R].IGSMSSVTSNK.[E]			9.07253e-05	0	1	1	3	P28290	P28290 [268-278]	0	1110.55	2.53007e+07	9.97093e+07		2.77	High	0	2.366e-05	3.12	High	0	0.0001512
	FALSE	High	[R].MEVENPNYALTSR.[F]			9.48881e-05	0	1	1	2	P28290	P28290 [227-239]	0	1523.72		123201238						2.93	High	0	2.101e-05
	FALSE	High	[K].STIFISPSSVK.[K]			0.000247183	0.000225896	1	1	4	P28290	P28290 [798-808]	0	1165.65	1.76149e+07	5.72573e+07		1.97	High	0.002179	0.01194	3.1	High	0	0.0001507
	FALSE	High	[R].TGVPSTASVGK.[S]			0.000288266	0.000225896	1	1	4	P28290	P28290 [1127-1137]	0	1003.54	1.32041e+08	1.34852e+08		2.75	High	0.0007631	0.0009612	3.22	High	0	9.545e-05
	FALSE	High	[K].ILNVSVIEESGNKNDQK.[S]			0.000215804	0.000225896	1	1	1	P28290	P28290 [326-342]	1	1886.98		3.02558e+08						4.26	High	0	6.392e-05
	FALSE	High	[R].SSALMGMCGSR.[S]	1xCarbamidomethyl [C8]		0.000720611	0.000378242	1	1	1	P28290	P28290 [1044-1054]	0	1156.49		3.10865e+07		0.33	Low	0.783	1	2.55	High	0.0001049	0.0002948
	FALSE	High	[R].EASAESDVGK.[S]			0.000557935	0.000378242	1	1	2	P28290	P28290 [639-648]	0	992.453	1.91002e+07	123383850		2.53	High	0.0004383	0.0009348	2.89	High	0.0001049	0.0002227
	FALSE	High	[R].IGSMSSVTSNKETDPPPPLTR.[S]			0.00124316	0.00045126	1	1	1	P28290	P28290 [268-288]	1	2214.11		7.72002e+07		0.71	Medium	0.03988	0.3815	3.03	High	0.0001951	0.0005069
	FALSE	High	[K].YTPEEEQELEKR.[V]			0.00193072	0.000552365	1	1	1	P28290	P28290 [775-786]	1	1550.73		2.5725e+07						2.66	High	0.0001951	0.0007997
	FALSE	High	[K].GESSSPSPSAEK.[G]			0.00210255	0.000552365	1	1	1	P28290	P28290 [312-323]	0	1162.52		5.32681e+07						2.45	High	0.0001951	0.0008792
	FALSE	High	[R].ASVALTPTAPSR.[T]			0.00315859	0.000599984	1	1	3	P28290	P28290 [1151-1162]	0	1170.65	2.12971e+08	605490874		3.08	High	0.000855	0.001682	2.4	High	0.003723	0.04097
	FALSE	High	[R].MEVENPNYALTSR.[F]	1xOxidation [M1]		0.00283059	0.000599984	1	1	1	P28290	P28290 [227-239]	0	1539.71		8.62826e+06						2.4	High	0.0001951	0.001213
	FALSE	High	[K].CSDMSSENTTGPPSSMDR.[V]	1xCarbamidomethyl [C1]		0.00216882	0.000599984	1	1	2	P28290	P28290 [673-690]	0	1958.75	1.13479e+07	2.38212e+07		1.31	High	0.008119	0.06701	1.76	High	0.0001951	0.0009049
	FALSE	High	[K].VCSLSNQR.[M]	1xCarbamidomethyl [C2]		0.00402977	0.000599984	1	1	1	P28290	P28290 [702-709]	0	963.468		1.6272e+08						2.15	High	0.0001951	0.001809
	FALSE	High	[R].VVSSVNVR.[L]			0.00629511	0.00100075	1	1	1	P28290	P28290 [750-757]	0	859.5		3.42142e+07						2.14	High	0.000362	0.002985
	FALSE	High	[K].SLASIEAK.[C]			0.00655208	0.00109234	1	1	1	P28290	P28290 [665-672]	0	818.462		23828954						2.07	High	0.0004156	0.003109
	FALSE	High	[R].ISDEANSNFNQGTENEQSK.[E]			0.020367	0.00305613	1	1	1	P28290	P28290 [379-397]	0	2111.91		4.24499e+07		1.4	Medium	0.01507	0.136	2.1	High	0.001369	0.0104
	FALSE	High	[K].ILNVSVIEESGNKNDQK.[S]	1xDeamidated [N/Q]		0.0429069	0.00455911	1	1	3	P28290	P28290 [326-342]	1	1887.97								2.39	High	0.002276	0.0236
	FALSE	High	[K].LNLCVDK.[T]	1xCarbamidomethyl [C4]		0.0642719	0.00671659	1	1	1	P28290	P28290 [302-308]	0	861.45		16311145						1.82	High	0.003347	0.03748
	FALSE	High	[K].ETDPPPPLTR.[S]			0.0740295	0.00777043	1	1	1	P28290	P28290 [279-288]	0	1122.58	12417582			1.56	High	0.004235	0.02725
High	P63173	60S ribosomal protein L38 OS=Homo sapiens OX=9606 GN=RPL38 PE=1 SV=2	0	9.527	35.7143	3	59	3	70	8.2	10.1	7.3075e+07	5.35671e+08	8.48934e+06	20.544	41.58	1	18	55.62	2	22	48.68	3	19
	Checked	Confidence	Annotated Sequence	Modifications	Modifications in Master Proteins	Qvality PEP	Qvality q-value	# Protein Groups	# Proteins	# PSMs	Master Protein Accessions	Positions in Master Proteins	# Missed Cleavages	Theo. MH+ [Da]	Area: F1: Sample, Control Bound 1	Area: F2: Sample, HI Bound 3	Area: F3: Sample, Beads Hct116	XCorr A2 Sequest HT (Control Bound 1)	Confidence A2 Sequest HT (Control Bound 1)	Percolator q-Value A2 Sequest HT (Control Bound 1)	Percolator PEP A2 Sequest HT (Control Bound 1)	XCorr B2 Sequest HT (HI Bound 3)	Confidence B2 Sequest HT (HI Bound 3)	Percolator q-Value B2 Sequest HT (HI Bound 3)	Percolator PEP B2 Sequest HT (HI Bound 3)	XCorr C2 Sequest HT (Beads Hct116)	Confidence C2 Sequest HT (Beads Hct116)	Percolator q-Value C2 Sequest HT (Beads Hct116)	Percolator PEP C2 Sequest HT (Beads Hct116)
	FALSE	High	[K].QSLPPGLAVK.[E]			0.000638395	0.000378242	1	1	51	P63173	P63173 [58-67]	0	1009.6	7.3075e+07	9.27628e+08	8.48934e+06	2.88	High	0.0009284	0.002818	3.04	High	0.0001049	0.0002583	2.83	High	0.0006497	0.00685
	FALSE	High	[R].KIEEIKDFLLTAR.[R]			0.00324799	0.000599984	1	1	1	P63173	P63173 [4-16]	2	1575.91												3.03	High	0.0006497	0.00693
	FALSE	High	[K].LKQSLPPGLAVK.[E]			0.00434068	0.000812511	1	1	7	P63173	P63173 [56-67]	1	1250.78		143713445		0.87	Medium	0.03332	0.3165	3.09	High	0.002103	0.02228	2.88	High	0.003317	0.08882
High	P62424	60S ribosomal protein L7a OS=Homo sapiens OX=9606 GN=RPL7A PE=1 SV=2	0	44.42	23.6842	8	59	8	266	30	10.61	3.57339e+08	6.97576e+08	3.18371e+06	5.31	37.64	6	18	77.57	8	31	23.11	5	10
	Checked	Confidence	Annotated Sequence	Modifications	Modifications in Master Proteins	Qvality PEP	Qvality q-value	# Protein Groups	# Proteins	# PSMs	Master Protein Accessions	Positions in Master Proteins	# Missed Cleavages	Theo. MH+ [Da]	Area: F1: Sample, Control Bound 1	Area: F2: Sample, HI Bound 3	Area: F3: Sample, Beads Hct116	XCorr A2 Sequest HT (Control Bound 1)	Confidence A2 Sequest HT (Control Bound 1)	Percolator q-Value A2 Sequest HT (Control Bound 1)	Percolator PEP A2 Sequest HT (Control Bound 1)	XCorr B2 Sequest HT (HI Bound 3)	Confidence B2 Sequest HT (HI Bound 3)	Percolator q-Value B2 Sequest HT (HI Bound 3)	Percolator PEP B2 Sequest HT (HI Bound 3)	XCorr C2 Sequest HT (Beads Hct116)	Confidence C2 Sequest HT (Beads Hct116)	Percolator q-Value C2 Sequest HT (Beads Hct116)	Percolator PEP C2 Sequest HT (Beads Hct116)
	FALSE	High	[K].TCTTVAFTQVNSEDKGALAK.[L]	1xCarbamidomethyl [C2]		0.000166985	0	1	1	5	P62424	P62424 [198-217]	1	2141.05	2.55331e+08	7.40272e+07		4.18	High	0	0.0002274	3.59	High	0	4.5e-05
	FALSE	High	[R].AGVNTVTTLVENK.[K]	1xDeamidated [N]		0.000161742	0	1	1	3	P62424	P62424 [138-150]	0	1346.72		3.88852e+07						2.7	High	0	4.309e-05
	FALSE	High	[R].AGVNTVTTLVENKK.[A]			1.99192e-05	0	1	1	7	P62424	P62424 [138-151]	1	1473.83	1.56321e+07	439993979		2.34	High	0.0009284	0.003469	4.16	High	0	1.789e-05
	FALSE	High	[K].TCTTVAFTQVNSEDK.[G]	1xCarbamidomethyl [C2]		1.30013e-05	0	1	1	8	P62424	P62424 [198-212]	0	1700.78	4.73607e+07	1.10705e+08	726810	3.69	High	0	7.198e-05	3.88	High	0	1.474e-06	2.32	High	0	1.68e-05
	FALSE	High	[R].AGVNTVTTLVENK.[K]			0.000224379	0.000225896	1	1	9	P62424	P62424 [138-150]	0	1345.73	9.47523e+08	1.43366e+09		2.91	High	0	0.0001785	3.12	High	0	8.454e-05	3.28	High	0.0006497	0.002245
	FALSE	High	[K].VAPAPAVVK.[K]			0.000683865	0.000378242	1	1	14	P62424	P62424 [12-20]	0	851.535	4.37252e+08	7.19412e+08	8.52252e+06	2.67	High	0.000855	0.00134	2.32	High	0.0001951	0.000418	2.63	High	0.0006497	0.006255
	FALSE	High	[K].NFGIGQDIQPK.[R]			0.000646632	0.000378242	1	1	6	P62424	P62424 [38-48]	0	1216.63	9.92272e+07	574170655	301783	2.9	High	0.000855	0.002172	3.01	High	0.0001951	0.0003742	1.88	High	0.0006497	0.01052
	FALSE	High	[R].QTATQLLK.[L]			0.00521201	0.00100075	1	1	5	P62424	P62424 [90-97]	0	902.531		320646185						3.15	High	0.001369	0.0111	1.88	High	0.0006497	0.02319
	FALSE	High	[K].KVAPAPAVVK.[K]			0.0214574	0.00305613	1	1	2	P62424	P62424 [11-20]	1	979.63		1.36672e+07						2.28	High	0.001369	0.01106
High	P13645	Keratin, type I cytoskeletal 10 OS=Homo sapiens OX=9606 GN=KRT10 PE=1 SV=6	0	57.935	21.0616	12	57	9	584	58.8	5.21	1.91411e+08	2.90354e+08	1.62114e+06	3.047	65.8	10	28	43.75	9	18	19.24	5	11
	Checked	Confidence	Annotated Sequence	Modifications	Modifications in Master Proteins	Qvality PEP	Qvality q-value	# Protein Groups	# Proteins	# PSMs	Master Protein Accessions	Positions in Master Proteins	# Missed Cleavages	Theo. MH+ [Da]	Area: F1: Sample, Control Bound 1	Area: F2: Sample, HI Bound 3	Area: F3: Sample, Beads Hct116	XCorr A2 Sequest HT (Control Bound 1)	Confidence A2 Sequest HT (Control Bound 1)	Percolator q-Value A2 Sequest HT (Control Bound 1)	Percolator PEP A2 Sequest HT (Control Bound 1)	XCorr B2 Sequest HT (HI Bound 3)	Confidence B2 Sequest HT (HI Bound 3)	Percolator q-Value B2 Sequest HT (HI Bound 3)	Percolator PEP B2 Sequest HT (HI Bound 3)	XCorr C2 Sequest HT (Beads Hct116)	Confidence C2 Sequest HT (Beads Hct116)	Percolator q-Value C2 Sequest HT (Beads Hct116)	Percolator PEP C2 Sequest HT (Beads Hct116)
	FALSE	High	[R].ALEESNYELEGK.[I]			0.000201116	0	1	1	8	P13645	P13645 [166-177]	0	1381.65	4.52615e+08	1.06157e+09	306227	3.3	High	0.000855	0.001384	3.15	High	0	5.822e-05	3.09	High	0.0006497	0.002586
	FALSE	High	[R].SQYEQLAEQNR.[K]			0.000182954	0	1	1	5	P13645	P13645 [323-333]	0	1365.64	7.0212e+07	2.52058e+07		2.6	High	0	0.000474	2.41	High	0	5.117e-05	1.75	High	0.0006497	0.01608
	FALSE	High	[K].QSLEASLAETEGR.[Y]			2.9385e-05	0	1	1	9	P13645	P13645 [387-399]	0	1390.68	2.32046e+07	265424595	2.93605e+06	3.58	High	0	0.0001089	3.98	High	0	4.362e-06	1.93	High	0.0006497	0.00253
	FALSE	High	[R].SGGGGGGGGCGGGGGVSSLR.[I]	1xCarbamidomethyl [C10]		1.99509e-06	0	1	1	4	P13645	P13645 [16-35]	0	1549.68	2.98196e+08			5.74	High	0	1.077e-06
	FALSE	High	[R].QSVEADINGLR.[KR]			0.000321009	0.000225896	1	3	3	P13645	P13645 [246-256]	0	1201.62	2.60967e+07			3.13	High	0.000855	0.002109	3.03	High	0	0.0001108
	FALSE	High	[R].VLDELTLTK.[A]			0.000546483	0.000378242	1	1	5	P13645	P13645 [258-266]	0	1031.6	6.2172e+07	50819033		2.08	High	0.0009284	0.00301	2.68	High	0.0004156	0.003387	0.79	High	0.005838	0.1103
	FALSE	High	[R].SLLEGEGSSGGGGR.[G]			0.000635678	0.000378242	1	1	2	P13645	P13645 [451-464]	0	1262.6	7.38607e+07			2.65	High	0	0.0003728
	FALSE	High	[K].VTMQNLNDR.[L]	1xDeamidated [N7]		0.00120535	0.00045126	3	7	1	P02533; P13645; P08779	P02533 [117-125]; P13645 [148-156]; P08779 [119-127]	0	1091.51	2.36767e+07			1.98	High	0.0004383	0.0007694
	FALSE	High	[K].VTMQNLNDR.[L]			0.00149053	0.00045126	3	7	6	P02533; P13645; P08779	P02533 [117-125]; P13645 [148-156]; P08779 [119-127]	0	1090.53	3.17743e+08	1.98607e+08	1.38203e+07	2.73	High	0.0004383	0.000937	2.57	High	0.0001951	0.001463	2.53	High	0.0006497	0.02756
	FALSE	High	[K].VTMQNLNDR.[L]	1xOxidation [M3]		0.00118099	0.00045126	3	7	6	P02533; P13645; P08779	P02533 [117-125]; P13645 [148-156]; P08779 [119-127]	0	1106.53	2.65156e+08	138749402	5.8196e+06	1.99	High	0.0004383	0.0008639	2.74	High	0.0001951	0.001774	2.49	High	0.0006497	0.01582
	FALSE	High	[K].VTMQNLNDR.[L]	1xDeamidated [N7]; 1xOxidation [M3]		0.00159354	0.000552365	3	7	1	P02533; P13645; P08779	P02533 [117-125]; P13645 [148-156]; P08779 [119-127]	0	1107.51	1.13849e+07			1.53	High	0.0007631	0.0009912					0.61	Medium	0.03052	0.2557
	FALSE	High	[R].LENEIQTYR.[S]			0.0015846	0.000552365	1	1	2	P13645	P13645 [442-450]	0	1165.58	2.1329e+07	4.87541e+07		2.03	High	0.000855	0.001531	2.39	High	0.0001951	0.0006473
	FALSE	High	[R].SQYEQLAEQNRK.[D]			0.00468092	0.000812511	1	1	1	P13645	P13645 [323-334]	1	1493.73	3.64551e+07			2.65	High	0.000855	0.002235
	FALSE	High	[R].LASYLDK.[V]			0.0255636	0.00337576	6	8	3	P02533; P08727; P13645; Q04695; P35527; P08779	P02533 [126-132]; P08727 [91-97]; P13645 [157-163]; Q04695 [95-101]; P35527 [164-170]; P08779 [128-134]	0	809.44		4.83814e+08						2.26	High	0.001774	0.01556
	FALSE	High	[KR].LAADDFR.[AITLV]			0.0461358	0.0049753	6	17	1	P02533; P08727; P13645; P05783; Q04695; P08779	P02533 [195-201]; P08727 [160-166]; P13645 [229-235]; P05783 [159-165]; Q04695 [164-170]; P08779 [197-203]	0	807.4		6.36025e+07						1.57	High	0.002455	0.02567	0.59	Low	0.9378	1
High	Q13435	Splicing factor 3B subunit 2 OS=Homo sapiens OX=9606 GN=SF3B2 PE=1 SV=2	0	100.582	21.1173	18	57	18	895	100.2	5.67	2.98398e+07	4.49315e+08		2.025	5.75	4	7	142.74	18	49	0	1	1
	Checked	Confidence	Annotated Sequence	Modifications	Modifications in Master Proteins	Qvality PEP	Qvality q-value	# Protein Groups	# Proteins	# PSMs	Master Protein Accessions	Positions in Master Proteins	# Missed Cleavages	Theo. MH+ [Da]	Area: F1: Sample, Control Bound 1	Area: F2: Sample, HI Bound 3	Area: F3: Sample, Beads Hct116	XCorr A2 Sequest HT (Control Bound 1)	Confidence A2 Sequest HT (Control Bound 1)	Percolator q-Value A2 Sequest HT (Control Bound 1)	Percolator PEP A2 Sequest HT (Control Bound 1)	XCorr B2 Sequest HT (HI Bound 3)	Confidence B2 Sequest HT (HI Bound 3)	Percolator q-Value B2 Sequest HT (HI Bound 3)	Percolator PEP B2 Sequest HT (HI Bound 3)	XCorr C2 Sequest HT (Beads Hct116)	Confidence C2 Sequest HT (Beads Hct116)	Percolator q-Value C2 Sequest HT (Beads Hct116)	Percolator PEP C2 Sequest HT (Beads Hct116)
	FALSE	High	[R].VGEPVALSEEER.[L]			2.75045e-05	0	1	1	6	Q13435	Q13435 [135-146]	0	1314.65	8.78082e+07	6.72702e+08		3.2	High	0	0.0001179	3.34	High	0	4.005e-06	1.54	High	0.0006497	0.005597
	FALSE	High	[R].SSLGQSASETEEDTVSVSK.[K]			9.61549e-07	0	1	1	4	Q13435	Q13435 [302-320]	0	1940.89	8.46775e+06	2.33577e+08		1	High	0.003785	0.02462	5.49	High	0	6.016e-08	0.74	Low	0.06136	0.4028
	FALSE	High	[R].QEEMNSQQEEEEMETDAR.[S]			2.78002e-06	0	1	1	4	Q13435	Q13435 [284-301]	0	2212.86		1.12846e+08						4.28	High	0	1.898e-07
	FALSE	High	[R].SSLGQSASETEEDTVSVSKK.[E]			1.52367e-06	0	1	1	1	Q13435	Q13435 [302-321]	1	2068.99		162907899						5.36	High	0	8.519e-08
	FALSE	High	[K].LAQQQAALLMQQEER.[A]	1xOxidation [M10]		1.27347e-05	0	1	1	2	Q13435	Q13435 [149-163]	0	1772.9		139891315						4.04	High	0	9.607e-05
	FALSE	High	[K].LAQQQAALLMQQEER.[A]			3.40644e-06	0	1	1	6	Q13435	Q13435 [149-163]	0	1756.9		5.48393e+08						4.78	High	0	3.21e-06
	FALSE	High	[K].LAEIGAPIQGNR.[E]			0.000132867	0	1	1	1	Q13435	Q13435 [36-47]	0	1238.69		305673116						3.74	High	0	3.299e-05
	FALSE	High	[R].EALQEKEEQK.[T]			0.000430201	0.000225896	1	1	2	Q13435	Q13435 [538-547]	1	1231.62		1.61156e+08						3.18	High	0.000362	0.003005
	FALSE	High	[R].YGPPPSYPNLK.[I]			0.0003748	0.000225896	1	1	5	Q13435	Q13435 [639-649]	0	1232.63		29424136						2.71	High	0.0001951	0.0003289
	FALSE	High	[R].EQQAQVEKEDFSDMVAEHAAK.[Q]			0.000630285	0.000378242	1	1	2	Q13435	Q13435 [850-870]	1	2390.09		324193286						3.82	High	0.0001951	0.001838
	FALSE	High	[K].ESRQEEMNSQQEEEEMETDAR.[S]	1xDeamidated [Q]		0.000675043	0.000378242	1	1	2	Q13435	Q13435 [281-301]	1	2586.02		1.10363e+07						3.14	High	0.0001049	0.0002742
	FALSE	High	[R].EMDDPSVGPK.[I]			0.00100782	0.00045126	1	1	5	Q13435	Q13435 [259-268]	0	1074.48	1.55442e+07	1.66586e+08		1.28	High	0.009905	0.08863	2.65	High	0.0001951	0.0004616
	FALSE	High	[R].GPPPPPGDENR.[E]			0.00125612	0.00045126	1	1	6	Q13435	Q13435 [248-258]	0	1132.54	7.53886e+06	1.74328e+08		1.35	High	0.004088	0.02684	2.8	High	0.000362	0.002783
	FALSE	High	[K].TEEEEIDR.[T]			0.00214199	0.000599984	1	1	2	Q13435	Q13435 [698-705]	0	1020.45		4.05902e+07						2.56	High	0.0001951	0.0008959
	FALSE	High	[R].AAVLLEQER.[Q]			0.00923991	0.00124406	1	1	1	Q13435	Q13435 [184-192]	0	1028.57		5.97408e+07						2.41	High	0.0006217	0.004534
	FALSE	High	[R].TGIQEMR.[E]			0.00923991	0.00124406	1	1	1	Q13435	Q13435 [531-537]	0	834.414		32301686						1.75	High	0.0006217	0.004526
	FALSE	High	[R].EMDDPSVGPK.[I]	1xOxidation [M2]		0.0108319	0.00143016	1	1	1	Q13435	Q13435 [259-268]	0	1090.47		2.64316e+07						1.87	High	0.0007252	0.005363
	FALSE	High	[K].IPQALEK.[I]			0.0122923	0.00188912	1	1	4	Q13435	Q13435 [269-275]	0	798.472		3.95613e+08						2.15	High	0.0009727	0.006141	0.9	Low	0.1857	0.6687
	FALSE	High	[K].LENSAAPK.[K]			0.0279221	0.00351995	1	1	1	Q13435	Q13435 [413-420]	0	829.441		1.14295e+08						2.07	High	0.001686	0.01471
	FALSE	High	[K].IDIDYQK.[L]			0.0465572	0.00503664	1	1	1	Q13435	Q13435 [564-570]	0	894.457		8.19939e+07						1.91	High	0.002492	0.02612
High	P35908	Keratin, type II cytoskeletal 2 epidermal OS=Homo sapiens OX=9606 GN=KRT2 PE=1 SV=2	0	56.843	25.5086	13	57	10	639	65.4	8	8.75074e+07	9.23434e+07	1.82676e+06	1.233	43.37	8	18	48.43	11	19	36.3	7	20
	Checked	Confidence	Annotated Sequence	Modifications	Modifications in Master Proteins	Qvality PEP	Qvality q-value	# Protein Groups	# Proteins	# PSMs	Master Protein Accessions	Positions in Master Proteins	# Missed Cleavages	Theo. MH+ [Da]	Area: F1: Sample, Control Bound 1	Area: F2: Sample, HI Bound 3	Area: F3: Sample, Beads Hct116	XCorr A2 Sequest HT (Control Bound 1)	Confidence A2 Sequest HT (Control Bound 1)	Percolator q-Value A2 Sequest HT (Control Bound 1)	Percolator PEP A2 Sequest HT (Control Bound 1)	XCorr B2 Sequest HT (HI Bound 3)	Confidence B2 Sequest HT (HI Bound 3)	Percolator q-Value B2 Sequest HT (HI Bound 3)	Percolator PEP B2 Sequest HT (HI Bound 3)	XCorr C2 Sequest HT (Beads Hct116)	Confidence C2 Sequest HT (Beads Hct116)	Percolator q-Value C2 Sequest HT (Beads Hct116)	Percolator PEP C2 Sequest HT (Beads Hct116)
	FALSE	High	[R].FLEQQNQVLQTK.[W]			3.17848e-05	0	2	3	16	P35908; P04264	P35908 [198-209]; P04264 [200-211]	0	1475.79	1.55132e+09	455656238	1.56707e+06	3.68	High	0.0004383	0.0007428	3.52	High	0	5.987e-05	3.4	High	0.0006497	0.001355
	FALSE	High	[K].GGSISGGGYGSGGGK.[H]			4.31391e-05	0	1	1	3	P35908	P35908 [581-595]	0	1197.55	6.69845e+07	7.87348e+07		2.88	High	0	0.0001488	2.97	High	0	7.309e-06
	FALSE	High	[R].GSSSGGGYSSGSSSYGSGGR.[Q]			0.000166321	0	1	1	2	P35908	P35908 [525-544]	0	1740.71	35413371	1.69506e+07		2.83	High	0	5.549e-05	1.2	High	0.000362	0.002876	0.53	Low	0.3643	0.8649
	FALSE	High	[K].NVQDAIADAEQR.[G]			9.8432e-05	0	1	1	2	P35908	P35908 [419-430]	0	1329.64		139021662						3.21	High	0	2.203e-05
	FALSE	High	[R].GGSGGGGSISGGGYGSGGGSGGR.[Y]			3.85774e-06	0	1	1	5	P35908	P35908 [550-572]	0	1741.75	4.27004e+07	2.0709e+07	380286	5.53	High	0	3.075e-07	1.95	High	0.000362	0.002698	1.85	High	0.0006497	0.04826
	FALSE	High	[R].TAAENDFVTLK.[K]			0.000379217	0.000225896	1	1	7	P35908	P35908 [276-286]	0	1208.62		94772927	3.65334e+06					3.82	High	0	0.0001384	2.75	High	0.0006497	0.005787
	FALSE	High	[R].TAAENDFVTLKK.[D]			0.00054198	0.000378242	1	1	1	P35908	P35908 [276-287]	1	1336.71		47975712						2.42	High	0.0001049	0.0002151
	FALSE	High	[R].GFSSGSAVVSGGSR.[R]			0.000630285	0.000378242	1	1	6	P35908	P35908 [21-34]	0	1254.61	6.92622e+07	70825645	1.86137e+06	2.91	High	0.000855	0.001553	3.13	High	0.0001049	0.0002543	2.66	High	0.0006497	0.001783
	FALSE	High	[R].STSSFSCLSR.[H]	1xCarbamidomethyl [C7]		0.00115728	0.00045126	1	1	5	P35908	P35908 [36-45]	0	1131.51	3.8924e+07	7.83617e+07	1.50438e+06	2.23	High	0.000855	0.002208	2.6	High	0.0001951	0.0004713	1.98	High	0.0006497	0.006437
	FALSE	High	[KR].AQYEEIAQR.[S]			0.0022807	0.000599984	3	6	4	P35908; P04259; P02538	P35908 [354-362]; P04259 [339-347]; P02538 [339-347]	0	1107.54		2.07622e+08	1.6074e+06					2.09	High	0.0001951	0.001419	2.35	High	0.0006497	0.008812
	FALSE	High	[K].IEISELNR.[V]			0.00424445	0.000812511	2	2	1	P35908; P04264	P35908 [394-401]; P04264 [396-403]	0	973.531		74242022		1.22	Low	0.06531	0.6225	2.26	High	0.0003149	0.001914
	FALSE	High	[K].VDPEIQNVK.[A]			0.00567923	0.00100075	1	1	3	P35908	P35908 [167-175]	0	1041.56	2.19666e+08		1.73441e+06	2.16	High	0.0009284	0.002657					2.26	High	0.0006497	0.01099
	FALSE	High	[R].FLEQQNQVLQTK.[W]	1xDeamidated [Q10]		0.00619555	0.00100075	2	3	1	P35908; P04264	P35908 [198-209]; P04264 [200-211]	0	1476.77		26166828						2.06	High	0.000362	0.002918	1.01	Medium	0.03111	0.262
	FALSE	High	[R].TSQNSELNNMQDLVEDYKK.[K]	1xOxidation [M10]		0.0101286	0.0013349	1	1	1	P35908	P35908 [248-266]	1	2272.04	2.21584e+07			1.47	High	0.0009284	0.004039
High	P21333	Filamin-A OS=Homo sapiens OX=9606 GN=FLNA PE=1 SV=4	0	106.507	9.86022	19	57	16	2647	280.6	6.06	8.03423e+07	2.74574e+08		0.417	37.92	11	17	117.04	19	40
	Checked	Confidence	Annotated Sequence	Modifications	Modifications in Master Proteins	Qvality PEP	Qvality q-value	# Protein Groups	# Proteins	# PSMs	Master Protein Accessions	Positions in Master Proteins	# Missed Cleavages	Theo. MH+ [Da]	Area: F1: Sample, Control Bound 1	Area: F2: Sample, HI Bound 3	Area: F3: Sample, Beads Hct116	XCorr A2 Sequest HT (Control Bound 1)	Confidence A2 Sequest HT (Control Bound 1)	Percolator q-Value A2 Sequest HT (Control Bound 1)	Percolator PEP A2 Sequest HT (Control Bound 1)	XCorr B2 Sequest HT (HI Bound 3)	Confidence B2 Sequest HT (HI Bound 3)	Percolator q-Value B2 Sequest HT (HI Bound 3)	Percolator PEP B2 Sequest HT (HI Bound 3)	XCorr C2 Sequest HT (Beads Hct116)	Confidence C2 Sequest HT (Beads Hct116)	Percolator q-Value C2 Sequest HT (Beads Hct116)	Percolator PEP C2 Sequest HT (Beads Hct116)
	FALSE	High	[K].IVGPSGAAVPCK.[V]	1xCarbamidomethyl [C11]		0.000149904	0	1	1	1	P21333	P21333 [1008-1019]	0	1155.62		2.30228e+07						3.03	High	0	3.894e-05
	FALSE	High	[R].EAGAGGLAIAVEGPSK.[A]			4.8461e-06	0	1	1	5	P21333	P21333 [2265-2280]	0	1426.75	3.3069e+07	78666628		2.98	High	0	6.838e-05	4.32	High	0	3.978e-07
	FALSE	High	[R].ANLPQSFQVDTSK.[A]			0.000105481	0	1	1	2	P21333	P21333 [1465-1477]	0	1434.72	5.28397e+07	289422724		2.95	High	0	2.927e-05	1.43	High	0.000362	0.002909
	FALSE	High	[R].GAGTGGLGLAVEGPSEAK.[M]			3.20099e-06	0	1	1	4	P21333	P21333 [1382-1399]	0	1570.81	1.81001e+08	4.09577e+08		4.59	High	0	7.071e-06	4.87	High	0	2.286e-07	0.92	Medium	0.02333	0.2152
	FALSE	High	[K].VEPGLGADNSVVR.[F]			3.35382e-05	0	1	1	5	P21333	P21333 [1020-1032]	0	1312.69	75272395	165515390		2.12	High	0.0004383	0.0006076	3.13	High	0	5.2e-06
	FALSE	High	[K].VNQPASFAVSLNGAK.[G]	1xDeamidated [N12]		1.54088e-05	0	1	1	6	P21333	P21333 [2347-2361]	0	1503.78	1.92642e+07	135674844		2.08	High	0.000855	0.002027	3.75	High	0	2.717e-05
	FALSE	High	[K].VNQPASFAVSLNGAK.[G]			2.68307e-05	0	1	1	3	P21333	P21333 [2347-2361]	0	1502.8	3.31811e+07	8.01702e+07		2.27	High	0	0.0003897	3.32	High	0	3.865e-06
	FALSE	High	[R].AGQSAAGAAPGGGVDTR.[D]			0.000103358	0	1	1	2	P21333	P21333 [8-24]	0	1442.7	1.70726e+07	6.81018e+07		2.49	High	0.000855	0.001787	2.74	High	0	2.348e-05	0.45	Medium	0.04764	0.3516
	FALSE	High	[R].VANPSGNLTETYVQDR.[G]			3.39234e-06	0	1	1	4	P21333	P21333 [1297-1312]	0	1763.86		2.03331e+08						4.71	High	0	1.311e-06
	FALSE	High	[K].ATCAPQHGAPGPGPADASK.[V]	1xCarbamidomethyl [C3]		2.97349e-07	0	1	1	3	P21333	P21333 [2541-2559]	0	1789.83	5.28233e+07	228275621		1.21	High	0.004623	0.03103	5.48	High	0	2.456e-08
	FALSE	High	[K].AFGPGLQGGSAGSPAR.[F]			7.84002e-06	0	1	1	1	P21333	P21333 [1072-1087]	0	1429.72		144333628						3.7	High	0	7.506e-07
	FALSE	High	[R].SPYTVTVGQACNPSACR.[A]	2xCarbamidomethyl [C11; C16]		0.000100866	0	1	1	1	P21333	P21333 [468-484]	0	1867.84		4.57686e+07						2.94	High	0	2.28e-05
	FALSE	High	[K].TGVAVNKPAEFTVDAK.[H]			9.18426e-05	0	1	1	3	P21333	P21333 [685-700]	0	1646.87		2.42262e+08						3.62	High	0	2.005e-05
	FALSE	High	[R].EATTEFSVDAR.[A]			0.000473631	0.000225896	1	1	3	P21333	P21333 [1273-1283]	0	1225.57	3.9775e+07	1.89544e+08		2.35	High	0	0.0003918	3.05	High	0	0.000183
	FALSE	High	[R].LTVSSLQESGLK.[V]			0.000386711	0.000225896	1	1	4	P21333	P21333 [2335-2346]	0	1261.7	2.42482e+07	14732030		2.17	High	0.000855	0.001332	2.51	High	0	0.0001569
	FALSE	High	[K].VPVHDVTDASK.[V]			0.000292726	0.000225896	1	1	1	P21333	P21333 [1440-1450]	0	1167.6		8.9424e+07						3.04	High	0	9.767e-05
	FALSE	High	[K].GTVEPQLEAR.[G]			0.00146617	0.00045126	1	1	3	P21333	P21333 [428-437]	0	1099.57	2.89042e+07	39484060		2.46	High	0.000855	0.001737	2.8	High	0.0001951	0.0007067
	FALSE	High	[K].IECDDKGDGSCDVR.[Y]	2xCarbamidomethyl [C3; C11]		0.0071025	0.00109234	2	2	1	P21333; Q14315	P21333 [621-634]; Q14315 [616-629]	1	1625.65		66873544						1.91	High	0.0004156	0.003414
	FALSE	High	[K].IQQNTFTR.[W]			0.0112974	0.00173045	3	3	3	P21333; O75369; Q14315	P21333 [44-51]; O75369 [17-24]; Q14315 [37-44]	0	1007.53	45470942	1.12739e+08		1.63	High	0.002179	0.01247	2.26	High	0.0009361	0.006049
	FALSE	High	[K].LVSIDSK.[A]			0.0257897	0.00337576	3	3	2	P21333; O75369; Q14315	P21333 [121-127]; O75369 [94-100]; Q14315 [114-120]	0	761.44		153737432						1.8	High	0.001808	0.01698
High	O60814	Histone H2B type 1-K OS=Homo sapiens OX=9606 GN=HIST1H2BK PE=1 SV=3	0	37.143	46.8254	6	57	1	126	13.9	10.32		3.32509e+08		9	25.75	4	10	104.78	6	38	20.51	5	9
	Checked	Confidence	Annotated Sequence	Modifications	Modifications in Master Proteins	Qvality PEP	Qvality q-value	# Protein Groups	# Proteins	# PSMs	Master Protein Accessions	Positions in Master Proteins	# Missed Cleavages	Theo. MH+ [Da]	Area: F1: Sample, Control Bound 1	Area: F2: Sample, HI Bound 3	Area: F3: Sample, Beads Hct116	XCorr A2 Sequest HT (Control Bound 1)	Confidence A2 Sequest HT (Control Bound 1)	Percolator q-Value A2 Sequest HT (Control Bound 1)	Percolator PEP A2 Sequest HT (Control Bound 1)	XCorr B2 Sequest HT (HI Bound 3)	Confidence B2 Sequest HT (HI Bound 3)	Percolator q-Value B2 Sequest HT (HI Bound 3)	Percolator PEP B2 Sequest HT (HI Bound 3)	XCorr C2 Sequest HT (Beads Hct116)	Confidence C2 Sequest HT (Beads Hct116)	Percolator q-Value C2 Sequest HT (Beads Hct116)	Percolator PEP C2 Sequest HT (Beads Hct116)
	FALSE	High	[K].AMGIMNSFVNDIFER.[I]	1xOxidation [M]		2.3897e-05	0	2	14	2	O60814; P06899	O60814 [59-73]; P06899 [59-73]	0	1759.81		5.98407e+07						4.27	High	0	3.314e-06
	FALSE	High	[K].AMGIMNSFVNDIFER.[I]			9.37347e-05	0	2	14	5	O60814; P06899	O60814 [59-73]; P06899 [59-73]	0	1743.82	2.50995e+07	1.09552e+09		4.06	High	0	6.523e-05	4.53	High	0	2.092e-05	3.45	High	0.0006497	0.003162
	FALSE	High	[K].HAVSEGTK.[A]			0.000683865	0.000378242	2	15	10	O60814; P06899	O60814 [110-117]; P06899 [110-117]	0	828.421	2.29723e+07	3.16393e+08		2.67	High	0.004235	0.02773	2.98	High	0.0001951	0.000355	2.55	High	0.0006497	0.01266
	FALSE	High	[K].QVHPDTGISSK.[A]			0.0006223	0.000378242	2	15	27	O60814; P06899	O60814 [48-58]; P06899 [48-58]	0	1168.6	1.31581e+09	25697344482	3.19766e+07	3.74	High	0.000855	0.001925	3.67	High	0.0001049	0.0002514	3.36	High	0.001233	0.05904
	FALSE	High	[R].LLLPGELAK.[H]			0.00351071	0.000599984	2	15	3	O60814; P06899	O60814 [101-109]; P06899 [101-109]	0	953.603	4.40238e+07	9.985e+08	1.4512e+07	1.79	High	0.001138	0.004637	1.75	High	0.0001951	0.00155	1.38	High	0.0006497	0.009455
	FALSE	High	[K].QVHPDTGISSK.[A]	1xDeamidated [Q1]		0.00220991	0.000599984	2	15	4	O60814; P06899	O60814 [48-58]; P06899 [48-58]	0	1169.58		336618974						2.74	High	0.0001951	0.001047
	FALSE	High	[K].ESYSVYVYK.[V]			0.00971383	0.00124406	1	9	2	O60814	O60814 [36-44]	0	1137.55		3.32509e+08						2.17	High	0.0006217	0.004768
	FALSE	High	[R].EIQTAVR.[L]			0.0425205	0.00449357	2	14	4	O60814; P06899	O60814 [94-100]; P06899 [94-100]	0	816.457		3.41001e+07	1.0231e+06	1.66	Medium	0.01161	0.1051	2.18	High	0.002186	0.02353	1.56	High	0.007291	0.1231
High	P06899	Histone H2B type 1-J OS=Homo sapiens OX=9606 GN=HIST1H2BJ PE=1 SV=3	0	36.153	46.8254	6	56	1	126	13.9	10.32		2.90944e+07		9	25.75	4	10	102.5	6	37	20.51	5	9
	Checked	Confidence	Annotated Sequence	Modifications	Modifications in Master Proteins	Qvality PEP	Qvality q-value	# Protein Groups	# Proteins	# PSMs	Master Protein Accessions	Positions in Master Proteins	# Missed Cleavages	Theo. MH+ [Da]	Area: F1: Sample, Control Bound 1	Area: F2: Sample, HI Bound 3	Area: F3: Sample, Beads Hct116	XCorr A2 Sequest HT (Control Bound 1)	Confidence A2 Sequest HT (Control Bound 1)	Percolator q-Value A2 Sequest HT (Control Bound 1)	Percolator PEP A2 Sequest HT (Control Bound 1)	XCorr B2 Sequest HT (HI Bound 3)	Confidence B2 Sequest HT (HI Bound 3)	Percolator q-Value B2 Sequest HT (HI Bound 3)	Percolator PEP B2 Sequest HT (HI Bound 3)	XCorr C2 Sequest HT (Beads Hct116)	Confidence C2 Sequest HT (Beads Hct116)	Percolator q-Value C2 Sequest HT (Beads Hct116)	Percolator PEP C2 Sequest HT (Beads Hct116)
	FALSE	High	[K].AMGIMNSFVNDIFER.[I]	1xOxidation [M]		2.3897e-05	0	2	14	2	O60814; P06899	O60814 [59-73]; P06899 [59-73]	0	1759.81		5.98407e+07						4.27	High	0	3.314e-06
	FALSE	High	[K].AMGIMNSFVNDIFER.[I]			9.37347e-05	0	2	14	5	O60814; P06899	O60814 [59-73]; P06899 [59-73]	0	1743.82	2.50995e+07	1.09552e+09		4.06	High	0	6.523e-05	4.53	High	0	2.092e-05	3.45	High	0.0006497	0.003162
	FALSE	High	[K].HAVSEGTK.[A]			0.000683865	0.000378242	2	15	10	O60814; P06899	O60814 [110-117]; P06899 [110-117]	0	828.421	2.29723e+07	3.16393e+08		2.67	High	0.004235	0.02773	2.98	High	0.0001951	0.000355	2.55	High	0.0006497	0.01266
	FALSE	High	[K].QVHPDTGISSK.[A]			0.0006223	0.000378242	2	15	27	O60814; P06899	O60814 [48-58]; P06899 [48-58]	0	1168.6	1.31581e+09	25697344482	3.19766e+07	3.74	High	0.000855	0.001925	3.67	High	0.0001049	0.0002514	3.36	High	0.001233	0.05904
	FALSE	High	[R].LLLPGELAK.[H]			0.00351071	0.000599984	2	15	3	O60814; P06899	O60814 [101-109]; P06899 [101-109]	0	953.603	4.40238e+07	9.985e+08	1.4512e+07	1.79	High	0.001138	0.004637	1.75	High	0.0001951	0.00155	1.38	High	0.0006497	0.009455
	FALSE	High	[K].QVHPDTGISSK.[A]	1xDeamidated [Q1]		0.00220991	0.000599984	2	15	4	O60814; P06899	O60814 [48-58]; P06899 [48-58]	0	1169.58		336618974						2.74	High	0.0001951	0.001047
	FALSE	High	[R].EIQTAVR.[L]			0.0425205	0.00449357	2	14	4	O60814; P06899	O60814 [94-100]; P06899 [94-100]	0	816.457		3.41001e+07	1.0231e+06	1.66	Medium	0.01161	0.1051	2.18	High	0.002186	0.02353	1.56	High	0.007291	0.1231
	FALSE	High	[K].ESYSIYVYK.[V]			0.0783865	0.00814491	1	7	1	P06899	P06899 [36-44]	0	1151.56		2.90944e+07						1.92	High	0.004058	0.04666	1.01	Low	0.8309	1
High	P12270	Nucleoprotein TPR OS=Homo sapiens OX=9606 GN=TPR PE=1 SV=3	0	111.872	13.3305	26	56	25	2363	267.1	5.02	2.85518e+07	5.17242e+08		0.659	10.15	6	6	131.32	25	50
	Checked	Confidence	Annotated Sequence	Modifications	Modifications in Master Proteins	Qvality PEP	Qvality q-value	# Protein Groups	# Proteins	# PSMs	Master Protein Accessions	Positions in Master Proteins	# Missed Cleavages	Theo. MH+ [Da]	Area: F1: Sample, Control Bound 1	Area: F2: Sample, HI Bound 3	Area: F3: Sample, Beads Hct116	XCorr A2 Sequest HT (Control Bound 1)	Confidence A2 Sequest HT (Control Bound 1)	Percolator q-Value A2 Sequest HT (Control Bound 1)	Percolator PEP A2 Sequest HT (Control Bound 1)	XCorr B2 Sequest HT (HI Bound 3)	Confidence B2 Sequest HT (HI Bound 3)	Percolator q-Value B2 Sequest HT (HI Bound 3)	Percolator PEP B2 Sequest HT (HI Bound 3)	XCorr C2 Sequest HT (Beads Hct116)	Confidence C2 Sequest HT (Beads Hct116)	Percolator q-Value C2 Sequest HT (Beads Hct116)	Percolator PEP C2 Sequest HT (Beads Hct116)
	FALSE	High	[K].QHLSNMEVQVASQSSQR.[T]			0.000120101	0	1	1	2	P12270	P12270 [906-922]	0	1928.92		2.78788e+07						4.04	High	0.0001951	0.0003231
	FALSE	High	[R].LEQDLQQMQAK.[V]			0.000203499	0	1	1	2	P12270	P12270 [1286-1296]	0	1331.66		1.65104e+08						3.36	High	0.0001951	0.0003757
	FALSE	High	[R].GIASTSDPPTANIKPTPVVSTPSK.[V]			1.27347e-05	0	1	1	3	P12270	P12270 [1657-1680]	0	2365.26	6.59074e+07	6.03331e+08		2.63	High	0.0009284	0.002702	4.75	High	0	1.431e-06
	FALSE	High	[K].LDELQASDVSVK.[Y]			7.54766e-05	0	1	1	3	P12270	P12270 [166-177]	0	1303.67	3.27817e+07	372811449		2.86	High	0	1.841e-05	3.4	High	0	4.084e-05
	FALSE	High	[R].AADSQNSGEGNTGAAESSFSQEVSR.[E]			7.8148e-07	0	1	1	3	P12270	P12270 [2031-2055]	0	2486.07		51889576		1.19	High	0.004372	0.02843	3.74	High	0	3.503e-08
	FALSE	High	[R].ELQELQDSLNAER.[E]			0.000144586	0	1	1	3	P12270	P12270 [1234-1246]	0	1544.76		387501158		1.4	Medium	0.02434	0.2206	3.88	High	0	3.712e-05
	FALSE	High	[K].ELENANDLLSATK.[R]			0.000120588	0	1	1	4	P12270	P12270 [352-364]	0	1417.72	1.93174e+07	1.16295e+08		2.62	High	0	5.971e-05	3.71	High	0	2.9e-05
	FALSE	High	[R].ASTALSNEQQAR.[R]			0.000151717	0	1	1	4	P12270	P12270 [1054-1065]	0	1275.63	1.8713e+07	2.33746e+08		2.03	High	0	0.0003499	3.22	High	0	3.952e-05
	FALSE	High	[K].FLADQQSEIDGLK.[G]			7.15599e-05	0	1	1	1	P12270	P12270 [28-40]	0	1463.74		393979568						2.79	High	0	1.434e-05
	FALSE	High	[K].ISTQLDFASK.[R]			0.000505421	0.000225896	1	1	4	P12270	P12270 [714-723]	0	1109.58		83734485		0.04	Low	0.5501	1	2.66	High	0	0.0001981
	FALSE	High	[R].EQQPSSASER.[Q]			0.000511657	0.000225896	1	1	1	P12270	P12270 [2056-2065]	0	1118.51		1.54235e+07						1.95	High	0	0.0002008
	FALSE	High	[R].NIEELQQQNQR.[L]			0.00033621	0.000225896	1	1	3	P12270	P12270 [542-552]	0	1399.69		129749093						3.38	High	0	0.0001179
	FALSE	High	[K].TETMNVVMETNK.[M]			0.000364715	0.000225896	1	1	1	P12270	P12270 [1266-1277]	0	1396.64		8.939e+07						3.16	High	0	0.0001314
	FALSE	High	[K].VTAAAMAGNK.[S]			0.000454946	0.000225896	1	1	1	P12270	P12270 [1681-1690]	0	933.482		9.50705e+07						3.07	High	0	0.0001741
	FALSE	High	[K].SLESQVENLQK.[T]			0.000652196	0.000378242	1	1	3	P12270	P12270 [1492-1502]	0	1274.66		8.28587e+08						3.19	High	0.0001951	0.0006598
	FALSE	High	[R].IQQLTEEIGR.[L]			0.000701939	0.000378242	1	1	2	P12270	P12270 [1368-1377]	0	1186.64		1.512e+08						2.49	High	0.0001951	0.0003052
	FALSE	High	[K].LQEQVTDLR.[S]			0.0013521	0.00045126	1	1	2	P12270	P12270 [700-708]	0	1101.59		283213258						2.54	High	0.0001951	0.0005501
	FALSE	High	[R].AADSQNSGEGNTGAAESSFSQEVSR.[E]	1xDeamidated [N/Q]		0.0013378	0.00045126	1	1	2	P12270	P12270 [2031-2055]	0	2487.05		5804387						2.2	High	0.0001951	0.0005447	0.35	Low	0.9581	1
	FALSE	High	[K].ETLNQAETK.[S]			0.00187388	0.000552365	1	1	1	P12270	P12270 [1481-1489]	0	1033.52		9.90669e+07						3.08	High	0.0001951	0.0007728
	FALSE	High	[K].AESQLLECK.[A]	1xCarbamidomethyl [C8]		0.00322535	0.000599984	1	1	2	P12270	P12270 [1120-1128]	0	1077.52		1.94702e+07						2.44	High	0.0001951	0.001411
	FALSE	High	[R].QQITEKEEK.[T]			0.00296851	0.000599984	1	1	2	P12270	P12270 [1544-1552]	1	1132.58		1.84629e+07						2.91	High	0.004014	0.0455
	FALSE	High	[R].QLDTETNLHLNTK.[E]			0.00497613	0.000812511	1	1	1	P12270	P12270 [879-891]	0	1526.78		7.44441e+07						2.56	High	0.0003149	0.002301
	FALSE	High	[K].SGMLQAEK.[K]			0.00490032	0.000812511	1	1	1	P12270	P12270 [1318-1325]	0	863.429		1.93594e+07						1.72	High	0.0003149	0.002263
	FALSE	High	[R].QTEEQVNDLKER.[L]			0.0118838	0.00181204	1	1	1	P12270	P12270 [943-954]	1	1488.73		3.69524e+07						2.66	High	0.0009361	0.005899
	FALSE	High	[K].EGVQGPLNVSLSEEGK.[S]			0.0152006	0.00224202	1	1	1	P12270	P12270 [1176-1191]	0	1642.83	6.0397e+06			1.52	High	0.001302	0.005668					1.81	Medium	0.02101	0.2002
	FALSE	High	[K].IIDIQEK.[IV]			0.0294468	0.00367729	2	2	4	Q15154; P12270	Q15154 [756-762]; P12270 [1421-1427]	0	858.493		104851648						1.98	High	0.001774	0.01556
	FALSE	High	[K].EQQASMEEK.[F]			0.0543901	0.00614774	1	1	1	P12270	P12270 [266-274]	0	1079.47		6.64436e+07						2.53	High	0.003021	0.03094
High	P19338	Nucleolin OS=Homo sapiens OX=9606 GN=NCL PE=1 SV=3	0	74.225	29.2958	22	56	22	710	76.6	4.7	7.39958e+07	5.8435e+08	2.21186e+06	2.014	15.23	7	10	104.25	22	44	2.68	2	2
	Checked	Confidence	Annotated Sequence	Modifications	Modifications in Master Proteins	Qvality PEP	Qvality q-value	# Protein Groups	# Proteins	# PSMs	Master Protein Accessions	Positions in Master Proteins	# Missed Cleavages	Theo. MH+ [Da]	Area: F1: Sample, Control Bound 1	Area: F2: Sample, HI Bound 3	Area: F3: Sample, Beads Hct116	XCorr A2 Sequest HT (Control Bound 1)	Confidence A2 Sequest HT (Control Bound 1)	Percolator q-Value A2 Sequest HT (Control Bound 1)	Percolator PEP A2 Sequest HT (Control Bound 1)	XCorr B2 Sequest HT (HI Bound 3)	Confidence B2 Sequest HT (HI Bound 3)	Percolator q-Value B2 Sequest HT (HI Bound 3)	Percolator PEP B2 Sequest HT (HI Bound 3)	XCorr C2 Sequest HT (Beads Hct116)	Confidence C2 Sequest HT (Beads Hct116)	Percolator q-Value C2 Sequest HT (Beads Hct116)	Percolator PEP C2 Sequest HT (Beads Hct116)
	FALSE	High	[K].TEADAEKTFEEK.[Q]			1.54727e-05	0	1	1	6	P19338	P19338 [438-449]	1	1397.64		3.77995e+08						4.29	High	0	1.854e-06
	FALSE	High	[K].EAMEDGEIDGNK.[V]			0.000133404	0	1	1	4	P19338	P19338 [628-639]	0	1307.54	4.31194e+07	1.19456e+08		2.4	High	0.0004383	0.0006327	3.29	High	0	3.318e-05	0.53	Low	0.2167	0.7046
	FALSE	High	[K].AAAAAPASEDEDDEDDEDDEDDDDDEEDDSEEEAMETTPAK.[G]			1.15883e-06	0	1	1	1	P19338	P19338 [177-217]	0	4446.56		3.73822e+07						2.82	High	0	5.924e-08
	FALSE	High	[K].NSTWSGESK.[T]			0.000483308	0.000225896	1	1	4	P19338	P19338 [478-486]	0	995.443	6642178	6.91448e+07		1.24	High	0.002948	0.01813	2.95	High	0	0.0001878
	FALSE	High	[K].EAMEDGEIDGNK.[V]	1xOxidation [M3]		0.000408601	0.000225896	1	1	2	P19338	P19338 [628-639]	0	1323.54		3.98545e+07		0.59	Low	0.1207	0.8683	2.44	High	0	0.0001527
	FALSE	High	[K].GLSEDTTEETLK.[E]			0.000408601	0.000225896	1	1	3	P19338	P19338 [578-589]	0	1322.63	5.16687e+07	4.82236e+08	2.21186e+06	2.5	High	0	0.0003539	2.67	High	0	0.0001525	2.68	High	0.0006497	0.002645
	FALSE	High	[K].KVAVATPAK.[K]			0.00075986	0.000378242	1	1	3	P19338	P19338 [71-79]	1	884.556		9.26717e+07						3.19	High	0.0001951	0.0003112
	FALSE	High	[K].NDLAVVDVR.[I]			0.000564943	0.000378242	1	1	1	P19338	P19338 [334-342]	0	1000.54		7.38866e+06						2.88	High	0.0001049	0.0002258
	FALSE	High	[K].TGISDVFAK.[N]			0.000635678	0.000378242	1	1	3	P19338	P19338 [325-333]	0	937.499		2.65536e+08						2.37	High	0.0001951	0.0004584
	FALSE	High	[R].IVTDRETGSSK.[G]			0.00240029	0.000599984	1	1	1	P19338	P19338 [600-610]	1	1192.62		1.34788e+08						2.52	High	0.0001951	0.001012
	FALSE	High	[K].ATFIKVPQNQNGK.[S]			0.00434068	0.000812511	1	1	2	P19338	P19338 [509-521]	1	1444.79		2.30078e+07						2.38	High	0.0003149	0.001964
	FALSE	High	[K].EALNSCNK.[R]	1xCarbamidomethyl [C6]		0.00434068	0.000812511	1	1	3	P19338	P19338 [538-545]	0	935.425	2.98272e+06	1.24938e+08		1.56	High	0.0009284	0.00343	2.21	High	0.0003149	0.001967	0.54	Low	0.6742	1
	FALSE	High	[K].ALELTGLK.[V]			0.00509247	0.000925094	1	1	2	P19338	P19338 [363-370]	0	844.514		1.14993e+07						1.68	High	0.000362	0.002358
	FALSE	High	[K].ALVATPGK.[K]			0.00590753	0.00100075	1	1	7	P19338	P19338 [117-124]	0	756.461	4.93997e+07	3.01017e+08		2.01	High	0.001302	0.005119	2.23	High	0.0009727	0.006322	1.25	Medium	0.02631	0.2412
	FALSE	High	[K].KGAAIPAK.[G]			0.0101286	0.0013349	1	1	1	P19338	P19338 [125-132]	1	755.477		1.56933e+08						2.75	High	0.0006731	0.004996
	FALSE	High	[K].ESFDGSVR.[A]			0.0103865	0.0013349	1	1	1	P19338	P19338 [590-597]	0	896.411		3.93999e+07						1.83	High	0.0006731	0.005132
	FALSE	High	[K].VAVATPAK.[K]			0.0171369	0.00286453	1	1	3	P19338	P19338 [72-79]	0	756.461	1.399e+08	887924181		2.33	High	0.002948	0.01642	2.17	High	0.00131	0.008683	1.48	High	0.0006497	0.02601
	FALSE	High	[K].QGTEIDGR.[S]			0.0226102	0.00305613	1	1	1	P19338	P19338 [450-457]	0	875.422		6.7796e+08						2.6	High	0.001369	0.01164
	FALSE	High	[R].LELQGPR.[G]			0.0262482	0.00337576	1	1	2	P19338	P19338 [555-561]	0	812.462		9.62699e+07						2.14	High	0.001808	0.01637
	FALSE	High	[K].KAAVTPGK.[K]			0.0281703	0.00351995	1	1	1	P19338	P19338 [80-87]	1	771.472		4.96038e+07						2.46	High	0.001686	0.01473
	FALSE	High	[K].ALVATPGKK.[G]			0.0368105	0.00383456	1	1	1	P19338	P19338 [117-125]	1	884.556		1.90766e+07						2.5	High	0.001967	0.01996
	FALSE	High	[K].EALNSCNKR.[E]	1xCarbamidomethyl [C6]		0.061343	0.00665626	1	1	1	P19338	P19338 [538-546]	1	1091.53		9.51475e+06						1.85	High	0.003267	0.03559
	FALSE	High	[K].VTQDELK.[E]			0.0888378	0.00907999	1	1	3	P19338	P19338 [404-410]	0	832.441	8.5891e+07	4.95634e+08		1.99	High	0.006458	0.05052	1.86	High	0.007058	0.09506
High	P40926	Malate dehydrogenase, mitochondrial OS=Homo sapiens OX=9606 GN=MDH2 PE=1 SV=3	0	48.486	32.2485	10	56	10	338	35.5	8.68	4.9504e+08	1.18025e+09		2.311	43.94	7	19	100.94	10	37
	Checked	Confidence	Annotated Sequence	Modifications	Modifications in Master Proteins	Qvality PEP	Qvality q-value	# Protein Groups	# Proteins	# PSMs	Master Protein Accessions	Positions in Master Proteins	# Missed Cleavages	Theo. MH+ [Da]	Area: F1: Sample, Control Bound 1	Area: F2: Sample, HI Bound 3	Area: F3: Sample, Beads Hct116	XCorr A2 Sequest HT (Control Bound 1)	Confidence A2 Sequest HT (Control Bound 1)	Percolator q-Value A2 Sequest HT (Control Bound 1)	Percolator PEP A2 Sequest HT (Control Bound 1)	XCorr B2 Sequest HT (HI Bound 3)	Confidence B2 Sequest HT (HI Bound 3)	Percolator q-Value B2 Sequest HT (HI Bound 3)	Percolator PEP B2 Sequest HT (HI Bound 3)	XCorr C2 Sequest HT (Beads Hct116)	Confidence C2 Sequest HT (Beads Hct116)	Percolator q-Value C2 Sequest HT (Beads Hct116)	Percolator PEP C2 Sequest HT (Beads Hct116)
	FALSE	High	[K].AGAGSATLSMAYAGAR.[F]			9.21624e-06	0	1	1	11	P40926	P40926 [242-257]	0	1454.71	3.78558e+08	2165930860		4.21	High	0	3.116e-05	4.63	High	0	9.341e-07
	FALSE	High	[K].AGAGSATLSMAYAGAR.[F]	1xOxidation [M10]		6.13839e-06	0	1	1	7	P40926	P40926 [242-257]	0	1470.7	81585891	350713376		4.28	High	0	6.715e-05	4.03	High	0	5.433e-07
	FALSE	High	[R].VNVPVIGGHAGK.[T]			0.000454946	0.000225896	1	1	6	P40926	P40926 [192-203]	0	1147.66		5.62877e+08						3.64	High	0	0.0001742
	FALSE	High	[K].MISDAIPELK.[A]	1xOxidation [M1]		0.000218345	0.000225896	1	1	4	P40926	P40926 [315-324]	0	1132.59		3.85958e+08		0.84	Low	0.09574	0.7783	3.24	High	0.0001951	0.0003453
	FALSE	High	[K].EGVVECSFVK.[S]	1xCarbamidomethyl [C6]		0.000377738	0.000225896	1	1	3	P40926	P40926 [270-279]	0	1153.56	1.30746e+08	4.45628e+08		3.18	High	0.002072	0.006484	3.07	High	0	0.0001378
	FALSE	High	[K].IFGVTTLDIVR.[A]			0.000733405	0.000378242	1	1	2	P40926	P40926 [166-176]	0	1233.72		21985562		1.9	High	0.0009284	0.00383	2.37	High	0.0001951	0.0003001
	FALSE	High	[R].IQEAGTEVVK.[A]			0.000557935	0.000378242	1	1	8	P40926	P40926 [230-239]	0	1073.58	1.52827e+09	1.08944e+09		2.49	High	0.0009284	0.002597	2.64	High	0.0001951	0.0007561
	FALSE	High	[K].SQETECTYFSTPLLLGK.[K]	1xCarbamidomethyl [C6]; 1xDeamidated [Q2]		0.000874591	0.00045126	1	1	1	P40926	P40926 [280-296]	0	1974.94								2.55	High	0.0001951	0.0003579
	FALSE	High	[R].ANTFVAELK.[G]			0.00121778	0.00045126	1	1	7	P40926	P40926 [177-185]	0	992.541	71312421	4.32896e+08		2.76	High	0.002072	0.006977	2.81	High	0.0001951	0.0007916
	FALSE	High	[K].NSPLVSR.[L]			0.0133788	0.00197414	1	1	4	P40926	P40926 [46-52]	0	772.431	1.78295e+08	1637396000		2.24	High	0.003215	0.02046	2.24	High	0.004742	0.05744	0.86	Low	0.06475	0.4177
	FALSE	High	[K].VSSFEEK.[M]			0.102814	0.00975612	1	1	3	P40926	P40926 [308-314]	0	825.399	2.59336e+08	246347216		1.75	High	0.007636	0.06004	1.94	High	0.007471	0.1091
High	P61978	Heterogeneous nuclear ribonucleoprotein K OS=Homo sapiens OX=9606 GN=HNRNPK PE=1 SV=1	0	42.294	18.7905	7	56	7	463	50.9	5.54	1.35369e+08	6.71064e+08	1.93951e+06	1.395	20.16	5	9	115.9	7	41	12.56	4	6
	Checked	Confidence	Annotated Sequence	Modifications	Modifications in Master Proteins	Qvality PEP	Qvality q-value	# Protein Groups	# Proteins	# PSMs	Master Protein Accessions	Positions in Master Proteins	# Missed Cleavages	Theo. MH+ [Da]	Area: F1: Sample, Control Bound 1	Area: F2: Sample, HI Bound 3	Area: F3: Sample, Beads Hct116	XCorr A2 Sequest HT (Control Bound 1)	Confidence A2 Sequest HT (Control Bound 1)	Percolator q-Value A2 Sequest HT (Control Bound 1)	Percolator PEP A2 Sequest HT (Control Bound 1)	XCorr B2 Sequest HT (HI Bound 3)	Confidence B2 Sequest HT (HI Bound 3)	Percolator q-Value B2 Sequest HT (HI Bound 3)	Percolator PEP B2 Sequest HT (HI Bound 3)	XCorr C2 Sequest HT (Beads Hct116)	Confidence C2 Sequest HT (Beads Hct116)	Percolator q-Value C2 Sequest HT (Beads Hct116)	Percolator PEP C2 Sequest HT (Beads Hct116)
	FALSE	High	[K].IDEPLEGSEDR.[I]			0.000182232	0	1	1	8	P61978	P61978 [423-433]	0	1259.58	280641195	4.98764e+08		2.55	High	0	0.0003836	3.09	High	0	0.0001041	2.44	High	0.0006497	0.0006127
	FALSE	High	[R].NLPLPPPPPPR.[G]			0.000146927	0	1	1	25	P61978	P61978 [306-316]	0	1194.7	4.44835e+06	7.2921e+07	1.38337e+06	1.8	High	0.007636	0.06347	3.52	High	0	0.0001905	1.74	High	0.007291	0.1175
	FALSE	High	[R].TDYNASVSVPDSSGPER.[I]			1.04803e-05	0	1	1	9	P61978	P61978 [70-86]	0	1780.8	2.3886e+08	1.28238e+09	2.58608e+06	4.69	High	0	1.109e-05	4.58	High	0	4.988e-06	4.11	High	0.0006497	0.0008602
	FALSE	High	[R].TDYNASVSVPDSSGPER.[I]	1xDeamidated [N4]		0.000114866	0	1	1	3	P61978	P61978 [70-86]	0	1781.78		6.90318e+07						2.94	High	0	2.716e-05
	FALSE	High	[R].GSYGDLGGPIITTQVTIPK.[D]			0.000103358	0	1	1	1	P61978	P61978 [378-396]	0	1917.03		20702583						3.22	High	0	2.358e-05
	FALSE	High	[K].IILDLISESPIK.[G]			6.17268e-05	0	1	1	1	P61978	P61978 [208-219]	0	1340.8		1.55185e+07						3.58	High	0	1.176e-05
	FALSE	High	[R].NTDEMVELR.[I]			0.00105809	0.00045126	1	1	3	P61978	P61978 [38-46]	0	1106.51	1.48015e+07	5.33472e+08		2.07	High	0.000855	0.001704	3.34	High	0.0003149	0.00193
	FALSE	High	[R].ENTQTTIK.[L]			0.0453051	0.00472381	1	1	5	P61978	P61978 [172-179]	0	934.484	1.38092e+08	967781291	1.84908e+06	2.73	High	0.005875	0.04045	2.87	High	0.006138	0.08168	2.06	High	0.0006497	0.04885
	FALSE	High	[R].NTDEMVELR.[I]	1xOxidation [M5]		0.0838348	0.00856641	1	1	1	P61978	P61978 [38-46]	0	1122.51		1.25453e+07						1.94	High	0.004343	0.05039
High	P16615	Sarcoplasmic/endoplasmic reticulum calcium ATPase 2 OS=Homo sapiens OX=9606 GN=ATP2A2 PE=1 SV=1	0	62.68	15.739	17	56	13	1042	114.7	5.34	8.47381e+07	4.2709e+08	2.39266e+06	1.346	32.87	9	16	89.46	16	37	5.7	3	3
	Checked	Confidence	Annotated Sequence	Modifications	Modifications in Master Proteins	Qvality PEP	Qvality q-value	# Protein Groups	# Proteins	# PSMs	Master Protein Accessions	Positions in Master Proteins	# Missed Cleavages	Theo. MH+ [Da]	Area: F1: Sample, Control Bound 1	Area: F2: Sample, HI Bound 3	Area: F3: Sample, Beads Hct116	XCorr A2 Sequest HT (Control Bound 1)	Confidence A2 Sequest HT (Control Bound 1)	Percolator q-Value A2 Sequest HT (Control Bound 1)	Percolator PEP A2 Sequest HT (Control Bound 1)	XCorr B2 Sequest HT (HI Bound 3)	Confidence B2 Sequest HT (HI Bound 3)	Percolator q-Value B2 Sequest HT (HI Bound 3)	Percolator PEP B2 Sequest HT (HI Bound 3)	XCorr C2 Sequest HT (Beads Hct116)	Confidence C2 Sequest HT (Beads Hct116)	Percolator q-Value C2 Sequest HT (Beads Hct116)	Percolator PEP C2 Sequest HT (Beads Hct116)
	FALSE	High	[K].AMGVVVATGVNTEIGK.[I]	1xOxidation [M2]		0.000116272	0	1	1	2	P16615	P16615 [219-234]	0	1561.83		7.18752e+07						3.59	High	0	2.753e-05
	FALSE	High	[K].AEIGIAMGSGTAVAK.[ST]			0.000113018	0	2	3	3	Q93084; P16615	Q93084 [714-728]; P16615 [713-727]	0	1375.72	4.43212e+07	191943434		3.03	High	0	0.0001342	3.21	High	0	2.652e-05
	FALSE	High	[R].IGIFGQDEDVTSK.[A]			3.52419e-05	0	1	1	3	P16615	P16615 [638-650]	0	1408.7	2.22285e+07	950187466		2.55	High	0	0.0002258	3.91	High	0	1.106e-05
	FALSE	High	[K].TGTLTTNQMSVCR.[M]	1xCarbamidomethyl [C12]; 1xOxidation [M9]		0.00016369	0	2	2	3	Q93084; P16615	Q93084 [353-365]; P16615 [353-365]	0	1484.68	1.58352e+07	2.69455e+07		1.7	High	0.001138	0.004675	3.07	High	0	4.389e-05
	FALSE	High	[K].TGTLTTNQMSVCR.[M]	1xCarbamidomethyl [C12]		5.06622e-05	0	2	2	8	Q93084; P16615	Q93084 [353-365]; P16615 [353-365]	0	1468.69	8.62761e+07			3.2	High	0	0.0001116	3.39	High	0	2.722e-05	1.84	High	0.0006497	0.01063
	FALSE	High	[K].KAEIGIAMGSGTAVAK.[ST]			0.000361889	0.000225896	2	3	2	Q93084; P16615	Q93084 [713-728]; P16615 [712-727]	1	1503.82		2.0978e+08						3.91	High	0	0.0001809
	FALSE	High	[R].VIMITGDNK.[G]			0.000599064	0.000378242	1	2	2	P16615	P16615 [620-628]	0	990.529		5.24796e+07						2.12	High	0.0001049	0.0002414
	FALSE	High	[R].EFDELNPSAQR.[D]			0.00066924	0.000378242	1	1	3	P16615	P16615 [656-666]	0	1305.61	3.76142e+07			2.33	High	0.000855	0.00194	2.82	High	0.0001049	0.0002717
	FALSE	High	[K].NMLFSGTNIAAGK.[A]	1xOxidation [M2]		0.000553321	0.000378242	1	2	3	P16615	P16615 [206-218]	0	1339.67	2.55126e+07	4.54621e+07		1.78	High	0.000855	0.00144	2.43	High	0.0001049	0.0002201
	FALSE	High	[R].NYLEPGKECVQPATK.[S]	1xCarbamidomethyl [C9]		0.00173616	0.000552365	1	1	1	P16615	P16615 [989-1003]	1	1733.85		5.95594e+07						2.53	High	0.0001951	0.0007149
	FALSE	High	[K].GAPEGVIDR.[C]			0.0024954	0.000599984	1	2	5	P16615	P16615 [515-523]	0	913.474		1.03228e+08						2.41	High	0.0001951	0.00139
	FALSE	High	[K].VPMTSGVK.[Q]			0.00283059	0.000599984	1	1	5	P16615	P16615 [534-541]	0	818.444	1.17126e+08	78816646		2.15	High	0.002179	0.008201	2.17	High	0.0001951	0.00122
	FALSE	High	[R].ANACNSVIK.[Q]	1xCarbamidomethyl [C4]		0.00402977	0.000599984	1	1	3	P16615	P16615 [468-476]	0	976.488	143873859	619832253		2.76	High	0.0009284	0.00262	2.43	High	0.0001951	0.001807	1.96	High	0.0006497	0.04032
	FALSE	High	[R].IEVASSVK.[L]			0.0112027	0.00163066	1	1	5	P16615	P16615 [604-611]	0	832.477	9.95637e+07	1.05944e+08	2.39266e+06	1.97	High	0.002948	0.01635	2.2	High	0.001349	0.009229	1.89	High	0.0006497	0.04041
	FALSE	High	[R].VIMITGDNK.[G]	1xOxidation [M3]		0.0154625	0.00233292	1	2	1	P16615	P16615 [620-628]	0	1006.52		8.20235e+06						1.66	High	0.001267	0.007833
	FALSE	High	[K].MNVFDTELK.[G]	1xOxidation [M1]		0.0348821	0.00377993	1	1	1	P16615	P16615 [452-460]	0	1112.53		2.73085e+07						2.04	High	0.001887	0.01879
	FALSE	High	[R].DACLNAR.[C]	1xCarbamidomethyl [C3]		0.0425205	0.00449357	1	1	2	P16615	P16615 [667-673]	0	819.378		3.5626e+08		1.86	Medium	0.03303	0.3109	2.27	High	0.002276	0.02419
	FALSE	High	[K].GTAVAICR.[R]	1xCarbamidomethyl [C7]		0.0429069	0.00455911	2	2	1	Q93084; P16615	Q93084 [630-637]; P16615 [629-636]	0	847.445	1.20879e+07			1.91	High	0.002667	0.0152
	FALSE	High	[K].ECVQPATK.[S]	1xCarbamidomethyl [C2]		0.0543901	0.00614774	1	1	1	P16615	P16615 [996-1003]	0	932.451		70895150						1.81	High	0.003021	0.03108
	FALSE	High	[K].TGTLTTNQMSVCR.[M]	1xCarbamidomethyl [C12]; 1xDeamidated [N/Q]		0.076903	0.008069	2	2	2	Q93084; P16615	Q93084 [353-365]; P16615 [353-365]	0	1469.67		3.6656e+08						2.34	High	0.004014	0.04559
High	O00571	ATP-dependent RNA helicase DDX3X OS=Homo sapiens OX=9606 GN=DDX3X PE=1 SV=3	0	42.622	12.8399	8	55	8	662	73.2	7.18	2.01231e+08	3.43934e+08	1.79656e+06	0.828	29.51	5	14	57.14	8	23	28.71	4	18
	Checked	Confidence	Annotated Sequence	Modifications	Modifications in Master Proteins	Qvality PEP	Qvality q-value	# Protein Groups	# Proteins	# PSMs	Master Protein Accessions	Positions in Master Proteins	# Missed Cleavages	Theo. MH+ [Da]	Area: F1: Sample, Control Bound 1	Area: F2: Sample, HI Bound 3	Area: F3: Sample, Beads Hct116	XCorr A2 Sequest HT (Control Bound 1)	Confidence A2 Sequest HT (Control Bound 1)	Percolator q-Value A2 Sequest HT (Control Bound 1)	Percolator PEP A2 Sequest HT (Control Bound 1)	XCorr B2 Sequest HT (HI Bound 3)	Confidence B2 Sequest HT (HI Bound 3)	Percolator q-Value B2 Sequest HT (HI Bound 3)	Percolator PEP B2 Sequest HT (HI Bound 3)	XCorr C2 Sequest HT (Beads Hct116)	Confidence C2 Sequest HT (Beads Hct116)	Percolator q-Value C2 Sequest HT (Beads Hct116)	Percolator PEP C2 Sequest HT (Beads Hct116)
	FALSE	High	[K].SPILVATAVAAR.[G]			0.000158544	0	1	2	6	O00571	O00571 [492-503]	0	1168.7		4.40575e+08		1.98	High	0.0009284	0.002449	3.29	High	0	4.199e-05
	FALSE	High	[R].IVEQDTMPPK.[G]			0.000158544	0	1	2	16	O00571	O00571 [364-373]	0	1157.59		2.6717e+07	1.28343e+06	1.3	High	0.003662	0.02364	2.4	High	0	4.204e-05	1.9	High	0.0006497	0.002727
	FALSE	High	[R].VGSTSENITQK.[V]			0.000149304	0	1	2	8	O00571	O00571 [408-418]	0	1163.59	3.39748e+08	5.98485e+08	2.2777e+06	2.84	High	0	0.0002797	3.29	High	0	7.915e-05	3.04	High	0.0006497	0.001035
	FALSE	High	[R].DLMACAQTGSGK.[T]	1xCarbamidomethyl [C5]		0.000127097	0	1	3	8	O00571	O00571 [219-230]	0	1238.55	1.45928e+08	396860349	689754	2.97	High	0	0.0003839	2.99	High	0	3.112e-05	2.26	High	0.0006497	0.02531
	FALSE	High	[R].DLMACAQTGSGK.[T]	1xCarbamidomethyl [C5]; 1xOxidation [M3]		0.000115801	0	1	3	6	O00571	O00571 [219-230]	0	1254.55	2.87101e+07	14831171	549395	2.47	High	0	0.0001498	2.83	High	0	2.746e-05	2.08	High	0.0006497	0.005428
	FALSE	High	[R].QSSGASSSSFSSSR.[A]			5.88903e-06	0	1	1	5	O00571	O00571 [604-617]	0	1361.59	1.18017e+08	211842591	2.93536e+06	3.46	High	0	9.016e-05	3.75	High	0	2.022e-06	3.66	High	0	4.237e-06
	FALSE	High	[R].SDYDGIGSR.[G]			0.0013666	0.00045126	1	1	1	O00571	O00571 [102-110]	0	969.427		38717428		1.57	Medium	0.0168	0.1499	2.16	High	0.0001951	0.0005572
	FALSE	High	[R].IVEQDTMPPK.[G]	1xOxidation [M7]		0.00113991	0.00045126	1	2	2	O00571	O00571 [364-373]	0	1173.58		1.00241e+07		0.98	Medium	0.02878	0.2586	1.89	High	0.0001951	0.0004656	1.74	High	0.0006497	0.008567
	FALSE	High	[R].GLDISNVK.[H]			0.0068763	0.00109234	1	1	2	O00571	O00571 [504-511]	0	845.473		7.19079e+07						2.06	High	0.003653	0.03933	1.39	Medium	0.01416	0.1753
	FALSE	High	[K].DSSGWSSSK.[D]			0.0164171	0.00250273	1	1	1	O00571	O00571 [56-64]	0	940.401								1.96	High	0.001267	0.008325
High	P14625	Endoplasmin OS=Homo sapiens OX=9606 GN=HSP90B1 PE=1 SV=1	0	45.761	16.4384	12	54	11	803	92.4	4.84	2.28032e+08	1.36441e+09	558481	0.968	48.76	8	20	76.69	12	31	4.73	3	3
	Checked	Confidence	Annotated Sequence	Modifications	Modifications in Master Proteins	Qvality PEP	Qvality q-value	# Protein Groups	# Proteins	# PSMs	Master Protein Accessions	Positions in Master Proteins	# Missed Cleavages	Theo. MH+ [Da]	Area: F1: Sample, Control Bound 1	Area: F2: Sample, HI Bound 3	Area: F3: Sample, Beads Hct116	XCorr A2 Sequest HT (Control Bound 1)	Confidence A2 Sequest HT (Control Bound 1)	Percolator q-Value A2 Sequest HT (Control Bound 1)	Percolator PEP A2 Sequest HT (Control Bound 1)	XCorr B2 Sequest HT (HI Bound 3)	Confidence B2 Sequest HT (HI Bound 3)	Percolator q-Value B2 Sequest HT (HI Bound 3)	Percolator PEP B2 Sequest HT (HI Bound 3)	XCorr C2 Sequest HT (Beads Hct116)	Confidence C2 Sequest HT (Beads Hct116)	Percolator q-Value C2 Sequest HT (Beads Hct116)	Percolator PEP C2 Sequest HT (Beads Hct116)
	FALSE	High	[R].ELISNASDALDK.[I]			0.000127611	0	2	2	11	P14625; P08238	P14625 [103-114]; P08238 [42-53]	0	1275.64	1.3549e+09	9.8149e+09	4.63597e+06	3.28	High	0.0004383	0.0009014	3.33	High	0.0001951	0.000348	2.6	High	0.0006497	0.000263
	FALSE	High	[R].LSLNIDPDAK.[V]			0.00022701	0.000225896	1	1	5	P14625	P14625 [745-754]	0	1085.58	4.72732e+07	752295780		2.49	High	0	0.0005608	3.11	High	0.0001951	0.0003182
	FALSE	High	[K].EAESSPFVER.[L]			0.000499275	0.000225896	1	1	7	P14625	P14625 [548-557]	0	1150.54	2.30297e+08	1.69675e+09	558481	3.06	High	0.0004383	0.000702	3.05	High	0	0.0001954	2.13	High	0.001233	0.06899
	FALSE	High	[K].DISTNYYASQK.[K]			0.000756488	0.000378242	1	1	5	P14625	P14625 [672-682]	0	1289.6	2.7767e+08	1.55876e+09		2.73	High	0.000855	0.001603	2.77	High	0.0001951	0.0008342	0.6	Low	0.08927	0.473
	FALSE	High	[R].ELISNASDALDK.[I]	1xDeamidated [N5]		0.000548751	0.000378242	2	2	1	P14625; P08238	P14625 [103-114]; P08238 [42-53]	0	1276.63		1.30491e+08						3.24	High	0.0001049	0.0002179
	FALSE	High	[K].SGTSEFLNK.[M]			0.00135932	0.00045126	1	1	6	P14625	P14625 [169-177]	0	982.484	3.57263e+08	1.66498e+09		2.46	High	0.001138	0.004959	2.77	High	0.0001951	0.001257
	FALSE	High	[K].TETVEEPMEEEEAAKEEK.[E]			0.000965223	0.00045126	1	1	1	P14625	P14625 [286-303]	1	2107.92		38659494						2.38	High	0.0001951	0.0003943
	FALSE	High	[R].TDDEVVQR.[E]			0.00183	0.000552365	1	1	4	P14625	P14625 [44-51]	0	961.459	22942352	98514432		2.73	High	0.000855	0.001676	2.81	High	0.0003149	0.002274
	FALSE	High	[K].DISTNYYASQK.[K]	1xDeamidated [N5]		0.00247921	0.000599984	1	1	1	P14625	P14625 [672-682]	0	1290.58		23265005						2.66	High	0.0001951	0.00105
	FALSE	High	[R].SGYLLPDTK.[A]			0.00244725	0.000599984	1	1	3	P14625	P14625 [725-733]	0	993.525		261568307						2.34	High	0.0001951	0.001034
	FALSE	High	[K].EGVKFDESEK.[T]			0.0106514	0.0013349	1	1	1	P14625	P14625 [594-603]	1	1167.55								2.06	High	0.0006731	0.00525
	FALSE	High	[R].LISLTDENALSGNEELTVK.[I]			0.0116849	0.00181204	1	1	1	P14625	P14625 [117-135]	0	2046.06		1.20528e+07						1.91	High	0.0009361	0.005805
	FALSE	High	[K].AQAYQTGK.[DG]			0.0134929	0.00197414	1	2	3	P14625	P14625 [664-671]	0	866.437		6.04432e+08		2.31	High	0.001302	0.005128	2.08	High	0.005861	0.07677	1.5	High	0.0006497	0.05363
	FALSE	High	[K].EVEEDEYK.[A]			0.0195032	0.00301426	1	1	4	P14625	P14625 [349-356]	0	1040.44	2.27656e+08	1.14926e+09		2.05	High	0.003936	0.0262	2.12	High	0.001369	0.009922
	FALSE	High	[K].AQAYQTGK.[DG]	1xDeamidated [Q2]		0.0399157	0.0041696	1	2	1	P14625	P14625 [664-671]	0	867.421								1.78	High	0.002103	0.02186
High	Q03252	Lamin-B2 OS=Homo sapiens OX=9606 GN=LMNB2 PE=1 SV=4	0	71.718	33.2258	20	54	17	620	69.9	5.59	7.62692e+07	7.27981e+08	886280	2.529	16.15	5	7	105.43	20	42	9.06	3	5
	Checked	Confidence	Annotated Sequence	Modifications	Modifications in Master Proteins	Qvality PEP	Qvality q-value	# Protein Groups	# Proteins	# PSMs	Master Protein Accessions	Positions in Master Proteins	# Missed Cleavages	Theo. MH+ [Da]	Area: F1: Sample, Control Bound 1	Area: F2: Sample, HI Bound 3	Area: F3: Sample, Beads Hct116	XCorr A2 Sequest HT (Control Bound 1)	Confidence A2 Sequest HT (Control Bound 1)	Percolator q-Value A2 Sequest HT (Control Bound 1)	Percolator PEP A2 Sequest HT (Control Bound 1)	XCorr B2 Sequest HT (HI Bound 3)	Confidence B2 Sequest HT (HI Bound 3)	Percolator q-Value B2 Sequest HT (HI Bound 3)	Percolator PEP B2 Sequest HT (HI Bound 3)	XCorr C2 Sequest HT (Beads Hct116)	Confidence C2 Sequest HT (Beads Hct116)	Percolator q-Value C2 Sequest HT (Beads Hct116)	Percolator PEP C2 Sequest HT (Beads Hct116)
	FALSE	High	[R].ATSSSSGSLSATGR.[L]			2.8312e-05	0	1	1	9	Q03252	Q03252 [417-430]	0	1268.61	1.10117e+08	9.08277e+08	1.20842e+06	3.47	High	0	6.378e-05	3.87	High	0	3.208e-05	2.96	High	0.0006497	0.0002849
	FALSE	High	[R].TVLVNADGEEVAMR.[T]			0.000117694	0	1	1	2	Q03252	Q03252 [562-575]	0	1503.75		653215088						4.06	High	0	2.81e-05
	FALSE	High	[R].SEVELAAALSDK.[R]			0.000148111	0	1	1	2	Q03252	Q03252 [159-170]	0	1232.64		7.6232e+07						3.61	High	0	8.865e-05
	FALSE	High	[R].TVLVNADGEEVAMR.[T]	1xOxidation [M13]		2.03357e-05	0	1	1	3	Q03252	Q03252 [562-575]	0	1519.74		1.37572e+08						3.44	High	0	2.681e-06
	FALSE	High	[K].LELEQTYQAK.[L]			0.000491215	0.000225896	1	1	3	Q03252	Q03252 [276-285]	0	1222.63	2.69332e+07	227093580		2.01	High	0	0.0005802	3.03	High	0	0.0001919
	FALSE	High	[R].EGELTVAQGR.[V]			0.000413473	0.000225896	1	1	5	Q03252	Q03252 [139-148]	0	1059.54		642001483	510109	0.56	Low	0.8467	1	3.16	High	0.0001049	0.0002857	2.07	High	0.0006497	0.01038
	FALSE	High	[R].AAATMATPLPGR.[A]			0.000533105	0.000378242	1	1	2	Q03252	Q03252 [17-28]	0	1156.61	7395192	22747041		1.51	High	0.002072	0.007103	2.73	High	0.0001049	0.0002111
	FALSE	High	[R].AGGPATPLSPTR.[L]			0.000599064	0.000378242	1	1	5	Q03252	Q03252 [29-40]	0	1124.61	160631569	1209318664	940310	3.23	High	0.000855	0.001418	3.5	High	0.0001049	0.0002413	2.17	High	0.002903	0.08378
	FALSE	High	[K].ISEKEEVTTR.[E]			0.00120535	0.00045126	1	1	2	Q03252	Q03252 [78-87]	1	1191.62		168165572						2.46	High	0.0001951	0.0008446
	FALSE	High	[R].LVEVDSSR.[Q]			0.00305115	0.000599984	1	1	2	Q03252	Q03252 [241-248]	0	904.473		9.14054e+07						2.06	High	0.0001951	0.001318
	FALSE	High	[K].GQSSWGTGESFR.[T]			0.0021824	0.000599984	1	1	1	Q03252	Q03252 [550-561]	0	1298.58		39493890						3.22	High	0.0001951	0.0009119
	FALSE	High	[K].LLEGEEER.[L]			0.0021824	0.000599984	3	3	2	P20700; P02545; Q03252	P20700 [380-387]; P02545 [379-386]; Q03252 [394-401]	0	974.479		403501916						2.02	High	0.0001951	0.0009128
	FALSE	High	[R].QVLEGEEIAYK.[F]			0.00509247	0.000925094	1	1	1	Q03252	Q03252 [506-516]	0	1278.66		52766216						2.75	High	0.000362	0.002363
	FALSE	High	[K].LSSDQNDKAASAAR.[E]			0.00979532	0.00124406	1	1	1	Q03252	Q03252 [291-304]	1	1433.7		6.5091e+06						1.62	High	0.0006217	0.004813
	FALSE	High	[KR].LQIELGK.[CL]			0.012502	0.00188912	2	2	4	P20700; Q03252	P20700 [103-109]; Q03252 [117-123]	0	800.488		79175668						2.15	High	0.001267	0.008182
	FALSE	High	[K].LSPSPSSR.[V]			0.0152006	0.00224202	2	2	3	P20700; Q03252	P20700 [390-397]; Q03252 [404-411]	0	830.437	1.06183e+08	1.5316e+09		1.92	High	0.001302	0.005678	1.97	High	0.001686	0.01441
	FALSE	High	[K].ALYESELADAR.[R]			0.0188402	0.00293438	1	1	1	Q03252	Q03252 [94-104]	0	1237.61		1.46231e+07						1.99	High	0.001349	0.009599
	FALSE	High	[K].EQEMTEMR.[D]			0.023009	0.00314138	1	1	2	Q03252	Q03252 [357-364]	0	1053.43		197005183						2.37	High	0.001369	0.01182
	FALSE	High	[R].AELDEVNK.[S]			0.0269522	0.00344994	1	1	1	Q03252	Q03252 [126-133]	0	917.457		2.05737e+08						1.69	High	0.001643	0.0141
	FALSE	High	[K].EQEMTEMR.[D]	1xOxidation [M4]		0.0276762	0.00351995	1	1	1	Q03252	Q03252 [357-364]	0	1069.43		5.72703e+07						1.88	High	0.001686	0.01447
	FALSE	High	[R].AAATMATPLPGR.[A]	1xOxidation [M5]		0.0299743	0.00367729	1	1	1	Q03252	Q03252 [17-28]	0	1172.61		1.07748e+07						1.46	High	0.001774	0.0159
	FALSE	High	[R].ELEEAMAGER.[D]			0.0453051	0.00472381	1	1	1	Q03252	Q03252 [337-346]	0	1134.51		86191738						2.26	High	0.002362	0.02515
	FALSE	High	[R].VLDETAR.[E]			0.100822	0.00962045	1	1	2	Q03252	Q03252 [106-112]	0	803.426		1.23482e+08						1.85	High	0.008623	0.1268
High	Q12906	Interleukin enhancer-binding factor 3 OS=Homo sapiens OX=9606 GN=ILF3 PE=1 SV=3	0	87.927	21.0291	11	53	10	894	95.3	8.76	3.07401e+07	7.22816e+08		1.929	6.83	3	6	103.98	11	47
	Checked	Confidence	Annotated Sequence	Modifications	Modifications in Master Proteins	Qvality PEP	Qvality q-value	# Protein Groups	# Proteins	# PSMs	Master Protein Accessions	Positions in Master Proteins	# Missed Cleavages	Theo. MH+ [Da]	Area: F1: Sample, Control Bound 1	Area: F2: Sample, HI Bound 3	Area: F3: Sample, Beads Hct116	XCorr A2 Sequest HT (Control Bound 1)	Confidence A2 Sequest HT (Control Bound 1)	Percolator q-Value A2 Sequest HT (Control Bound 1)	Percolator PEP A2 Sequest HT (Control Bound 1)	XCorr B2 Sequest HT (HI Bound 3)	Confidence B2 Sequest HT (HI Bound 3)	Percolator q-Value B2 Sequest HT (HI Bound 3)	Percolator PEP B2 Sequest HT (HI Bound 3)	XCorr C2 Sequest HT (Beads Hct116)	Confidence C2 Sequest HT (Beads Hct116)	Percolator q-Value C2 Sequest HT (Beads Hct116)	Percolator PEP C2 Sequest HT (Beads Hct116)
	FALSE	High	[R].EDITQSAQHALR.[L]			2.58506e-05	0	1	1	2	Q12906	Q12906 [312-323]	0	1368.69		267111197						4.48	High	0	3.683e-06
	FALSE	High	[R].SGGNSYGSGGASYNPGSHGGYGGGSGGGSSYQGK.[Q]			2.7558e-10	0	1	1	3	Q12906	Q12906 [816-849]	0	3012.24		4.61422e+08						8.45	High	0	8.972e-13
	FALSE	High	[K].AEPPQAMNALMR.[L]			0.000146927	0	1	1	5	Q12906	Q12906 [397-408]	0	1328.64		332811732		0.48	Low	0.3046	1	2.75	High	0	3.793e-05
	FALSE	High	[K].VLQDMGLPTGAEGR.[D]			1.66016e-05	0	1	1	7	Q12906	Q12906 [461-474]	0	1443.73	4.89938e+07	1997925486		2.69	High	0	0.0004169	3.52	High	0	2.041e-06	0.75	Low	0.08927	0.4724
	FALSE	High	[K].VLQDMGLPTGAEGR.[D]	1xOxidation [M5]		6.40525e-05	0	1	1	4	Q12906	Q12906 [461-474]	0	1459.72		2.64976e+08		0.75	Low	0.3701	1	2.89	High	0	1.24e-05
	FALSE	High	[K].GYNHGQGSYSYSNSYNSPGGGGGSDYNYESK.[F]	1xDeamidated [N/Q]		8.92561e-05	0	1	1	3	Q12906	Q12906 [776-806]	0	3254.28		6.67956e+06		1	Low	0.9087	1	3.43	High	0	1.929e-05
	FALSE	High	[K].GYNHGQGSYSYSNSYNSPGGGGGSDYNYESK.[F]			8.66851e-07	0	1	1	1	Q12906	Q12906 [776-806]	0	3253.3		166277513						6.03	High	0	4.022e-08
	FALSE	High	[K].QGGYSQSNYNSPGSGQNYSGPPSSYQSSQGGYGR.[N]			3.20099e-06	0	1	1	3	Q12906	Q12906 [850-883]	0	3503.48		71272958						4.04	High	0	2.285e-07
	FALSE	High	[K].VLGMDPLPSK.[M]			0.000349468	0.000225896	1	1	4	Q12906	Q12906 [333-342]	0	1056.58	12486496	554809730		1.58	High	0.006458	0.04206	2.77	High	0	0.0001243
	FALSE	High	[K].AVSDWIDEQEK.[G]			0.00034277	0.000225896	1	1	1	Q12906	Q12906 [44-54]	0	1319.61		43423925						2.51	High	0	0.0001212
	FALSE	High	[R].LNQLKPGLQYK.[L]			0.000701939	0.000378242	1	1	2	Q12906	Q12906 [409-419]	0	1301.76		5.61514e+07						2.63	High	0.0001049	0.0002866
	FALSE	High	[K].NPVMELNEK.[R]			0.00133072	0.00045126	2	2	3	Q12906; Q96SI9	Q12906 [527-535]; Q96SI9 [513-521]	0	1073.53	2.36532e+07	6.20002e+07		2.47	High	0.001138	0.004928	2.43	High	0.0001951	0.0006602
	FALSE	High	[K].AYAALAALEK.[L]			0.00128932	0.00045126	1	1	2	Q12906	Q12906 [578-587]	0	1020.57		3.83959e+07						1.98	High	0.0001951	0.0006909
	FALSE	High	[K].VLGMDPLPSK.[M]	1xOxidation [M4]		0.00112853	0.00045126	1	1	4	Q12906	Q12906 [333-342]	0	1072.57	5.17771e+06	9.50262e+06		1.43	High	0.000855	0.00234	2.27	High	0.0001951	0.0004599
	FALSE	High	[K].QGGYSQSNYNSPGSGQNYSGPPSSYQSSQGGYGR.[N]	1xDeamidated [Q/N]		0.00486292	0.000812511	1	1	6	Q12906	Q12906 [850-883]	0	3504.46								1.28	High	0.0003149	0.002239
	FALSE	High	[K].NPVMELNEK.[R]	1xOxidation [M4]		0.0358327	0.00383456	2	2	2	Q12906; Q96SI9	Q12906 [527-535]; Q96SI9 [513-521]	0	1089.52		1.26068e+07						2.5	High	0.001928	0.01939
	FALSE	High	[K].GYNHGQGSYSYSNSYNSPGGGGGSDYNYESK.[F]	2xDeamidated [N13; N16]		0.101813	0.00968697	1	1	1	Q12906	Q12906 [776-806]	0	3255.27				0.31	Low	0.9002	1	1.12	High	0.004938	0.0619
High	P14866	Heterogeneous nuclear ribonucleoprotein L OS=Homo sapiens OX=9606 GN=HNRNPL PE=1 SV=2	0	59.894	26.6553	10	52	9	589	64.1	8.22	1.15251e+08	1.25943e+09		2.415	14.34	5	7	115.48	10	41	3.79	2	4
	Checked	Confidence	Annotated Sequence	Modifications	Modifications in Master Proteins	Qvality PEP	Qvality q-value	# Protein Groups	# Proteins	# PSMs	Master Protein Accessions	Positions in Master Proteins	# Missed Cleavages	Theo. MH+ [Da]	Area: F1: Sample, Control Bound 1	Area: F2: Sample, HI Bound 3	Area: F3: Sample, Beads Hct116	XCorr A2 Sequest HT (Control Bound 1)	Confidence A2 Sequest HT (Control Bound 1)	Percolator q-Value A2 Sequest HT (Control Bound 1)	Percolator PEP A2 Sequest HT (Control Bound 1)	XCorr B2 Sequest HT (HI Bound 3)	Confidence B2 Sequest HT (HI Bound 3)	Percolator q-Value B2 Sequest HT (HI Bound 3)	Percolator PEP B2 Sequest HT (HI Bound 3)	XCorr C2 Sequest HT (Beads Hct116)	Confidence C2 Sequest HT (Beads Hct116)	Percolator q-Value C2 Sequest HT (Beads Hct116)	Percolator PEP C2 Sequest HT (Beads Hct116)
	FALSE	High	[K].TDNAGDQHGGGGGGGGGAGAAGGGGGGENYDDPHK.[T]			3.31252e-05	0	1	1	1	P14866	P14866 [63-97]	0	2981.2		2.5041e+08						4.13	High	0	5.122e-06
	FALSE	High	[K].ASLNGADIYSGCCTLK.[I]	2xCarbamidomethyl [C12; C13]; 1xDeamidated [N4]		4.74665e-06	0	1	1	10	P14866	P14866 [249-264]	0	1730.77	1.06384e+08	1.74155e+09		3.84	High	0	6.562e-06	4.12	High	0	3.636e-06	0.28	Low	0.47	0.9523
	FALSE	High	[K].ASLNGADIYSGCCTLK.[I]	2xCarbamidomethyl [C12; C13]		1.32186e-05	0	1	1	5	P14866	P14866 [249-264]	0	1729.79	11576189	1002274724		1.3	High	0.0009284	0.002412	4.23	High	0	1.506e-06	0.84	Medium	0.04043	0.3201
	FALSE	High	[K].NDQDTWDYTNPNLSGQGDPGSNPNKR.[Q]			4.53273e-05	0	1	1	4	P14866	P14866 [278-303]	1	2890.26	5.05901e+07	1.24843e+09		1.66	High	0.001505	0.006105	4.98	High	0	1.633e-05
	FALSE	High	[K].QPAIMPGQSYGLEDGSCSYK.[D]	1xCarbamidomethyl [C17]; 1xOxidation [M5]		7.24457e-05	0	1	1	2	P14866	P14866 [456-475]	0	2203.96		6.21567e+07						3.79	High	0	1.457e-05
	FALSE	High	[K].MAAAGGGGGGGR.[Y]			0.000418412	0.000225896	1	1	3	P14866	P14866 [35-46]	0	918.421		2.29184e+08						3.34	High	0	0.0001573	0.96	High	0.001784	0.07877
	FALSE	High	[R].SSSGLLEWESK.[S]			0.000379217	0.000225896	1	1	2	P14866	P14866 [542-552]	0	1222.6		19675500						2.74	High	0	0.0002011
	FALSE	High	[K].NPNGPYPYTLK.[L]	1xDeamidated [N3]		0.000489224	0.000225896	1	1	4	P14866	P14866 [569-579]	0	1264.62		6.33811e+07						3.28	High	0.0001951	0.0003488
	FALSE	High	[K].NPNGPYPYTLK.[L]			0.000418412	0.000225896	1	1	5	P14866	P14866 [569-579]	0	1263.64	61445088	2.92309e+08		3.21	High	0.0007631	0.00121	3.57	High	0	0.0001756
	FALSE	High	[R].FSTPEQAAK.[N]			0.00121154	0.00045126	1	1	4	P14866	P14866 [485-493]	0	978.489	236948432	789681185		2.14	High	0.002072	0.006407	2.3	High	0.001643	0.01397	0.51	Low	0.4624	0.9476
	FALSE	High	[RK].LNVCVSK.[Q]	1xCarbamidomethyl [C4]		0.0186782	0.00293438	2	2	6	Q8WVV9; P14866	Q8WVV9 [402-408]; P14866 [449-455]	0	819.439		1.06492e+09	1.21254e+06					2.11	High	0.004742	0.05901	1.99	High	0.004361	0.1014
	FALSE	High	[K].MAAAGGGGGGGR.[Y]	1xOxidation [M1]		0.0200167	0.00305613	1	1	1	P14866	P14866 [35-46]	0	934.416		3.06321e+07						1.55	High	0.001369	0.01022
	FALSE	High	[K].LCFSTAQHAS.[-]	1xCarbamidomethyl [C2]		0.0234152	0.0032266	1	1	5	P14866	P14866 [580-589]	0	1121.5	1.20887e+08	2.22519e+09		2.12	High	0.002179	0.01329	2.28	High	0.002492	0.02634	0.72	Low	0.2699	0.7629
High	P68363	Tubulin alpha-1B chain OS=Homo sapiens OX=9606 GN=TUBA1B PE=1 SV=1	0	33.62	20.6208	8	52	4	451	50.1	5.06	1.81595e+09	1.65277e+09	2.51512e+07	2.162	30.84	6	18	50.38	7	25	18.04	3	9
	Checked	Confidence	Annotated Sequence	Modifications	Modifications in Master Proteins	Qvality PEP	Qvality q-value	# Protein Groups	# Proteins	# PSMs	Master Protein Accessions	Positions in Master Proteins	# Missed Cleavages	Theo. MH+ [Da]	Area: F1: Sample, Control Bound 1	Area: F2: Sample, HI Bound 3	Area: F3: Sample, Beads Hct116	XCorr A2 Sequest HT (Control Bound 1)	Confidence A2 Sequest HT (Control Bound 1)	Percolator q-Value A2 Sequest HT (Control Bound 1)	Percolator PEP A2 Sequest HT (Control Bound 1)	XCorr B2 Sequest HT (HI Bound 3)	Confidence B2 Sequest HT (HI Bound 3)	Percolator q-Value B2 Sequest HT (HI Bound 3)	Percolator PEP B2 Sequest HT (HI Bound 3)	XCorr C2 Sequest HT (Beads Hct116)	Confidence C2 Sequest HT (Beads Hct116)	Percolator q-Value C2 Sequest HT (Beads Hct116)	Percolator PEP C2 Sequest HT (Beads Hct116)
	FALSE	High	[K].TIGGGDDSFNTFFSETGAGK.[H]			1.08894e-06	0	1	5	1	P68363	P68363 [41-60]	0	2007.89		3.84709e+07						3.15	High	0	5.44e-08
	FALSE	High	[K].DVNAAIATIK.[T]	1xDeamidated [N3]		0.000720611	0.000378242	1	5	3	P68363	P68363 [327-336]	0	1016.56		2.87017e+08		0.56	Low	0.1087	0.8291	2.27	High	0.0001951	0.00102
	FALSE	High	[K].DVNAAIATIK.[T]			0.000777008	0.000378242	1	5	16	P68363	P68363 [327-336]	0	1015.58	3.61407e+09	4484947104	3.17816e+07	2.69	High	0.002072	0.006894	3.05	High	0.001267	0.008419	2.83	High	0.0006497	0.03949
	FALSE	High	[K].EDAANNYAR.[G]			0.000763251	0.000378242	2	7	4	P68363; P68366	P68363 [97-105]; P68366 [97-105]	0	1023.45		1.42482e+09						2.91	High	0.0001951	0.0003123	2.48	High	0.0006497	0.01072
	FALSE	High	[K].EDAANNYAR.[G]	1xDeamidated [N]		0.00125612	0.00045126	2	7	11	P68363; P68366	P68363 [97-105]; P68366 [97-105]	0	1024.43	3.85778e+07	1.17575e+08		2.64	High	0.002667	0.01514	2.7	High	0.0001951	0.0005129	0.25	Low	0.4175	0.9106
	FALSE	High	[R].EDMAALEK.[D]			0.0123967	0.00188912	2	4	4	P68363; P68366	P68363 [423-430]; P68366 [423-430]	0	906.424	6.85085e+07	1.3592e+08		2.09	High	0.002179	0.007365	2.4	High	0.00131	0.00856
	FALSE	High	[R].LSVDYGK.[K]			0.013724	0.00197414	2	5	4	P68363; P68366	P68363 [157-163]; P68366 [157-163]	0	781.409	2.47138e+07	6.70482e+07		1.43	High	0.002179	0.01101	1.89	High	0.001021	0.006972
	FALSE	High	[K].VGINYQPPTVVPGGDLAK.[V]			0.0171369	0.00286453	2	7	3	P68363; P68366	P68363 [353-370]; P68366 [353-370]	0	1824.99	4.05455e+07	4.27995e+07		2.73	High	0.004499	0.03012	1.51	High	0.003181	0.0345
	FALSE	High	[R].EDMAALEKDYEEVGVDSVEGEGEEEGEEY.[-]			0.0330597	0.00377993	1	2	3	P68363	P68363 [423-451]	1	3236.31	1.78414e+07		1.85208e+07	3.64	High	0.009769	0.08719					3.69	High	0.0006497	0.03951
	FALSE	High	[K].DYEEVGVDSVEGEGEEEGEEY.[-]			0.0388512	0.00383456	1	2	1	P68363	P68363 [431-451]	0	2348.9		4.34902e+08		2.12	Medium	0.01422	0.1309	2.77	High	0.002013	0.02127	2.1	Low	0.1582	0.6247
	FALSE	High	[R].EDMAALEK.[D]	1xOxidation [M3]		0.0361555	0.00383456	2	4	2	P68363; P68366	P68363 [423-430]; P68366 [423-430]	0	922.419	1.16189e+07	4.15439e+07		1.66	High	0.002179	0.01264	1.63	High	0.00709	0.09697
High	Q14498	RNA-binding protein 39 OS=Homo sapiens OX=9606 GN=RBM39 PE=1 SV=2	0	24.128	10.1887	5	51	4	530	59.3	10.1	3.10306e+08	7.13823e+08	5.86254e+06	0.931	26.47	4	13	31.44	4	12	45.7	4	26
	Checked	Confidence	Annotated Sequence	Modifications	Modifications in Master Proteins	Qvality PEP	Qvality q-value	# Protein Groups	# Proteins	# PSMs	Master Protein Accessions	Positions in Master Proteins	# Missed Cleavages	Theo. MH+ [Da]	Area: F1: Sample, Control Bound 1	Area: F2: Sample, HI Bound 3	Area: F3: Sample, Beads Hct116	XCorr A2 Sequest HT (Control Bound 1)	Confidence A2 Sequest HT (Control Bound 1)	Percolator q-Value A2 Sequest HT (Control Bound 1)	Percolator PEP A2 Sequest HT (Control Bound 1)	XCorr B2 Sequest HT (HI Bound 3)	Confidence B2 Sequest HT (HI Bound 3)	Percolator q-Value B2 Sequest HT (HI Bound 3)	Percolator PEP B2 Sequest HT (HI Bound 3)	XCorr C2 Sequest HT (Beads Hct116)	Confidence C2 Sequest HT (Beads Hct116)	Percolator q-Value C2 Sequest HT (Beads Hct116)	Percolator PEP C2 Sequest HT (Beads Hct116)
	FALSE	High	[R].TGIDLGTTGR.[L]			0.00022701	0.000225896	1	1	11	Q14498	Q14498 [347-356]	0	990.521	83008023	1.15636e+09	1.60119e+06	2.78	High	0.0004383	0.0006578	3.03	High	0	0.0001073	2.94	High	0.0006497	0.00211
	FALSE	High	[R].AAAMANNLQK.[G]	1xDeamidated [N/Q]; 1xOxidation [M4]		0.000649407	0.000378242	1	1	2	Q14498	Q14498 [235-244]	0	1048.51			504168									2.72	High	0.0006497	0.001115
	FALSE	High	[R].AAAMANNLQK.[G]	1xOxidation [M4]		0.0013666	0.00045126	1	1	7	Q14498	Q14498 [235-244]	0	1047.53	1.60974e+08	173341672	446702	2.53	High	0.0009284	0.003973	2.91	High	0.0001951	0.0005579	3.06	High	0.0006497	0.004685
	FALSE	High	[K].NSAQGNVYVK.[C]			0.00104267	0.00045126	1	1	7	Q14498	Q14498 [468-477]	0	1079.55	3.32607e+08	4.00637e+08	6.54209e+06	2.61	High	0.000855	0.002182	2.8	High	0.0001951	0.000446	3.14	High	0.0006497	0.02373
	FALSE	High	[R].AAAMANNLQK.[G]			0.00111173	0.00045126	1	1	8	Q14498	Q14498 [235-244]	0	1031.53	5.15302e+08	1.21318e+09	9.94797e+06	2.73	High	0.0007631	0.001028	2.78	High	0.0001951	0.0005208	2.87	High	0.0006497	0.02014
	FALSE	High	[R].IESIQLMMDSETGR.[S]	1xOxidation [M]		0.00162999	0.000552365	1	1	4	Q14498	Q14498 [276-289]	0	1625.75		8.51185e+07	5358920					2.17	High	0.0001951	0.0008672	2.28	High	0.0006497	0.01514
	FALSE	High	[R].AAAMANNLQK.[G]	1xDeamidated [N/Q]		0.00208962	0.000552365	1	1	11	Q14498	Q14498 [235-244]	0	1032.51	53410509		2.30938e+06	2.74	High	0.002179	0.009033	1.11	Low	0.6482	1	2.61	High	0.0006497	0.02129
	FALSE	High	[R].TVFCMQLAAR.[I]	1xCarbamidomethyl [C4]; 1xOxidation [M5]		0.069285	0.00731569	2	2	1	Q86U06; Q14498	Q86U06 [167-176]; Q14498 [154-163]	0	1212.59	8.0766e+06			1.41	High	0.003785	0.02546
High	Q99623	Prohibitin-2 OS=Homo sapiens OX=9606 GN=PHB2 PE=1 SV=2	0	52.886	31.7726	12	51	12	299	33.3	9.83	4.78515e+08	1.60532e+09	336888	3.507	27.82	6	15	70.11	12	32	9.53	2	4
	Checked	Confidence	Annotated Sequence	Modifications	Modifications in Master Proteins	Qvality PEP	Qvality q-value	# Protein Groups	# Proteins	# PSMs	Master Protein Accessions	Positions in Master Proteins	# Missed Cleavages	Theo. MH+ [Da]	Area: F1: Sample, Control Bound 1	Area: F2: Sample, HI Bound 3	Area: F3: Sample, Beads Hct116	XCorr A2 Sequest HT (Control Bound 1)	Confidence A2 Sequest HT (Control Bound 1)	Percolator q-Value A2 Sequest HT (Control Bound 1)	Percolator PEP A2 Sequest HT (Control Bound 1)	XCorr B2 Sequest HT (HI Bound 3)	Confidence B2 Sequest HT (HI Bound 3)	Percolator q-Value B2 Sequest HT (HI Bound 3)	Percolator PEP B2 Sequest HT (HI Bound 3)	XCorr C2 Sequest HT (Beads Hct116)	Confidence C2 Sequest HT (Beads Hct116)	Percolator q-Value C2 Sequest HT (Beads Hct116)	Percolator PEP C2 Sequest HT (Beads Hct116)
	FALSE	High	[R].QKIVQAEGEAEAAK.[M]			9.80319e-05	0	1	1	4	Q99623	Q99623 [223-236]	1	1471.78		1.24954e+08						3.54	High	0.0001951	0.0003695
	FALSE	High	[K].IVQAEGEAEAAK.[M]			7.33422e-05	0	1	1	14	Q99623	Q99623 [225-236]	0	1215.62	1.8535e+09	5.73909e+09		3.17	High	0	0.0002611	2.78	High	0	4.172e-05	2.92	High	0.0006497	0.0008119
	FALSE	High	[K].FNASQLITQR.[A]			0.000317324	0.000225896	1	1	6	Q99623	Q99623 [148-157]	0	1177.63	4.98685e+07	214332518		2.84	High	0	0.0003455	2.59	High	0	0.0001089
	FALSE	High	[K].DLQMVNISLR.[V]	1xOxidation [M4]		0.000594042	0.000378242	1	1	3	Q99623	Q99623 [98-107]	0	1204.64		1.13131e+08						2.72	High	0.0001049	0.0002383
	FALSE	High	[K].QVAQQEAQR.[A]	1xDeamidated [Q]		0.00116905	0.00045126	1	1	5	Q99623	Q99623 [201-209]	0	1058.52	4.17078e+07	8.24224e+08	336888	2.69	High	0.0009284	0.004565	2.73	High	0.0001951	0.001106	1.79	High	0.0006497	0.003097
	FALSE	High	[K].QVAQQEAQR.[A]			0.0012961	0.00045126	1	1	2	Q99623	Q99623 [201-209]	0	1057.54	1.6043e+07	373579164		2.52	High	0.001138	0.00494	2.87	High	0.0001951	0.0005286
	FALSE	High	[R].VLPSIVNEVLK.[S]			0.00164864	0.000552365	1	1	1	Q99623	Q99623 [132-142]	0	1210.74								2.35	High	0.0001951	0.0006781
	FALSE	High	[K].MLGEALSK.[N]	1xOxidation [M1]		0.0022807	0.000599984	1	1	2	Q99623	Q99623 [237-244]	0	864.45		78778783						1.78	High	0.001369	0.01029
	FALSE	High	[R].KISSPTGSK.[D]			0.00309357	0.000599984	1	1	1	Q99623	Q99623 [89-97]	1	904.51		2.33535e+08						2.37	High	0.0001951	0.001343
	FALSE	High	[R].EYTAAVEAK.[Q]			0.00262995	0.000599984	1	1	5	Q99623	Q99623 [192-200]	0	981.489	373207036	138704459		2.35	High	0.00486	0.03558	2.34	High	0.001686	0.01459
	FALSE	High	[K].ISSPTGSK.[D]			0.00809412	0.00124406	1	1	3	Q99623	Q99623 [90-97]	0	776.415	7.42868e+07	306410608		1.52	High	0.001302	0.005153	2.18	High	0.0005187	0.003918	1.52	Medium	0.02536	0.2302
	FALSE	High	[K].TIATSQNR.[I]			0.0086464	0.00124406	1	1	3	Q99623	Q99623 [263-270]	0	890.469	3.91553e+07	9.23348e+08		2.12	High	0.002667	0.01522	2.11	High	0.001808	0.01666
	FALSE	High	[K].IVQAEGEAEAAK.[M]	1xDeamidated [Q3]		0.0161382	0.00250273	1	1	1	Q99623	Q99623 [225-236]	0	1216.61	7.86434e+06			0.98	High	0.001505	0.005963
	FALSE	High	[R].AQFLVEK.[A]			0.0406424	0.0041696	1	1	1	Q99623	Q99623 [210-216]	0	834.472		173127490						1.82	High	0.002103	0.02221
High	P08779	Keratin, type I cytoskeletal 16 OS=Homo sapiens OX=9606 GN=KRT16 PE=1 SV=4	0	46.23	30.444	13	50	4	473	51.2	5.05	2.72544e+07	8.76095e+06	264246	1.865	42.82	10	20	42.97	9	18	14.06	6	12
	Checked	Confidence	Annotated Sequence	Modifications	Modifications in Master Proteins	Qvality PEP	Qvality q-value	# Protein Groups	# Proteins	# PSMs	Master Protein Accessions	Positions in Master Proteins	# Missed Cleavages	Theo. MH+ [Da]	Area: F1: Sample, Control Bound 1	Area: F2: Sample, HI Bound 3	Area: F3: Sample, Beads Hct116	XCorr A2 Sequest HT (Control Bound 1)	Confidence A2 Sequest HT (Control Bound 1)	Percolator q-Value A2 Sequest HT (Control Bound 1)	Percolator PEP A2 Sequest HT (Control Bound 1)	XCorr B2 Sequest HT (HI Bound 3)	Confidence B2 Sequest HT (HI Bound 3)	Percolator q-Value B2 Sequest HT (HI Bound 3)	Percolator PEP B2 Sequest HT (HI Bound 3)	XCorr C2 Sequest HT (Beads Hct116)	Confidence C2 Sequest HT (Beads Hct116)	Percolator q-Value C2 Sequest HT (Beads Hct116)	Percolator PEP C2 Sequest HT (Beads Hct116)
	FALSE	High	[K].GSCGIGGGIGGGSSR.[I]	1xCarbamidomethyl [C3]		0.00015111	0	2	2	4	P02533; P08779	P02533 [16-30]; P08779 [16-30]	0	1278.59		3.9604e+07	440028					2.5	High	0	3.926e-05	1.55	High	0.0006497	0.009503
	FALSE	High	[R].ALEEANADLEVK.[I]			0.000345432	0.000225896	2	4	5	P02533; P08779	P02533 [135-146]; P08779 [137-148]	0	1301.66	240629128	236277990		3.48	High	0.000855	0.002107	3.47	High	0	0.0001577	1.56	High	0.0006497	0.01654
	FALSE	High	[K].ASLENSLEETK.[G]			0.000345432	0.000225896	2	2	4	P02533; P08779	P02533 [353-363]; P08779 [355-365]	0	1220.6	2.76853e+07	8.33788e+06	1.56405e+06	2.22	High	0	0.0003108	1.83	High	0.0001951	0.0005576	2.65	High	0.0006497	0.0004341
	FALSE	High	[R].ISSVLAGGSCR.[A]	1xCarbamidomethyl [C10]		0.000736648	0.000378242	2	2	4	P02533; P08779	P02533 [31-41]; P08779 [31-41]	0	1106.56	2.76707e+07	4.08096e+07		2.83	High	0	0.0004474	2.86	High	0.0001951	0.0003468	0.86	Medium	0.01633	0.1843
	FALSE	High	[R].APSTYGGGLSVSSR.[F]			0.0012961	0.00045126	1	1	4	P08779	P08779 [42-55]	0	1338.66	3.0965e+07		360319	2.26	High	0.000855	0.001295					1.86	High	0.0006497	0.01704
	FALSE	High	[K].VTMQNLNDR.[L]	1xDeamidated [N7]		0.00120535	0.00045126	3	7	1	P02533; P13645; P08779	P02533 [117-125]; P13645 [148-156]; P08779 [119-127]	0	1091.51	2.36767e+07			1.98	High	0.0004383	0.0007694
	FALSE	High	[K].VTMQNLNDR.[L]			0.00149053	0.00045126	3	7	6	P02533; P13645; P08779	P02533 [117-125]; P13645 [148-156]; P08779 [119-127]	0	1090.53	3.17743e+08	1.98607e+08	1.38203e+07	2.73	High	0.0004383	0.000937	2.57	High	0.0001951	0.001463	2.53	High	0.0006497	0.02756
	FALSE	High	[K].VTMQNLNDR.[L]	1xOxidation [M3]		0.00118099	0.00045126	3	7	6	P02533; P13645; P08779	P02533 [117-125]; P13645 [148-156]; P08779 [119-127]	0	1106.53	2.65156e+08	138749402	5.8196e+06	1.99	High	0.0004383	0.0008639	2.74	High	0.0001951	0.001774	2.49	High	0.0006497	0.01582
	FALSE	High	[K].VTMQNLNDR.[L]	1xDeamidated [N7]; 1xOxidation [M3]		0.00159354	0.000552365	3	7	1	P02533; P13645; P08779	P02533 [117-125]; P13645 [148-156]; P08779 [119-127]	0	1107.51	1.13849e+07			1.53	High	0.0007631	0.0009912					0.61	Medium	0.03052	0.2557
	FALSE	High	[R].LEQEIATYR.[RSH]			0.00152385	0.000552365	5	8	3	P02533; P08727; Q04695; P08779; P35900	P02533 [408-416]; P08727 [373-381]; Q04695 [377-385]; P08779 [410-418]; P35900 [363-371]	0	1122.58	8.02313e+07	6.65706e+08		2.74	High	0.0007631	0.001048	3.12	High	0.0001951	0.000625	1.06	Medium	0.01394	0.1656
	FALSE	High	[R].EVFTSSSSSSSR.[Q]			0.00541861	0.00100075	1	1	5	P08779	P08779 [442-453]	0	1260.57	2.3162e+07	8.76095e+06	168172	2.13	High	0.0009284	0.002489	2.18	High	0.000362	0.002524	1.35	High	0.0006497	0.01175
	FALSE	High	[R].DQYEQMAEK.[N]			0.00789708	0.00124406	1	1	1	P08779	P08779 [291-299]	0	1141.48	1.11776e+07			1.41	High	0.0009284	0.003311
	FALSE	High	[R].QFTSSSSMK.[G]			0.015331	0.00233292	2	2	1	P02533; P08779	P02533 [7-15]; P08779 [7-15]	0	1002.46	1.94454e+07			2.38	High	0.001302	0.0057
	FALSE	High	[R].LASYLDK.[V]			0.0255636	0.00337576	6	8	3	P02533; P08727; P13645; Q04695; P35527; P08779	P02533 [126-132]; P08727 [91-97]; P13645 [157-163]; Q04695 [95-101]; P35527 [164-170]; P08779 [128-134]	0	809.44		4.83814e+08						2.26	High	0.001774	0.01556
	FALSE	High	[KR].LAADDFR.[AITLV]			0.0461358	0.0049753	6	17	1	P02533; P08727; P13645; P05783; Q04695; P08779	P02533 [195-201]; P08727 [160-166]; P13645 [229-235]; P05783 [159-165]; Q04695 [164-170]; P08779 [197-203]	0	807.4		6.36025e+07						1.57	High	0.002455	0.02567	0.59	Low	0.9378	1
	FALSE	High	[K].TEELNKEVASNSELVQSSR.[S]			0.069285	0.00731569	1	1	1	P08779	P08779 [312-330]	1	2120.05	4.37129e+07			2.23	High	0.003785	0.02553
High	P16070	CD44 antigen OS=Homo sapiens OX=9606 GN=CD44 PE=1 SV=3	0	45.371	8.89488	6	50	6	742	81.5	5.33	2.39167e+08	3.34831e+08		1.412	39.89	2	18	81.59	6	31	3.02	1	1
	Checked	Confidence	Annotated Sequence	Modifications	Modifications in Master Proteins	Qvality PEP	Qvality q-value	# Protein Groups	# Proteins	# PSMs	Master Protein Accessions	Positions in Master Proteins	# Missed Cleavages	Theo. MH+ [Da]	Area: F1: Sample, Control Bound 1	Area: F2: Sample, HI Bound 3	Area: F3: Sample, Beads Hct116	XCorr A2 Sequest HT (Control Bound 1)	Confidence A2 Sequest HT (Control Bound 1)	Percolator q-Value A2 Sequest HT (Control Bound 1)	Percolator PEP A2 Sequest HT (Control Bound 1)	XCorr B2 Sequest HT (HI Bound 3)	Confidence B2 Sequest HT (HI Bound 3)	Percolator q-Value B2 Sequest HT (HI Bound 3)	Percolator PEP B2 Sequest HT (HI Bound 3)	XCorr C2 Sequest HT (Beads Hct116)	Confidence C2 Sequest HT (Beads Hct116)	Percolator q-Value C2 Sequest HT (Beads Hct116)	Percolator PEP C2 Sequest HT (Beads Hct116)
	FALSE	High	[K].LVINSGNGAVEDR.[K]			9.33533e-05	0	1	1	2	P16070	P16070 [682-694]	0	1343.69	6.91629e+07	433616777		3.3	High	0	6.757e-05	2.99	High	0	2.048e-05
	FALSE	High	[K].LVINSGNGAVEDR.[K]	1xDeamidated [N]		3.20485e-05	0	1	1	14	P16070	P16070 [682-694]	0	1344.68	7.92481e+07	1.2926e+08		3.27	High	0	4.111e-05	3.54	High	0	9.025e-06	3.02	High	0	7.789e-05
	FALSE	High	[K].ESSETPDQFMTADETR.[N]	1xOxidation [M10]		3.1135e-05	0	1	1	8	P16070	P16070 [716-731]	0	1859.76	6.02928e+07	1.01974e+08		2.99	High	0	0.0002519	4.06	High	0	4.712e-06
	FALSE	High	[K].ESSETPDQFMTADETR.[N]			1.09693e-05	0	1	1	11	P16070	P16070 [716-731]	0	1843.77	3.99086e+08	2.4789e+08		4.06	High	0	0.0001444	4.64	High	0	1.174e-06
	FALSE	High	[R].KPSGLNGEASK.[S]	1xDeamidated [N6]		0.000388229	0.000225896	1	1	4	P16070	P16070 [695-705]	0	1088.56		4.05639e+07						3.06	High	0.0001951	0.0003587
	FALSE	High	[K].SQEMVHLVNK.[E]			0.00197785	0.000552365	1	1	2	P16070	P16070 [706-715]	0	1184.61		1.05831e+07						2.86	High	0.0001951	0.0008217
	FALSE	High	[R].NLQNVDMK.[I]			0.00614645	0.00100075	1	1	3	P16070	P16070 [732-739]	0	961.477		5.27047e+08						2.22	High	0.000362	0.002893
	FALSE	High	[R].TEAADLCK.[A]	1xCarbamidomethyl [C7]		0.00857517	0.00124406	1	1	2	P16070	P16070 [47-54]	0	907.419		4.25037e+08						2.27	High	0.0005187	0.004178
	FALSE	High	[K].LVINSGNGAVEDR.[K]	2xDeamidated [N4; N7]		0.0171369	0.00286453	1	1	1	P16070	P16070 [682-694]	0	1345.66		2.23594e+07						1.98	High	0.00131	0.008691
	FALSE	High	[R].NLQNVDMK.[I]	1xOxidation [M7]		0.064876	0.00679341	1	1	3	P16070	P16070 [732-739]	0	977.472		5.18102e+07						1.95	High	0.004902	0.06137
High	P05783	Keratin, type I cytoskeletal 18 OS=Homo sapiens OX=9606 GN=KRT18 PE=1 SV=2	0	54.265	30.4651	12	50	10	430	48	5.45	2.99615e+08	1.18982e+09	83337.6	3.299	30.8	5	15	72.02	11	34	0	1	1
[truncated: 15,457 more rows]

## Sheet: Proteins Only
Protein FDR Confidence	Accession	Description	Exp. q-value	Sum PEP Score	Coverage	# Peptides	# PSMs	# Unique Peptides	# AAs	MW [kDa]	calc. pI	Area: F1: Sample, Control Bound 1	Area: F2: Sample, HI Bound 3	Area: F3: Sample, Beads Hct116	emPAI	Score A2 Sequest HT (Control Bound 1)	# Peptides A2 Sequest HT (Control Bound 1)	# PSMs A2 Sequest HT (Control Bound 1)	Score B2 Sequest HT (HI Bound 3)	# Peptides B2 Sequest HT (HI Bound 3)	# PSMs B2 Sequest HT (HI Bound 3)	Score C2 Sequest HT (Beads Hct116)	# Peptides C2 Sequest HT (Beads Hct116)	# PSMs C2 Sequest HT (Beads Hct116)
High	P82930	28S ribosomal protein S34, mitochondrial OS=Homo sapiens OX=9606 GN=MRPS34 PE=1 SV=2	0.001	4.524	6.88073	1	3	1	218	25.6	9.98	1.23204e+07			0.359	2.7	1	3
[truncated: 3,260 more rows]
